# Supplementary material for: Venture capital, control rights, and family enterprise growth
Source: PLoS One. 2021 Aug 18;16(8):e0256318. doi: 10.1371/journal.pone.0256318 (PMC8372913; doi:10.1371/journal.pone.0256318)
Supplement: S1 File — (XLSX) [file pone.0256318.s001.xlsx]

## Sheet: Sheet1
id	control	year	vc	family	zqjc	fintime	hydm	founder	fissue	share	stage	holdtime	salgrow	incomchange	roe	roa	tobinq	winroe	winroa	wintobinq	winemploy	winsalgrow	winincomchange	asset	firmg	Numdirect	bordersto	borderprop	gaoguansto	gaoguanprop	pat	debt	patt	standard1	shareholder1	attri1	controlattri1	controlowner1	controlprop1	seperation1	m_tag	standard2	shareholder2	attri2	controlattri2	controlowner2	controlprop2	seperation2	stocknum_1
2001	2.0882	2007	0	1	新和成			1
2001	1.8814	2008	0	1	新和成	2010		1	2004	0.02																								1	境内法人持有股份	3000	境内法人持有股份				1	2	境内法人持有股份	3110	境内法人持有股份	26.5513	38.43	11.8787	78780000
2001	1.2283	2009	0	1	新和成	2010		1	2004	0.02																								1	境内法人持有股份	3000	境内法人持有股份	25.323	41.57	16.247	1	2	境内法人持有股份	3110	境内法人持有股份	23.2348	38.43	15.1952	103400000
2001	0.6617	2010	0	1	新和成	2010	C26	1	2004	0.02	3		-48.5448	28.0859	4.4239	4.5362	0.719965	4.4239	4.5362	0.719965	1909	-48.5448	28.0859	2399000000	新和成	6	9857212	2.88172	9857212	2.88172	11111111	66.61	11111111	1	境内法人持有股份	3000	境内法人持有股份	25.323	41.57	16.247	1	2	境内法人持有股份	3110	境内法人持有股份	23.2348	38.43	15.1952	206800000
2001	2.0882	2011	0	1	新和成	2010	C26	1	2004	0.02	3		148.173	8.5907	9.6114	7.7658	4.39653	9.6114	7.7658	4.39653	2053	148.173	8.5907	2529000000	新和成	5	4082014	1.19336	4082014	1.19336	11111111	65.94	11111111	1	境内法人持有股份	3000	境内法人持有股份,流通A股	25.323	41.57	16.247	1	2	境内法人持有股份	3110	境内法人持有股份	23.2348	38.43	15.1952	206800000
2001	0	2012	0	1	新和成	2010	C26	1	2004	0.02	3		1799.18	89.5995	103.169	58.6342	2.26289	68.2562	45.6564	2.26289	3404	1349.67	89.5995	3716000000	新和成	7	4082014	1.19336	4082014	1.19336	11111111	47.97	11111111	1	境内法人持有股份	3000	境内法人持有股份,高管股,流通A股	57.7165	60.94	3.2235	1	2	境内法人持有股份	3110	境内法人持有股份	32.0368	60.46	28.4232	206800000
2001	0.002	2013	0	1	新和成	2010	C26	1	2004	0.02	3		-22.9835	-12.545	44.1513	32.0936	3.97335	44.1513	32.0936	3.97335	4320	-22.9835	-12.545	4210000000	新和成	7	4082014	1.19336	4082014	1.19336	11111111	29.21	11111111	1	流通A股	3000	流通A股	32.6985	56.8	24.1015	1	2	流通A股	3000	流通A股	32.6985	56.8	24.1015	206800000
2001	4.1	2014	0	1	新和成	2010	C26	1	2004	0.02	3		3.8602	18.8749	28.8834	25.9618	2.97897	28.8834	25.9618	2.97897	4412	3.8602	18.8749	6153000000	新和成	7	7959928	1.09649	7959928	1.09649	11111111	21.27	11111111	1	境内法人持有股份,流通A股	3000	境内法人持有股份,高管股,流通A股	32.6985	56.8	24.1015	1	2	境内法人持有股份,流通A股	3000	境内法人持有股份,高管股,流通A股	32.6985	56.8	24.1015	409100000
2001	2.9453	2015	0	1	新和成	2010	C27	1	2004	0.02	3		0.5813	10.4122	22.2399	20.5575	1.9957	22.2399	20.5575	1.9957	4483	0.5813	10.4122	7151000000	新和成	7	7959928	1.09649	0	0	11111111	21.2	11111111	1	境内法人持有股份,流通A股	3000	境内法人持有股份,高管股,流通A股	32.7005	56.8	24.0995	1	2	境内法人持有股份,流通A股	3000	境内法人持有股份,高管股,流通A股	32.7005	56.8	24.0995	409100000
2001	34.4817	2016	0	1	新和成	2010	C27	1	2004	0.02	3		-27.0201	-4.5367	14.5484	13.8898	1.74188	14.5484	13.8898	1.74188	4963	-27.0201	-4.5367	7835000000	新和成	7	12953824	1.78441	9847223	1.35647	11111111	22.75	11111111	1	境内法人持有股份,流通A股	3110	境内法人持有股份,高管股,流通A股	30.8191	54.28	23.4609	1	2	境内法人持有股份,流通A股	3110	境内法人持有股份,高管股,流通A股	30.8191	54.28	23.4609	409100000
2001	34.4817	2017	0	1	新和成	2010	C27	1	2004	0.02	3		3.7578	16.6937	13.9765	13.1175	1.63756	13.9765	13.1175	1.63756	5385	3.7578	16.6937	8556000000	新和成	7	13066324	1.7999	9847223	1.35647	11111111	23.2	11111111	1	流通A股	3110	流通A股	30.8191	56.88	26.0609	1	2	流通A股	3110	流通A股	30.8191	56.88	26.0609	409100000
2001	34.4817	2018	0	1	新和成	2010		1		0.02					13.9765	13.1175								8556000000		7		1.7999	9847223			23.2		1	流通A股	3110	境内自然人持有股份,流通A股	33.7644	57.43	23.6656	1	2	流通A股	3110	境内自然人持有股份,流通A股	33.7644	57.43	23.6656	613700000
2002	0.0032	2007	0	0	鸿达兴业			0
2002	0	2008	0	0	鸿达兴业	2006		0	2004																									1	境内法人持有股份	3000	境内法人持有股份	49.5635	57.93	8.3665	1	2	境内法人持有股份	3000	境内法人持有股份	49.5635	57.93	8.3665	52037780
2002	0.5181	2009	0	0	鸿达兴业	2006		0	2004																									1	境内法人持有股份	3000	境内法人持有股份	38.7232	45.26	6.5368	1	2	境内法人持有股份	3000	境内法人持有股份	38.7232	45.26	6.5368	40651880
2002	7.302	2010	0	0	鸿达兴业	2006	C29	0	2004		4		-55.5551	3.8008	3.3083	3.4755	0.861668	3.3083	3.4755	0.861668	897	-55.5551	3.8008	550200000	江苏琼花	6	1450	0.00158124	0	0	11.....1	40.61	11.....1	1	境内法人持有股份	3000	境内法人持有股份	38.72	45.26	6.54	1	2	境内法人持有股份	3000	境内法人持有股份	38.72	45.26	6.54	40651880
2002	8.8546	2011	0	0	鸿达兴业	2006		0	2004		4		-391.763	11.509	-9.116	-3.3157		-9.116	-3.3157		866	-391.763	11.509	589100000	江苏琼花	6	0	0	0	0	11.....1	50.17	11.....1	1	境内法人持有股份	3000	境内法人持有股份	38.735	44.85	6.115	1	2	境内法人持有股份	3000	境内法人持有股份	38.735	44.85	6.115	56912632
2002	0	2012	0	0	鸿达兴业	2006		0	2004						-9.116	-3.3157								589100000		6		0	0			50.17		1	境内法人持有股份	3000	境内法人持有股份	38.2169	44.33	6.1131	1	2	境内法人持有股份	3000	境内法人持有股份	38.2169	44.33	6.1131	73986422
2002	0.015	2013	0	0	鸿达兴业	2006		0	2004						-9.116	-3.3157								589100000		6		0	0			50.17		1	境内法人持有股份,流通A股	3000	境内法人持有股份,流通A股	30.9149	35.86	4.9451	1	2	境内法人持有股份,流通A股	3000	境内法人持有股份,流通A股	30.9149	35.86	4.9451	59851124
2002	8.1899	2014	0	0	鸿达兴业	2006		0	2004						-9.116	-3.3157								589100000		6		0	0			50.17		1	境内法人持有股份	3000	境内法人持有股份	22.725	26.36	3.635	1	2	境内法人持有股份	3000	境内法人持有股份	22.725	26.36	3.635	43986422
2002	17.024	2015	0	0	鸿达兴业	2006		0	2004						-9.116	-3.3157								589100000		6		0	0			50.17		1	境内法人持有股份	3110	境内法人持有股份	9.7434	18.27	8.5266	1	2	境内法人持有股份	3110	境内法人持有股份	9.7434	18.27	8.5266	30486422
2002	12.9816	2016	0	0	鸿达兴业	2006		0	2004						-9.116	-3.3157								589100000		6		0	0			50.17		1	境内法人持有股份	3110	境内法人持有股份	9.7434	18.27	8.5266	1	2	境内法人持有股份	3110	境内法人持有股份	9.7434	18.27	8.5266	30486422
2002	10.8403	2017	0	0	鸿达兴业	2006	C26	0	2004		4		13167.9	1060.42	22.9524	12.5676	0.874161	22.9524	12.5676	0.874161	4221	1349.67	411.034	7049000000	鸿达兴业	5	0	0	0	0	11.....1	64.84	11.....1	1	境内法人持有股份	3110	境内法人持有股份	26.7674	51.07	24.3026	1	2	境内法人持有股份	3110	境内法人持有股份	26.7674	51.07	24.3026	256700000
2002	10.8403	2018	0	0	鸿达兴业	2006		0							22.9524	12.5676								7049000000		5		0	0			64.84		1	境内法人持有股份,流通A股	3110	境内法人持有股份,流通A股	35.622	50.34	14.718	1	2	境内法人持有股份,流通A股	3110	境内法人持有股份,流通A股	35.622	50.34	14.718	359400000
2003	19.4848	2007	0	0	伟星股份			0
2003	0	2008	0	0	伟星股份			0	2004																									1	境内法人持有股份	3000	境内法人持有股份	22.7847	28.051	5.2663	1	2	境内法人持有股份	3000	境内法人持有股份	41.5201	47.495	5.9749	35518234
2003	12.6521	2009	0	0	伟星股份			0	2004																									1	境内法人持有股份	3000	境内法人持有股份	8.0199	10.95	2.9301	1	2	境内法人持有股份	3000	境内法人持有股份	35.0379	40.08	5.0421	29970928
2003	16.9927	2010	0	0	伟星股份		C41	0	2004				87.7678	57.8297	19.5158	17.5132	1.98603	19.5158	17.5132	1.98603	5623	87.7678	57.8297	772600000	伟星股份	6	13632472	15.1837	6790188	7.56285	11111111	41.69	11111111	1	境内法人持有股份,流通A股	3000	境内法人持有股份,流通A股	6.4907	9.49	2.9993	1	2	境内法人持有股份,流通A股	3000	境内法人持有股份,流通A股	9.275	12.72	3.445	29137438
2003	0.0141	2011	0	0	伟星股份		C41	0	2004				69.1884	39.4857	23.6156	20.2063	3.9093	23.6156	20.2063	3.9093	6355	69.1884	39.4857	1088000000	伟星股份	6	21266657	15.1837	10592693	7.56285	11111111	48.07	11111111	1	境内法人持有股份,流通A股	3000	境内法人持有股份,境内自然人持有股份	6.4907	9.49	2.9993	1	2	境内法人持有股份,流通A股	3000	境内法人持有股份,境内自然人持有股份	9.275	12.72	3.445	45454403
2003	2.7843	2012	0	0	伟星股份		C41	0	2004				31.4737	24.6215	20.7671	18.4213	1.50821	20.7671	18.4213	1.50821	7637	31.4737	24.6215	1380000000	伟星股份	6	29127095	14.4734	17258662	8.57591	11111111	27.42	11111111	1	境内法人持有股份,流通A股	3000	境内法人持有股份,高管股,流通A股	0.1185	4.56	4.4415	1	2	境内法人持有股份,流通A股	3000	境内法人持有股份,高管股,流通A股	0.239	6.9	6.661	59090724
2003	9.1565	2013	0	0	伟星股份		C41	0	2004				9.335	-5.584	17.9188	16.524	2.96955	17.9188	16.524	2.96955	6848	9.335	-5.584	1449000000	伟星股份	3	13876153	6.78	17813827	8.70398	11111111	32.72	11111111	1	境内法人持有股份,流通A股	3000	境内法人持有股份,高管股,流通A股	17.2317	40.14	22.9083	1	2	境内法人持有股份,流通A股	3000	境内法人持有股份,高管股,流通A股	10.1867	35.65	25.4633	59090724
2003	0.413	2014	0	0	伟星股份		C41	0	2004				49.9569	31.1219	24.0044	21.1707	3.05837	24.0044	21.1707	3.05837	8176	49.9569	31.1219	1796000000	伟星股份	6	30422480	14.6677	20088837	9.68552	11111111	33.23	11111111	1	流通A股	3000	流通A股,高管股	29.6715	39.61	9.9385	1	2	流通A股	3000	流通A股,高管股	29.6715	39.61	9.9385	59090724
2003	1.8922	2015	0	0	伟星股份		C41	0	2004				-23.3535	5.7062	13.8063	13.1217	1.38597	13.8063	13.1217	1.38597	8430	-23.3535	5.7062	2308000000	伟星股份	6	38028101	14.6833	25111046	9.69583	11111111	26.19	11111111	1	流通A股	3110	流通A股,高管股	17.0194	31.78	14.7606	1	2	流通A股	3110	流通A股,高管股	17.0194	31.78	14.7606	73863405
2003	28.5472	2016	0	0	伟星股份		C18	0	2004				-14.0108	-4.0323	10.2053	9.8905	1.04166	10.2053	9.8905	1.04166	7512	-14.0108	-4.0323	2392000000	伟星股份	6	38028101	14.6833	25111046	9.69583	11111111	29.33	11111111	1	流通A股	3110	高管股,流通A股	17.4324	31.78	14.3476	1	2	流通A股	3110	高管股,流通A股	17.4324	31.78	14.3476	79041398
2003	33.5002	2017	0	0	伟星股份		C18	0	2004				22.7362	-4.5087	12.3755	13.1924	1.2833	12.3755	13.1924	1.2833	7220	22.7362	-4.5087	2073000000	伟星股份	6	38028101	14.6833	25111046	9.69583	11111111	15.1	11111111	1	流通A股	3110	境内自然人持有股份,流通A股	19.3246	41.65	22.3254	1	2	流通A股	3110	境内自然人持有股份,流通A股	19.3246	41.65	22.3254	79041398
2003	33.5002	2018	0	0	伟星股份			0							12.3755	13.1924								2073000000		6		14.6833	25111046			15.1		1	流通A股	3110	境内自然人持有股份,流通A股	19.3105	41.87	22.5595	1	2	流通A股	3110	境内自然人持有股份,流通A股	19.3105	41.87	22.5595	104800000
2004	1.93	2007	0	0	华邦健康			0
2004	0	2008	0	0	华邦颖泰	2013		0	2004	0.03																								1	境内自然人持有股份	3110	境内自然人持有股份	17.55	17.55	0	1	2	境内自然人持有股份	3110	境内自然人持有股份	17.55	17.55	0	23163360
2004	0.0601	2009	0	0	华邦颖泰	2013		0	2004	0.03																								1	境内自然人持有股份	3110	境内自然人持有股份	15.62	15.62	0	1	2	境内自然人持有股份	3110	境内自然人持有股份	15.62	15.62	0	20615390
2004	7.2131	2010	0	0	华邦颖泰	2013	C27	0	2004	0.03	3	1088	24.4605	5.2532	14.3531	11.549	1.63041	14.3531	11.549	1.63041	769	24.4605	5.2532	765100000	华邦制药	6	47873404	36.2677	17011104	12.8872	11111111	31	11111111	1	境内自然人持有股份	3110	境内自然人持有股份	15.77	15.77	0	1	2	境内自然人持有股份	3110	境内自然人持有股份	15.77	15.77	0	20815411
2004	2.6283	2011	0	0	华邦颖泰	2013	C27	0	2004	0.03	3	1088	244.669	71.0383	36.4568	27.5924	4.74096	36.4568	27.5924	4.74096	845	244.669	71.0383	1089000000	华邦制药	7	47673383	36.1162	16864254	12.7759	11111111	32.86	11111111	1	境内自然人持有股份	3110	境内自然人持有股份	15.77	15.77	0	1	2	境内自然人持有股份	3110	境内自然人持有股份	15.77	15.77	0	20815411
2004	0.15	2012	0	0	华邦颖泰	2013	C27	0	2004	0.03	3	1088	-57.0591	16.9278	13.1848	11.1281	1.52122	13.1848	11.1281	1.52122	1821	-57.0591	16.9278	1139000000	华邦制药	3	25732818	19.4946	16754116	12.6925	11111111	28.35	11111111	1	境内法人持有股份,流通A股	3110	境内法人持有股份,境内自然人持有股份	22.9831	32.94	9.9569	1	2	境内法人持有股份,流通A股	3110	境内法人持有股份,境内自然人持有股份	22.9831	32.94	9.9569	22658771
2004	5.2263	2013	0	0	华邦颖泰	2013	C27	0	2004	0.03	3	1088	35.2002	-5.4192	15.9691	13.5321	5.11373	15.9691	13.5321	5.11373	1772	35.2002	-5.4192	1143000000	华邦制药	3	37664392	28.5336	2381246	1.80397	11111111	21.49	11111111	1	流通A股	3110	高管股,流通A股	24.6675	32.94	8.2725	1	2	流通A股	3110	高管股,流通A股	24.6675	32.94	8.2725	22658771
2004	0	2014	0	0	华邦颖泰	2013	C27	0	2004	0.03	3	1088	4.5911	-0.6053	14.5622	12.5833	5.1251	14.5622	12.5833	5.1251	919	4.5911	-0.6053	1358000000	华邦制药	6	39797829	30.1499	2381246	1.80397	11111111	23.75	11111111	1	流通A股	3110	高管股,流通A股	24.6675	32.94	8.2725	1	2	流通A股	3110	高管股,流通A股	24.6675	32.94	8.2725	22658771
2004	1.6844	2015	0	0	华邦颖泰	2013	C27	0	2004	0.03	3	1088	128.166	17.8989	18.1253	12.0701	1.35933	18.1253	12.0701	1.35933	985	128.166	17.8989	4189000000	华邦制药	4	22608349	13.4981	2019647	1.20581	11111111	38.27	11111111	1	流通A股	3110	境内自然人持有股份,流通A股	19.4412	25.96	6.5188	1	2	流通A股	3110	境内自然人持有股份,流通A股	19.4412	25.96	6.5188	22658771
2004	0.0415	2016	0	0	华邦颖泰	2013	C27	0	2004	0.03	3	1088	20.2228	507.649	13.097	10.3632	1.36263	13.097	10.3632	1.36263	4254	20.2228	411.034	5922000000	华邦制药	6	113300000	22.5574	66045654	13.144	11111111	50.07	11111111	1	流通A股	3110	境内自然人持有股份,流通A股	19.4827	26.04	6.5573	1	2	流通A股	3110	境内自然人持有股份,流通A股	19.4827	26.04	6.5573	68399939
2004	0	2017	0	0	华邦颖泰	2013	C26	0	2004	0.03	3	1088	-14.5144	15.1194	9.3349	6.6978	1.15195	9.3349	6.6978	1.15195	4984	-14.5144	15.1194	7648000000	华邦颖泰	6	113000000	19.4577	63046233	10.8563	11111111	47.54	11111111	1	流通A股	3110	境内自然人持有股份,流通A股	16.8544	22.53	5.6756	1	2	流通A股	3110	境内自然人持有股份,流通A股	16.8544	22.53	5.6756	68399939
2004	0	2018	0	0	华邦颖泰	2013		0		0.03					9.3349	6.6978								7648000000		6		19.4577	63046233			47.54		1	境内法人持有股份,流通A股	3110	境内法人持有股份,境内自然人持有股份,流通A股	16.9145	24.05	7.1355	1	2	境内法人持有股份,流通A股	3110	境内法人持有股份,境内自然人持有股份,流通A股	16.9145	24.05	7.1355	100100000
2005	4.932	2007	0	0	德豪润达			0
2005	0.47	2008	0	0	德豪润达	2012		0	2004	0.04																								1	境内法人持有股份	3110	境内法人持有股份	34.083	37.87	3.787	1	2	境内法人持有股份	3110	境内法人持有股份	34.083	37.87	3.787	38250000
2005	0	2009	0	0	德豪润达	2012		0	2004	0.04																								1	境内法人持有股份	3110	境内法人持有股份	29.151	32.39	3.239	1	2	境内法人持有股份	3110	境内法人持有股份	29.151	32.39	3.239	32712000
2005	4.284	2010	0	0	德豪润达	2012	C38	0	2004	0.04	3	678	-16.5687	-12.6399	1.104	1.4415	0.516121	1.104	1.4415	0.516121	4623	-16.5687	-12.6399	1484000000	德豪润达	6	9676800	5.98812	0	0	11111111	57.26	11111111	1	境内法人持有股份	3110	境内法人持有股份	29.151	32.39	3.239	1	2	境内法人持有股份	3110	境内法人持有股份	29.151	32.39	3.239	52339200
2005	3.321	2011	0	0	德豪润达	2012	C38	0	2004	0.04	3	678	468.539	7.037	4.7765	3.7008	1.48245	4.7765	3.7008	1.48245	9741	468.539	7.037	1897000000	德豪润达	6	910200	0.563243	0	0	11111111	64.69	11111111	1	境内法人持有股份	3110	境内法人持有股份	29.151	32.39	3.239	1	2	境内法人持有股份	3110	境内法人持有股份	29.151	32.39	3.239	52339200
2005	0	2012	0	0	德豪润达	2012	C38	0	2004	0.04	3	678	-294.512	30.3302	-9.8798	-2.5122	0.493937	-9.8798	-2.5122	0.493937	8483	-294.512	30.3302	1839000000	德豪润达	6	1665300	0.515254	0	0	11111111	67.03	11111111	1	流通A股	3110	流通A股	29.151	32.39	3.239	1	2	流通A股	3110	流通A股	29.151	32.39	3.239	104700000
2005	0	2013	0	0	德豪润达	2012	C38	0	2004	0.04	3	678	198.582	-23.8134	7.8468	5.2703	2.4975	7.8468	5.2703	2.4975	8746	198.582	-23.8134	2217000000	德豪润达	5	1365300	0.422432	0	0	11111111	68.28	11111111	1	流通A股	3110	流通A股	18.567	20.63	2.063	1	2	流通A股	3110	流通A股	18.567	20.63	2.063	66678400
2005	0	2014	0	0	德豪润达	2012	C38	0	2004	0.04	3	678	168.065	35.0426	12.9521	8.0879	1.64183	12.9521	8.0879	1.64183	11976	168.065	35.0426	5056000000	德豪润达	5	1128975	0.233645	0	0	11111111	52.34	11111111	1	境内法人持有股份,流通A股	3110	境内法人持有股份,流通A股	22.851	25.39	2.539	1	2	境内法人持有股份,流通A股	3110	境内法人持有股份,流通A股	22.851	25.39	2.539	122700000
2005	3.915	2015	0	0	德豪润达	2012	C38	0	2004	0.04	3	678	101.603	18.1169	15.4779	8.2081	1.11755	15.4779	8.2081	1.11755	12626	101.603	18.1169	6771000000	德豪润达	6	1128975	0.233645	0	0	11111111	59.74	11111111	1	境内法人持有股份,流通A股	3110	境内法人持有股份,流通A股	22.851	25.39	2.539	1	2	境内法人持有股份,流通A股	3110	境内法人持有股份,流通A股	22.851	25.39	2.539	122700000
2005	0.693	2016	0	0	德豪润达	2012	C38	0	2004	0.04	3	678	-58.6716	-10.0422	4.6957	3.3317	0.899864	4.6957	3.3317	0.899864	10790	-58.6716	-10.0422	9203000000	德豪润达	6	2257950	0.193583	0	0	11111111	54.03	11111111	1	境内法人持有股份,流通A股	3110	境内法人持有股份,流通A股	18.936	21.04	2.104	1	2	境内法人持有股份,流通A股	3110	境内法人持有股份,流通A股	18.936	21.04	2.104	245400000
2005	10.584	2017	0	0	德豪润达	2012	C38	0	2004	0.04	3	678	-97.0927	13.4991	0.2094	2.2738	0.845986	0.2094	2.2738	0.845986	10451	-97.0927	13.4991	10920000000	德豪润达	5	34406400	2.94979	0	0	11111111	60.84	11111111	1	流通A股	3110	流通A股	18.936	21.04	2.104	1	2	流通A股	3110	流通A股	18.936	21.04	2.104	245400000
2005	10.584	2018	0	0	德豪润达	2012		0		0.04					0.2094	2.2738								10920000000		5		2.94979	0			60.84		1	境内法人持有股份,流通A股	3110	境内法人持有股份,流通A股	22.257	24.73	2.473	1	2	境内法人持有股份,流通A股	3110	境内法人持有股份,流通A股	27.19	27.19	0	345400000
2006	0.002	2007	0	1	精功科技			1
2006	0	2008	0	1	精功科技	2011		1	2004	0.04																								1	未流通股	3110	未流通股	16.5751	39.94	23.3649	1	2	未流通股	3110	未流通股	16.5751	39.94	23.3649	31955000
2006	0.405	2009	0	1	精功科技	2011		1	2004	0.04																								1	境内法人持有股份	3110	境内法人持有股份	13.0974	31.56	18.4626	1	2	境内法人持有股份	3110	境内法人持有股份	13.0974	31.56	18.4626	25244450
2006	1.5086	2010	0	1	精功科技	2011	C35	1	2004	0.04	3		-92.8453	10.1769	1.1262	2.2483	0.481516	1.1262	2.2483	0.481516	804	-92.8453	10.1769	1009000000	精工科技	6	10186260	10.6107	4740000	4.9375	11111111	62.15	11111111	1	境内法人持有股份	3110	境内法人持有股份	10.5726	31.56	20.9874	1	2	境内法人持有股份	3110	境内法人持有股份	10.5726	31.56	20.9874	30293340
2006	0	2011	0	1	精功科技	2011	C35	1	2004	0.04	3		28.3887	21.0532	1.5373	3.2023	1.58053	1.5373	3.2023	1.58053	711	28.3887	21.0532	1054000000	精工科技	6	10186260	10.6107	4740000	4.9375	11111111	65.8	11111111	1	境内法人持有股份	3110	境内法人持有股份	9.064	28.72	19.656	1	2	境内法人持有股份	3110	境内法人持有股份	9.064	28.72	19.656	30293340
2006	0	2012	0	1	精功科技	2011	C35	1	2004	0.04	3		-3596.12	23.579	-15.6135	-0.1363	0.606136	-15.6135	-0.1363	0.606136	704	-2123	23.579	1314000000	精工科技	7	15279390	10.6107	8169390	5.67319	11111111	76.46	11111111	1	境内法人持有股份	3110	境内法人持有股份	9.064	28.72	19.656	1	2	境内法人持有股份	3110	境内法人持有股份	9.064	28.72	19.656	45440010
2006	3.4777	2013	0	1	精功科技	2011	C35	1	2004	0.04	3		112.498	4.3577	7.836	3.0113	1.54509	7.836	3.0113	1.54509	680	112.498	4.3577	1332000000	精功科技	6	15279390	10.6107	8169390	5.67319	11111111	75.35	11111111	1	境内法人持有股份	3110	境内法人持有股份	9.064	28.72	19.656	1	2	境内法人持有股份	3110	境内法人持有股份	9.064	28.72	19.656	45440010
2006	3.6124	2014	0	1	精功科技	2011	C35	1	2004	0.04	3		1283.91	52.214	25.4929	8.9046	3.7832	25.4929	8.9046	3.7832	797	1283.91	52.214	1715000000	精功科技	6	15279390	10.6107	8169390	5.67319	11111111	76.23	11111111	1	流通A股	3110	流通A股	9.064	28.72	19.656	1	2	流通A股	3110	流通A股	9.064	28.72	19.656	45440010
2006	0.4486	2015	0	1	精功科技	2011	C35	1	2004	0.04	3		307.932	141.243	48.6917	21.8955	2.66335	48.6917	21.8955	2.66335	904	307.932	141.243	2696000000	精功科技	6	30558780	10.0708	0	0	11111111	53.74	11111111	1	流通A股	3110	流通A股	8.6154	28.72	20.1046	1	2	流通A股	3110	流通A股	8.6154	28.72	20.1046	91027058
2006	3.8458	2016	0	1	精功科技	2011	C35	1	2004	0.04	3		-151.499	-68.7207	-17.1267	-7.9094	1.72987	-17.1267	-7.9094	1.72987	1286	-151.499	-66.017	2210000000	精功科技	6	45838170	10.0708	0	0	11111111	54.01	11111111	1	流通A股	3110	流通A股	8.6154	28.72	20.1046	1	2	流通A股	3110	流通A股	8.6154	28.72	20.1046	136500000
2006	2.5248	2017	0	1	精功科技	2011	C35	1	2004	0.04	3		-0.1062	1.1816	-21.3689	-8.7263	1.60022	-21.3689	-8.7263	1.60022	1321	-0.1062	1.1816	2014000000	精功科技	6	24508170	5.38452	0	0	11111111	59.51	11111111	1	流通A股	3110	流通A股	5.003	17.42	12.417	1	2	流通A股	3110	流通A股	5.003	17.42	12.417	79290587
2006	2.5248	2018	0	1	精功科技	2011		1		0.04					-21.3689	-8.7263								2014000000		6		5.38452	0			59.51		1	流通A股	3110	流通A股	8.8488	29.998	21.1492	1	2	流通A股	3110	流通A股	8.8488	29.998	21.1492	136500000
2007	0.2033	2007	0	0	华兰生物			0
2007	2.7012	2008	0	0	华兰生物	2008		0	2004	0.03																								1	境内法人持有股份	3110	境内法人持有股份	29.4717	54.22	24.7483	1	2	境内法人持有股份	3110	境内法人持有股份	29.4717	54.22	24.7483	15030000
2007	0	2009	0	0	华兰生物	2008		0	2004	0.03																								1	境内法人持有股份	3110	境内法人持有股份	24.2864	47.32	23.0336	1	2	境内法人持有股份	3110	境内法人持有股份	24.2864	47.32	23.0336	18577080
2007	0.47	2010	0	0	华兰生物	2008	C27	0	2004	0.03	3		52.7593	-1.7391	14.6279	11.8433	4.24924	14.6279	11.8433	4.24924	456	52.7593	-1.7391	816000000	华兰生物	6	12240	0.0081194	2400	0.00159204	11111111	27.88	11111111	1	境内法人持有股份,流通A股	3110	境内法人持有股份,流通A股	32.0431	48.15	16.1069	1	2	境内法人持有股份,流通A股	3110	境内法人持有股份,流通A股	32.0431	48.15	16.1069	27865620
2007	0.364	2011	0	0	华兰生物	2008	C27	0	2004	0.03	3		49.5299	-1.0863	20.1437	14.7674	12.0725	20.1437	14.7674	10.4913	456	49.5299	-1.0863	958200000	华兰生物	6	20217	0.00931316	2592	0.00119403	11111111	30.11	11111111	1	境内法人持有股份,流通A股	3110	境内法人持有股份,流通A股	32.0431	48.15	16.1069	1	2	境内法人持有股份,流通A股	3110	境内法人持有股份,流通A股	32.0431	48.15	16.1069	40126493
2007	0	2012	0	0	华兰生物	2008	C27	0	2004	0.03	3		66.2258	35.3209	21.5066	20.3385	6.8686	21.5066	20.3385	6.8686	760	66.2258	35.3209	1262000000	华兰生物	6	19569	0.00869424	1944	0.00086369	11111111	9.31	11111111	1	流通A股	3110	流通A股	34.7443	46.44	11.6957	1	2	流通A股	3110	流通A股	34.7443	46.44	11.6957	40126493
2007	7.7567	2013	0	0	华兰生物	2008	C27	0	2004	0.03	3		286.793	156.858	43.9918	47.8204	9.92101	43.9918	45.6564	9.92101	820	286.793	156.858	2012000000	华兰生物	6	31311	0.00869441	3111	0.00086386	11111111	7.74	11111111	1	流通A股	3110	流通A股	34.7443	46.44	11.6957	1	2	流通A股	3110	流通A股	34.7443	46.44	11.6957	64202389
2007	5.1853	2014	0	0	华兰生物	2008	C27	0	2004	0.03	3		-7.5678	3.3697	31.9429	35.3714	10.8246	31.9429	35.3714	10.4913	1282	-7.5678	3.3697	2576000000	华兰生物	6	90398	0.0156885	90598	0.0157232	11111111	6.6	11111111	1		3110	流通A股	34.7443	46.44	11.6957	1	2	流通A股	3110	流通A股	34.7443	46.44	11.6957
2007	17.83	2015	0	0	华兰生物	2008	C27	0	2004	0.03	3		-44.5496	-23.7968	16.3447	16.7895	5.26918	16.3447	16.7895	5.26918	1262	-44.5496	-23.7968	2735000000	华兰生物	6	90398	0.0156885	84198	0.0146125	11111111	5.63	11111111	1		3110	流通A股	34.7443	46.44	11.6957	1	2	流通A股	3110	流通A股	34.7443	46.44	11.6957
2007	17.83	2016	0	0	华兰生物	2008	C27	0	2004	0.03	3		-18.545	1.1509	12.0766	12.3801	4.09202	12.0766	12.3801	4.09202	1187	-18.545	1.1509	2963000000	华兰生物	4	68220	0.0118395	22178	0.00384898	11111111	4.45	11111111	1		3110	流通A股	34.7443	46.44	11.6957	1	2	流通A股	3110	流通A股	34.7443	46.44	11.6957
2007	0.2854	2017	0	0	华兰生物	2008	C27	0	2004	0.03	3		51.4376	14.9262	16.7516	16.1536	4.57612	16.7516	16.1536	4.57612	1181	51.4376	14.9262	3643000000	华兰生物	4	1826698	0.314452	3313898	0.570462	11111111	9.13	11111111	1	流通A股	3110	流通A股	34.4589	46.06	11.6011	1	2	流通A股	3110	流通A股	34.4589	46.06	11.6011	954520
2007	0.2854	2018	0	0	华兰生物	2008		0		0.03					16.7516	16.1536								3643000000		4		0.314452	3313898			9.13		1		3110	流通A股	34.6622	46.19	11.5278	1	2	流通A股	3110	流通A股	34.6622	46.19	11.5278
2008	2.806	2007	0	0	大族激光			0
2008	3.935	2008	0	0	大族激光	2001		0	2004	0.08																								1	境内自然人持有股份	3110	境内法人持有股份,境内自然人持有股份	41.6429	43.36	1.7171	1	2	境内自然人持有股份	3110	境内法人持有股份,境内自然人持有股份	41.6429	43.36	1.7171	23204640
2008	1.1683	2009	0	0	大族激光	2001		0	2004	0.08																								1	境内法人持有股份	3110	境内法人持有股份	43.8369	44.84	1.0031	1	2	境内法人持有股份	3110	境内法人持有股份	43.8369	44.84	1.0031	41281110
2008	0.1188	2010	0	0	大族激光	2001	C39	0	2004	0.08	2	572	49.445	53.5678	19.0308	11.0732	4.23688	19.0308	11.0732	4.23688	3120	49.445	53.5678	1175000000	大族激光	7	46044315	19.1225	46044315	19.1225	11111111	51.41	11111111	1	境内法人持有股份,流通A股	3110	境内法人持有股份,流通A股	42.6686	44.05	1.3814	1	2	境内法人持有股份,流通A股	3110	境内法人持有股份,流通A股	42.6686	44.05	1.3814	60032565
2008	0	2011	0	0	大族激光	2001	C39	0	2004	0.08	2	572	114.398	73.9335	22.6367	13.6069	5.01024	22.6367	13.6069	5.01024	5324	114.398	73.9335	2329000000	大族激光	7	69066473	18.1716	69066473	18.1716	11111111	52.77	11111111	1	境内法人持有股份,流通A股	3110	境内自然人持有股份,境内法人持有股份	39.8626	40.75	0.8874	1	2	境内法人持有股份,流通A股	3110	境内自然人持有股份,境内法人持有股份	39.8626	40.75	0.8874	85825391
2008	5.8162	2012	0	0	大族激光	2001	C39	0	2004	0.08	2	572	-11.5584	15.4458	9.2268	7.4397	1.17203	9.2268	7.4397	1.17203	5644	-11.5584	15.4458	3475000000	大族激光	7	110500000	15.8713	110500000	15.8713	11111111	33.92	11111111	1	流通A股	3110	境内自然人持有股份,流通A股,境内法人持有股份	34.0464	34.79	0.7436	1	2	流通A股	3110	境内自然人持有股份,流通A股,境内法人持有股份	34.0464	34.79	0.7436	131700000
2008	3.0959	2013	0	0	大族激光	2001	C39	0	2004	0.08	2	572	-81.1217	13.7232	0.1534	1.6815	1.70139	0.1534	1.6815	1.70139	6061	-81.1217	13.7232	4428000000	大族激光	6	106200000	15.2465	107800000	15.4891	11111111	49.21	11111111	1	流通A股	3110	高管股,流通A股	34.0648	34.08	0.0152	1	2	流通A股	3110	高管股,流通A股	34.0648	34.08	0.0152	131700000
2008	0.0184	2014	0	0	大族激光	2001	C39	0	2004	0.08	2	572	1269.94	59.4103	17.1141	11.5655	2.86632	17.1141	11.5655	2.86632	6947	1269.94	59.4103	5441000000	大族激光	7	86459632	12.4176	87209043	12.5253	11111111	49.7	11111111	1	流通A股	3110	高管股,流通A股	30.1298	30.31	0.1802	1	2	流通A股	3110	高管股,流通A股	30.1298	30.31	0.1802	125500000
2008	0	2015	0	0	大族激光	2001	C35	0	2004	0.08	2	572	38.4404	16.6892	22.2223	14.1656	1.12922	22.2223	14.1656	1.12922	7337	38.4404	16.6892	6067000000	大族激光	7	129700000	12.4176	130800000	12.5277	11111111	47.25	11111111	1	流通A股	3110	高管股,流通A股	30.1298	30.31	0.1802	1	2	流通A股	3110	高管股,流通A股	30.1298	30.31	0.1802	188200000
2008	2.194	2016	0	0	大族激光	2001	C35	0	2004	0.08	2	572	1.737	19.4337	19.9944	13.5056	1.30761	19.9944	13.5056	1.30761	7993	1.737	19.4337	6533000000	大族激光	7	130600000	12.5008	130000000	12.4492	11111111	43.36	11111111	1	流通A股	3110	高管股,流通A股	30.1298	30.31	0.1802	1	2	流通A股	3110	高管股,流通A股	30.1298	30.31	0.1802	188200000
2008	0.405	2017	0	0	大族激光	2001	C35	0	2004	0.08	2	572	-9.7197	0.0286	15.7712	10.6817	2.13852	15.7712	10.6817	2.13852	8221	-9.7197	0.0286	6638000000	大族激光	7	130100000	12.3644	130400000	12.3896	11111111	41.42	11111111	1	流通A股	3110	境内自然人持有股份,流通A股	30.011	30.07	0.059	1	2	流通A股	3110	境内自然人持有股份,流通A股	30.011	30.07	0.059	188200000
2008	0.405	2018	0	0	大族激光	2001		0		0.08					15.7712	10.6817								6638000000		7		12.3644	130400000			41.42		1	流通A股	3110	境内自然人持有股份,流通A股	26.9151	26.94	0.0249	1	2	流通A股	3110	境内自然人持有股份,流通A股	26.9151	26.94	0.0249	188200000
2009	0.182	2007	0	0	天奇股份			0
2009	0	2008	0	0	天奇股份			0	2004																									1	境内自然人持有股份	3110	境内自然人持有股份	28.28	28.28	0	1	2	境内自然人持有股份	3110	境内自然人持有股份	28.28	28.28	0	16277451
2009	0	2009	0	0	天奇股份			0	2004																									1	境内自然人持有股份	3110	境内自然人持有股份	21.11	21.11	0	1	2	境内自然人持有股份	3110	境内自然人持有股份	21.11	21.11	0	12152451
2009	0	2010	0	0	天奇股份		C35	0	2004				2.9102	19.846	9.3406	6.9562	1.34778	9.3406	6.9562	1.34778	761	2.9102	19.846	713300000	天奇股份	6	28388126	30.8272	2566598	2.78712	11111111	51.6	11111111	1	境内自然人持有股份	3110	境内自然人持有股份	21.11	21.11	0	1	2	境内自然人持有股份	3110	境内自然人持有股份	21.11	21.11	0	19443922
2009	17.65	2011	0	0	天奇股份		C35	0	2004				44.3591	67.7912	12.7077	7.4647	4.37328	12.7077	7.4647	4.37328	704	44.3591	67.7912	1112000000	天奇股份	6	34065751	30.8272	3079918	2.78712	11111111	64.07	11111111	1	境内自然人持有股份	3110	境内自然人持有股份	21.11	21.11	0	1	2	境内自然人持有股份	3110	境内自然人持有股份	21.11	21.11	0	23332706
2009	0.693	2012	0	0	天奇股份		C35	0	2004				57.8946	100.097	13.307	7.4842	1.28608	13.307	7.4842	1.28608	764	57.8946	100.097	1282000000	天奇股份	6	68131502	30.8272	6159836	2.78712	11111111	64.13	11111111	1	境内自然人持有股份	3110	境内自然人持有股份	21.11	21.11	0	1	2	境内自然人持有股份	3110	境内自然人持有股份	21.11	21.11	0	46665412
2009	3.46	2013	0	0	天奇股份		C35	0	2004				-90.2325	-29.1719	0.498	2.2542	1.7744	0.498	2.2542	1.7744	690	-90.2325	-29.1719	1564000000	天奇股份	6	68131502	30.8272	6159836	2.78712	11111111	68.84	11111111	1	境内自然人持有股份	3110	境内自然人持有股份	21.11	21.11	0	1	2	境内自然人持有股份	3110	境内自然人持有股份	21.11	21.11	0	46665412
2009	7.17	2014	0	0	天奇股份		C35	0	2004				1224.81	75.4783	17.0666	5.8191	1.2123	17.0666	5.8191	1.2123	797	1224.81	75.4783	2547000000	天奇股份	4	61971666	28.0401	6159836	2.78712	11111111	71.55	11111111	1	境内自然人持有股份,流通A股	3110	境内自然人持有股份,流通A股	21.11	21.11	0	1	2	境内自然人持有股份,流通A股	3110	境内自然人持有股份,流通A股	21.11	21.11	0	46665412
2009	0	2015	0	0	天奇股份		C35	0	2004				-48.5996	43.9177	7.2017	4.161	0.546724	7.2017	4.161	0.546724	813	-48.5996	43.9177	3012000000	天奇股份	6	68131502	30.8272	6159836	2.78712	11111111	75.78	11111111	1	境内自然人持有股份,流通A股	3110	境内自然人持有股份,流通A股	21.11	21.11	0	1	2	境内自然人持有股份,流通A股	3110	境内自然人持有股份,流通A股	21.11	21.11	0	46665412
2009	0	2016	0	0	天奇股份		C34	0	2004				-13.6906	11.2991	8.8207	4.5514	0.527291	8.8207	4.5514	0.527291	816	-13.6906	11.2991	3227000000	天奇股份	6	68131502	30.8272	6159836	2.78712	11111111	76.73	11111111	1	境内自然人持有股份,流通A股	3110	境内自然人持有股份,流通A股	21.11	21.11	0	1	2	境内自然人持有股份,流通A股	3110	境内自然人持有股份,流通A股	21.11	21.11	0	46665412
2009	0.47	2017	0	0	天奇股份		C34	0	2004				2.6176	1.6309	4.4716	3.3027	1.02748	4.4716	3.3027	1.02748	839	2.6176	1.6309	3921000000	天奇股份	6	78131502	24.3392	6159836	1.91889	11111111	61.61	11111111	1		3110	境内自然人持有股份,流通A股	17.65	17.65	0	1	2	境内自然人持有股份,流通A股	3110	境内自然人持有股份,流通A股	17.65	17.65	0
2009	0.47	2018	0	0	天奇股份			0							4.4716	3.3027								3921000000		6		24.3392	6159836			61.61		1		3110	境内自然人持有股份,流通A股	17.65	17.65	0	1	2	境内自然人持有股份,流通A股	3110	境内自然人持有股份,流通A股	17.65	17.65	0
2010	27.6979	2007	0	0	传化股份			0
2010	0.75	2008	0	0	传化股份	2009		0	2004	0.07																								1	未流通股	3000	未流通股	60	75	15	1	2	境内自然人持有股份	3110	境内自然人持有股份	27.7675	32.08	4.3125	42000000
2010	0.34	2009	0	0	传化股份	2009		0	2004	0.07																								1	境内自然人持有股份	3000	境内自然人持有股份	51.01	63.77	12.76	1	2	境内自然人持有股份	3110	境内自然人持有股份	23.6115	27.28	3.6685	53550000
2010	0	2010	0	0	传化股份	2009	C26	0	2004	0.07	3		12.1712	19.8657	17.2558	20.5987	2.40364	17.2558	20.5987	2.40364	662	12.1712	19.8657	614100000	传化股份	4	39525000	32.9375	16747	0.0139558	11111111	16.33	11111111	1	境内自然人持有股份	3000	境内自然人持有股份	51.01	51.01	0	1	2	境内自然人持有股份,流通A股	3110	境内自然人持有股份,流通A股	23.3021	27.28	3.9779	53550000
2010	26.4321	2011	0	0	传化股份	2009	C26	0	2004	0.07	3		5.47	10.145	15.4271	15.6622	4.2547	15.4271	15.6622	4.2547	909	5.47	10.145	908600000	传化股份	6	38536876	24.7031	0	0	11111111	34.35	11111111	1	境内法人持有股份,流通A股	3000	境内自然人持有股份	51	51	0	1	2	境内法人持有股份,流通A股	3110	境内自然人持有股份	24.5679	41.97	17.4021	41023125
2010	0	2012	0	0	传化股份	2009	C26	0	2004	0.07	3		14.8393	73.7907	13.0537	12.874	0.810042	13.0537	12.874	0.810042	988	14.8393	73.7907	1157000000	传化股份	6	50097940	24.7031	0	0	11111111	40.01	11111111	1	境内法人持有股份,流通A股	3000	境内法人持有股份,流通A股	51	51	0	1	2	境内法人持有股份,流通A股	3000	境内法人持有股份,流通A股	51	51	0	53330062
2010	27.3985	2013	0	0	传化股份	2009	C26	0	2004	0.07	3		78.4927	-0.7301	22.2897	18.1897	2.14726	22.2897	18.1897	2.14726	977	78.4927	-0.7301	1358000000	传化股份	6	50097940	24.7031	0	0	11111111	37.37	11111111	1	境内法人持有股份,流通A股	3000	境内法人持有股份,流通A股	26.3	26.3	0	1	2	境内法人持有股份,流通A股	3110	境内法人持有股份,流通A股	13.158	26.3	13.142	53330062
2010	23.2425	2014	0	0	传化股份	2009	C26	0	2004	0.07	3		-0.765	22.8305	14.2404	13.6071	2.32346	14.2404	13.6071	2.32346	1087	-0.765	22.8305	1935000000	传化股份	5	50097940	20.5328	0	0	11111111	22.51	11111111	1	境内法人持有股份,流通A股	3110	境内法人持有股份,高管股,流通A股	42.4	42.4	0	1	2	境内法人持有股份,流通A股	3110	境内法人持有股份,高管股,流通A股	42.4	42.4	0	53330062
2010	0	2015	0	0	传化股份	2009	C26	0	2004	0.07	3		-9.5198	26.8779	10.8253	9.5289	1.28218	10.8253	9.5289	1.28218	1217	-9.5198	26.8779	2379000000	传化股份	6	100200000	20.5328	0	0	11111111	30.41	11111111	1	境内法人持有股份,流通A股	3110	境内法人持有股份,高管股,流通A股	43.15	43.15	0	1	2	境内法人持有股份,流通A股	3110	境内法人持有股份,高管股,流通A股	43.15	43.15	0	110300000
2010	29.242	2016	0	0	传化股份	2009	C26	0	2004	0.07	3		6.0145	15.8635	9.9597	8.623	1.34058	9.9597	8.623	1.34058	2207	6.0145	15.8635	2992000000	传化股份	6	63565126	13.0262	0	0	11111111	37.01	11111111	1	流通A股	3110	高管股,流通A股	43.49	43.49	0	1	2	流通A股	3110	高管股,流通A股	43.49	43.49	0	112000000
2010	24.7	2017	0	0	传化股份	2009	C26	0	2004	0.07	3		37.229	22.1186	10.1681	9.6933	1.33347	10.1681	9.6933	1.33347	2142	37.229	22.1186	3634000000	传化股份	6	63565126	13.0262	0	0	11111111	43.26	11111111	1	流通A股	3110	流通A股	43.49	43.49	0	1	2	流通A股	3110	流通A股	43.49	43.49	0	112000000
2010	24.7	2018	0	0	传化股份	2009		0		0.07					10.1681	9.6933								3634000000		6		13.0262	0			43.26		1	流通A股	3110	境内自然人持有股份,流通A股	43.49	43.49	0	1	2	流通A股	3110	境内自然人持有股份,流通A股	24.5119	35.98	11.4681	112000000
2011	0	2007	0	0	盾安环境			0
2011	0.1529	2008	0	0	盾安环境	2011		0	2004	0.02																								1	境内法人持有股份	3000	境内法人持有股份	38.84	38.84	0	1	2	境内法人持有股份	3000	境内法人持有股份	38.84	38.84	0	27645034
2011	2.7083	2009	0	0	盾安环境	2011		0	2004	0.02																								1	境内法人持有股份	3110	境内法人持有股份	15.9528	31.28	15.3272	1	2	境内法人持有股份	3110	境内法人持有股份	15.9528	31.28	15.3272	22267354
2011	0.3243	2010	0	0	盾安环境	2011	C34	0	2004	0.02	3	881	295.595	546.781	11.9931	6.8149	0.773302	11.9931	6.8149	0.773302	589	295.595	411.034	605700000	盾安环境	6	347818	0.488633	0	0	11111111	64.51	11111111	1	境内法人持有股份	3110	境内法人持有股份	15.9528	31.28	15.3272	1	2	境内法人持有股份	3110	境内法人持有股份	15.9528	31.28	15.3272	22267354
2011	21.6878	2011	0	0	盾安环境	2011	C34	0	2004	0.02	3	881	159.983	62.5744	18.6613	12.8279	2.10417	18.6613	12.8279	2.10417	5135	159.983	62.5744	2183000000	盾安环境	6	347818	0.215792	347818	0.215792	11111111	42.5	11111111	1	境内法人持有股份	3110	境内法人持有股份	2.2225	9.66	7.4375	1	2	境内法人持有股份	3110	境内法人持有股份	2.2225	9.66	7.4375	90000000
2011	0	2012	0	0	盾安环境	2011	C34	0	2004	0.02	3	881	-10.1179	7.9415	13.7082	11.607	1.10822	13.7082	11.607	1.10822	4586	-10.1179	7.9415	2091000000	盾安环境	5	4000	0.00124083	4000	0.00124083	11111111	43.54	11111111	1	境内法人持有股份	3110	境内法人持有股份	23.9103	51	27.0897	1	2	境内法人持有股份	3110	境内法人持有股份	23.9103	51	27.0897	180000000
2011	13.7303	2013	0	0	盾安环境	2011	C34	0	2004	0.02	3	881	10.1238	-11.9364	10.8051	9.4879	2.03967	10.8051	9.4879	2.03967	5623	10.1238	-11.9364	3118000000	盾安环境	6	4000	0.00107422	4000	0.00107422	11111111	33.15	11111111	1	境内法人持有股份	3110	境内法人持有股份,流通A股	24.4294	51.18	26.7506	1	2	境内法人持有股份	3110	境内法人持有股份,流通A股	24.4294	51.18	26.7506	180000000
2011	22.8872	2014	0	0	盾安环境	2011	C34	0	2004	0.02	3	881	36.0032	61.9474	11.573	8.754	1.77064	11.573	8.754	1.77064	8071	36.0032	61.9474	5222000000	盾安环境	6	4000	0.00107422	4000	0.00107422	11111111	62.26	11111111	1	境内法人持有股份	3110	境内法人持有股份,流通A股	24.4194	51.17	26.7506	1	2	境内法人持有股份	3110	境内法人持有股份,流通A股	24.4194	51.17	26.7506	180000000
2011	0.5191	2015	0	0	盾安环境	2011	C34	0	2004	0.02	3	881	2.491	36.3238	12.1307	6.7814	0.990261	12.1307	6.7814	0.990261	9742	2.491	36.3238	7523000000	盾安环境	6	3520000	0.420079	1928000	0.230089	11111111	58.95	11111111	1	流通A股	3110	流通A股	21.7111	51.16	29.4489	1	2	流通A股	3110	流通A股	21.7111	51.16	29.4489	360000000
2011	0.0014	2016	0	0	盾安环境	2011	C34	0	2004	0.02	3	881	20.8147	50.4589	9.6398	6.4001	0.757546	9.6398	6.4001	0.757546	9537	20.8147	50.4589	10110000000	盾安环境	6	3917485	0.467515	1328000	0.158484	11111111	65.55	11111111	1	流通A股	3110	流通A股	22.0354	53.75	31.7146	1	2	流通A股	3110	流通A股	22.0354	53.75	31.7146	360000000
2011	0.01	2017	0	0	盾安环境	2011	C34	0	2004	0.02	3	881	-52.6112	-14.6796	6.4269	4.5405	0.812646	6.4269	4.5405	0.812646	9428	-52.6112	-14.6796	9497000000	盾安环境	6	4548104	0.539241	2648000	0.313957	11111111	63.98	11111111	1	流通A股	3110	流通A股	21.8825	53.39	31.5075	1	2	流通A股	3110	流通A股	21.8825	53.39	31.5075	360000000
2011	0.01	2018	0	0	盾安环境	2011		0		0.02					6.4269	4.5405								9497000000		6		0.539241	2648000			63.98		1	流通A股	3110	流通A股	21.8811	42.76	20.8789	1	2	流通A股	3110	流通A股	21.8811	42.76	20.8789	270400000
2012	0.693	2007	0	0	凯恩股份			0
2012	0	2008	0	0	凯恩股份	2011		0	2004	0.07																								1	境内法人持有股份	3110	境内法人持有股份	13.206	27.26	14.054	1	2	境内法人持有股份	3110	境内法人持有股份	13.206	27.26	14.054	43026325
2012	1.647	2009	0	0	凯恩股份	2011		0	2004	0.07																								1	境内法人持有股份	3110	境内法人持有股份	11.4302	26.73	15.2998	1	2	境内法人持有股份	3110	境内法人持有股份	11.4302	26.73	15.2998	67050603
2012	8.029	2010	0	0	凯恩股份	2011	C22	0	2004	0.07	3	829	-64.5295	16.7868	2.3117	3.4867	0.849683	2.3117	3.4867	0.849683	839	-64.5295	16.7868	889500000	凯恩股份	5	11792371	6.05391	0	0	11111111	59.2	11111111	1	境内法人持有股份,流通A股	3110	境内法人持有股份,流通A股	11.4302	26.73	15.2998	1	2	境内法人持有股份,流通A股	3110	境内法人持有股份,流通A股	11.4302	26.73	15.2998	67050603
2012	0	2011	0	0	凯恩股份	2011	C22	0	2004	0.07	3	829	-260.193	4.5779	-4.8379	1.0321	2.39474	-4.8379	1.0321	2.39474	648	-260.193	4.5779	696300000	凯恩股份	5	0	0	0	0	11111111	49.52	11111111	1	境内法人持有股份,流通A股	3110	境内自然人持有股份,境内法人持有股份	19.4592	37.82	18.3608	1	2	境内法人持有股份,流通A股	3110	境内自然人持有股份,境内法人持有股份	19.4592	37.82	18.3608	67050603
2012	0.0095	2012	0	0	凯恩股份	2011	C22	0	2004	0.07	3	829	325.225	11.6124	6.4875	7.2688	1.03923	6.4875	7.2688	1.03923	620	325.225	11.6124	731000000	凯恩股份	5	0	0	0	0	11111111	47.94	11111111	1	流通A股	3110	流通A股	19.4592	37.82	18.3608	1	2	流通A股	3110	流通A股	19.4592	37.82	18.3608	67050603
2012	8.5506	2013	0	0	凯恩股份	2011	C22	0	2004	0.07	3	829	161.535	47.8452	16.754	11.7334	2.22146	16.754	11.7334	2.22146	644	161.535	47.8452	1074000000	凯恩股份	6	0	0	0	0	11111111	60.19	11111111	1	流通A股	3110	流通A股	19.4592	37.82	18.3608	1	2	流通A股	3110	流通A股	19.4592	37.82	18.3608	67050603
2012	9.6006	2014	0	0	凯恩股份	2011	C22	0	2004	0.07	3	829	50.0951	44.0703	24.7128	13.1651	2.46642	24.7128	13.1651	2.46642	648	50.0951	44.0703	1192000000	凯恩股份	6	0	0	0	0	11111111	54.45	11111111	1	流通A股	3110	流通A股	9.8586	21.13	11.2714	1	2	流通A股	3110	流通A股	9.8586	21.13	11.2714	41150603
2012	0	2015	0	0	凯恩股份	2011	C22	0	2004	0.07	3	829	15.5635	17.2799	15.2435	12.3213	1.7689	15.2435	12.3213	1.7689	659	15.5635	17.2799	1658000000	凯恩股份	6	0	0	0	0	11111111	31.76	11111111	1	流通A股	3110	流通A股	8.2116	17.6	9.3884	1	2	流通A股	3110	流通A股	8.2116	17.6	9.3884	41150603
2012	0	2016	0	0	凯恩股份	2011	C22	0	2004	0.07	3	829	-25.6472	-10.1723	7.8621	7.4702	1.52935	7.8621	7.4702	1.52935	1645	-25.6472	-10.1723	1611000000	凯恩股份	6	0	0	0	0	11111111	25.87	11111111	1	流通A股	3110	流通A股	8.2116	17.6	9.3884	1	2	流通A股	3110	流通A股	8.2116	17.6	9.3884	82301206
2012	1.7758	2017	0	0	凯恩股份	2011	C22	0	2004	0.07	3	829	-93.1385	13.4176	1.3001	2.0102	1.49032	1.3001	2.0102	1.49032	1371	-93.1385	13.4176	1650000000	凯恩股份	6	0	0	0	0	11111111	27.6	11111111	1	流通A股	3110	流通A股	16.7622	17.6	0.8378	1	2	流通A股	3110	流通A股	16.7622	17.6	0.8378	82301206
2012	1.7758	2018	0	0	凯恩股份	2011		0		0.07					1.3001	2.0102								1650000000		6		0	0			27.6		1	流通A股	3110	流通A股	16.7527	17.59	0.8373	1	2	流通A股	3110	流通A股	9.7167	17.59	7.8733	82238392
2013	0	2007	0	0	中航机电			0
2013	0.262	2008	0	0	中航机电	2007		0	2004	0.02																								1	国有法人股	1100	国有法人股				1	2	国有法人股	1100	国有法人股				25300000
2013	5.29	2009	0	0	中航机电	2007		0	2004	0.02																								1	国有法人股	1100	国有法人股				1	2	国有法人股	1100	国有法人股				20240000
2013	2.69	2010	0	0	中航机电	2007	C36	0	2004	0.02	3		55.4622	56.6314	7.275	5.5793	1.34856	7.275	5.5793	1.34856	918	55.4622	56.6314	343500000	中航精机	6	163200	0.272	240000	0.4	11111111	39.4	11111111	1	国有法人股,流通A股	1100	国有法人股,流通A股				1	2	国有法人股,流通A股	1100	国有法人股,流通A股				24288000
2013	0.182	2011	0	0	中航机电	2007	C36	0	2004	0.02	3		46.9597	38.5429	7.2587	5.7066	2.67471	7.2587	5.7066	2.67471	1174	46.9597	38.5429	570500000	中航精机	5	96000	0.134454	206659	0.289438	11111111	30.23	11111111	1	国有法人股,流通A股	1100	国有法人股,流通A股				1	2	国有法人股,流通A股	1100	国有法人股,流通A股				26980880
2013	10.12	2012	0	0	中航机电	2007	C36	0	2004	0.02	3		1.565	24.9942	5.7259	4.4468	1.05038	5.7259	4.4468	1.05038	598	1.565	24.9942	624000000	中航精机	5	144000	0.134454	309988	0.289438	11111111	31.01	11111111	1	国有法人股,流通A股	1100	国有法人股,流通A股	37.79	37.79	0	1	2	国有法人股,流通A股	1100	国有法人股,流通A股	37.79	37.79	0	40471320
2013	0.262	2013	0	0	中航机电	2007	C36	0	2004	0.02	3		39.427	20.9448	7.2424	5.005	2.50136	7.2424	5.005	2.50136	626	39.427	20.9448	704900000	中航精机	5	172800	0.134454	233746	0.181875	11111111	38.31	11111111	1	国有法人股,流通A股	1100	国有法人股,流通A股			0	1	2	国有法人股,流通A股	1100	国有法人股,流通A股				48565584
2013	37.79	2014	0	0	中航机电	2007	C36	0	2004	0.02	3		15.0608	24.5386	7.8101	6.11	7.69988	7.8101	6.11	7.69988	696	15.0608	24.5386	706100000	中航精机	5	224640	0.134454	303870	0.181875	11111111	33.98	11111111	1	国有法人股,流通A股	1100	国有法人股,流通A股			0	1	2	国有法人股,流通A股	1100	国有法人股,流通A股				63135259
2013	37.79	2015	0	0	中航机电	2007	C36	0	2004	0.02	3		14.0264	12.5095	8.2243	6.3741	4.07793	8.2243	6.3741	4.07793	687	14.0264	12.5095	794100000	中航精机	5	292033	0.134454	395031	0.181875	11111111	31.58	11111111	1	国有法人股,流通A股	1100	国有法人股,流通A股			0	1	2	国有法人股,流通A股	1100	国有法人股,流通A股				82075837
2013	61.0985	2016	0	0	中航机电	2007	C36	0	2004	0.02	3		870.852	1005.39	16.7608	9.5124	0.617076	16.7608	9.5124	0.617076	17449	870.852	411.034	13200000000	中航精机	7	379644	0.0530017	513541	0.0716949	11111111	66.86	11111111	1	国有法人股	1100	国有法人股,流通A股			0	1	2	国有法人股	1100	国有法人股,流通A股				308600000
2013	61.0985	2017	0	0	中航机电	2007	C37	0	2004	0.02	3		8.5785	0.8355	10.1308	5.109	0.759062	10.1308	5.109	0.759062	16891	8.5785	0.8355	14750000000	中航精机	3	0	0	370151	0.0516764	11111111	66.44	11111111	1	国有法人股	1100	国有法人股,流通A股	61.0985	63.88	2.7815	1	2	国有法人股	1100	国有法人股,流通A股	61.0985	63.88	2.7815	308600000
2013	61.0985	2018	0	0	中航机电	2007		0		0.02					10.1308	5.109								14750000000		3		0	370151			66.44		1	国有法人股	1100	国有法人股			2.7815	1	2	国有法人股	1100	国有法人股				308600000
2014	0.262	2007	0	0	永新股份			0
2014	0.29	2008	0	0	永新股份	2012		0	2004	0.02																								1	境内法人持有股份	1210	境内法人持有股份	22.4276	43.13	20.7024	1	2	境内法人持有股份	1210	境内法人持有股份	22.4276	43.13	20.7024	40281500
2014	7.075	2009	0	0	永新股份	2012		0	2004	0.02																								1	境内法人持有股份	1210	境内法人持有股份	9.34	25	15.66	1	2	境内法人持有股份	1210	境内法人持有股份	9.34	25	15.66	34895288
2014	0.555	2010	0	0	永新股份	2012	C29	0	2004	0.02	3	1376	12.2158	19.9718	12.9925	11.6293	1.43577	12.9925	11.6293	1.43577	808	12.2158	19.9718	565300000	永新股份	6	0	0	0	0	11111111	33.41	11111111	1	境内法人持有股份,流通A股	1210	境内法人持有股份,流通A股	9.34	25	15.66	1	2	境内法人持有股份,流通A股	1210	境内法人持有股份,流通A股	9.34	25	15.66	34895288
2014	0.1	2011	0	0	永新股份	2012	C29	0	2004	0.02	3	1376	14.4835	42.6806	11.3544	9.818	2.50566	11.3544	9.818	2.50566	843	14.4835	42.6806	845800000	永新股份	6	0	0	0	0	11111111	30.26	11111111	1	境内法人持有股份,流通A股	1210	境内法人持有股份,流通A股	8.785	25	16.215	1	2	境内法人持有股份,流通A股	1210	境内法人持有股份,流通A股	8.785	25	16.215	48364869
2014	7.075	2012	0	0	永新股份	2012	C29	0	2004	0.02	3	1376	24.9161	16.628	11.4003	9.6174	1.18012	11.4003	9.6174	1.18012	1446	24.9161	16.628	910600000	永新股份	6	411840	0.295862	475200	0.341379	11111111	30.85	11111111	1	流通A股	1210	流通A股	8.685	25	16.315	1	2	流通A股	1210	流通A股	8.685	25	16.315	48364869
2014	0	2013	0	0	永新股份	2012	C29	0	2004	0.02	3	1376	46.098	-13.5189	15.4963	12.6744	2.58839	15.4963	12.6744	2.58839	1432	46.098	-13.5189	975000000	永新股份	6	340020	0.244267	397540	0.285589	11111111	28.36	11111111	1	流通A股	1210	流通A股	8.685	25	16.315	1	2	流通A股	1210	流通A股	8.685	25	16.315	48364869
2014	0	2014	0	0	永新股份	2012	C29	0	2004	0.02	3	1376	18.7562	21.0338	16.8998	13.5964	3.02753	16.8998	13.5964	3.02753	1020	18.7562	21.0338	1104000000	永新股份	7	840105	0.596733	773355	0.54932	11111111	30.17	11111111	1	流通A股	1210	流通A股	8.395	25	16.605	1	2	流通A股	1210	流通A股	8.395	25	16.605	47280869
2014	1.32	2015	0	0	永新股份	2012	C29	0	2004	0.02	3	1376	21.0652	18.544	18.5461	14.2291	2.00609	18.5461	14.2291	2.00609	1046	21.0652	18.544	1314000000	永新股份	7	1035830	0.565968	949056	0.518555	11111111	34.07	11111111	1	流通A股	1210	流通A股	8.395	25	16.605	1	2	流通A股	1210	流通A股	8.395	25	16.605	61465130
2014	13.0876	2016	0	0	永新股份	2012	C29	0	2004	0.02	3	1376	21.9686	0.5239	16.0065	13.1757	1.79279	16.0065	13.1757	1.79279	1143	21.9686	0.5239	1832000000	永新股份	7	2912816	0.894164	2659102	0.81628	11111111	22.78	11111111	1		1210		7.075	25	17.925	1	2		1210
2014	0	2017	0	0	永新股份	2012	C29	0	2004	0.02	3	1376	-2.5348	6.4066	12.271	10.3506	1.49052	12.271	10.3506	1.49052	1654	-2.5348	6.4066	1895000000	永新股份	7	2912816	0.894164	2018351	0.619585	11111111	20.51	11111111	1	流通A股	1210	流通A股	7.075	25	17.925	1	2	流通A股	1210	流通A股				92197695
2014	0	2018	0	0	永新股份	2012		0		0.02					12.271	10.3506								1895000000		7		0.894164	2018351			20.51		1	流通A股	1000	流通A股	7.075	25	17.925	1	2	流通A股	1210	流通A股	7.075	25	17.925	92197695
2015	0.07	2007	0	0	*ST霞客			0
2015	0	2008	0	0	*ST霞客			0	2004																									1	境内自然人持有股份	3110	境内自然人持有股份	18.34	18.34	0	1	2	境内自然人持有股份	3110	境内自然人持有股份	18.34	18.34	0	9226400
2015	0.693	2009	0	0	*ST霞客			0	2004																									1	境内自然人持有股份	3110	境内自然人持有股份	14.71	14.71	0	1	2	境内自然人持有股份	3110	境内自然人持有股份	14.71	14.71	0	7400595
2015	0	2010	0	0	*ST霞客		C17	0	2004				22.4409	32.1268	11.5472	9.5082	0.909452	11.5472	9.5082	0.909452	3670	22.4409	32.1268	702700000	霞客环保	4	14801190	14.7071	14801190	14.7071	1111111	59.19	1111111	1	境内自然人持有股份	3110	境内自然人持有股份	14.71	14.71	0	1	2	境内自然人持有股份	3110	境内自然人持有股份	14.71	14.71	0	14801190
2015	13.58	2011	0	0	*ST霞客		C17	0	2004				42.1366	24.9838	14.492	11.2327	1.88397	14.492	11.2327	1.88397	3353	42.1366	24.9838	816200000	霞客环保	4	14801190	14.7071	0	0	1111111	59.14	1111111	1	境内自然人持有股份	3110	境内自然人持有股份	14.71	14.71	0	1	2	境内自然人持有股份	3110	境内自然人持有股份	14.71	14.71	0	14801190
2015	0.53	2012	0	0	*ST霞客		C17	0	2004				-67.8572	45.4796	4.2873	4.6622	0.589064	4.2873	4.6622	0.589064	3075	-67.8572	45.4796	1301000000	霞客环保	4	25162023	14.7071	0	0	1111111	71.1	1111111	1	境内自然人持有股份	3110	境内自然人持有股份	14.71	14.71	0	1	2	境内自然人持有股份	3110	境内自然人持有股份	14.71	14.71	0	25162023
2015	0	2013	0	0	*ST霞客		C17	0	2004				34.6087	10.6284	3.6615	3.9264	1.54891	3.6615	3.9264	1.54891	3139	34.6087	10.6284	1461000000	霞客环保	6	27162023	13.5075	0	0	1111111	62.98	1111111	1	境内自然人持有股份	3110	境内自然人持有股份	13.51	13.51	0	1	2	境内自然人持有股份	3110	境内自然人持有股份	13.51	13.51	0	27162023
2015	1.2	2014	0	0	*ST霞客		C17	0	2004				40.6729	26.6702	4.1989	4.3602	1.29879	4.1989	4.3602	1.29879	3002	40.6729	26.6702	1808000000	霞客环保	6	27162023	13.5075	27162023	13.5075	1111111	69.1	1111111	1	境内自然人持有股份	3110	境内自然人持有股份	13.51	13.51	0	1	2	境内自然人持有股份	3110	境内自然人持有股份	13.51	13.51	0	27162023
2015	0	2015	0	0	*ST霞客		C17	0	2004				12.5989	19.9344	3.7241	4.7431	0.845976	3.7241	4.7431	0.845976	3173	12.5989	19.9344	2337000000	霞客环保	6	32594427	13.5843	0	0	1111111	66.02	1111111	1	境内自然人持有股份,流通A股	3110	境内自然人持有股份,流通A股	13.58	13.58	0	1	2	境内自然人持有股份,流通A股	3110	境内自然人持有股份,流通A股	13.58	13.58	0	32594427
2015	0	2016	0	0	*ST霞客		C17	0	2004				-59.4827	-7.2044	0.9298	2.6335	0.536674	0.9298	2.6335	0.536674	2949	-59.4827	-7.2044	2812000000	霞客环保	6	32594427	13.5843	32594427	13.5843	1111111	71.53	1111111	1	高管股,流通A股	3110	高管股,流通A股	13.58	13.58	0	1	2	高管股,流通A股	3110	高管股,流通A股	13.58	13.58	0	32594427
2015	3.63	2017	0	0	*ST霞客		C17	0	2004						-61.4868	-14.6957								2800000000		6		13.5843	33000000			71.53								0
2015	3.63	2018	0	0	*ST霞客		C17	0	2004						-61.4868	-77.6514								2800000000		6		13.5843	33000000			71.53								0
2016	56.3968	2007	0	1	世荣兆业			0
2016	2.1402	2008	0	1	世荣兆业	2000		0	2004	0.05																								1	境内法人持有股份	3000	境内法人持有股份	32.77	32.77	0	1	2	境内法人持有股份	3000	境内法人持有股份	19.0066	32.77	13.7634	18049800
2016	0	2009	0	1	世荣兆业	2000		0	2004	0.05																								1	境内法人持有股份	3000	境内法人持有股份	23.78	23.78	0	1	2	境内法人持有股份	3000	境内法人持有股份	13.7924	23.78	9.9876	15049758
2016	0	2010	0	1	世荣兆业	2000	C35	0	2004	0.05	2	613	-90.1319	-23.2447	0.2984	0.7992	1.09302	0.2984	0.7992	1.09302	245	-90.1319	-23.2447	301100000	威尔科技	0	34800	0.0549847	44700	0.0706269	11111111	21.38	11111111	1	境内法人持有股份	3000	境内法人持有股份	23.78	23.78	0	1	2	境内法人持有股份	3000	境内法人持有股份	13.7924	23.78	9.9876	15049758
2016	9.9876	2011	0	1	世荣兆业	2000	C35	0	2004	0.05	2	613	-4862.88	-65.6051	-12.9747	-8.7291	5.57913	-12.9747	-8.7291	5.57913	107	-2123	-65.6051	268300000	威尔科技	4	34800	0.0549847	9900	0.0156422	11111111	22.37	11111111	1	境内法人持有股份,流通A股	3110	境内法人持有股份,流通A股	15.9326	23.78	7.8474	1	2	境内法人持有股份,流通A股	3110	境内法人持有股份,流通A股	15.9326	23.78	7.8474	15049758
2016	4.9379	2012	0	1	世荣兆业	2000	K70	0	2004	0.05	2	613	514.206	2981.68	18.7058	19.6049	1.23009	18.7058	19.6049	1.23009	120	514.206	411.034	1457000000	世荣兆业	6	0	0	32850	0.00854177	11111111	41.46	11111111	1	境内自然人持有股份	3110	境内法人持有股份,境内自然人持有股份	72.3294	74.91	2.5806	1	2	境内自然人持有股份	3110	境内法人持有股份,境内自然人持有股份	72.3294	74.91	2.5806	258000000
2016	0	2013	0	1	世荣兆业	2000	K70	0	2004	0.05	2	613	-10.5955	-20.8091	9.9735	9.1841	2.95412	9.9735	9.1841	2.95412	112	-10.5955	-20.8091	1876000000	世荣兆业	8	0	0	0	0	11111111	48.84	11111111	1	境内自然人持有股份	3110	境内自然人持有股份,境内法人持有股份	72.3361	74.92	2.5839	1	2	境内自然人持有股份	3110	境内自然人持有股份,境内法人持有股份	72.3361	74.92	2.5839	309600000
2016	0	2014	0	1	世荣兆业	2000	K70	0	2004	0.05	2	613	21.0325	26.1004	11.6216	9.0597	2.12004	11.6216	9.0597	2.12004	316	21.0325	26.1004	1920000000	世荣兆业	6	0	0	0	0	11111111	43.25	11111111	1	境内自然人持有股份	3110	境内自然人持有股份,境内法人持有股份	72.3361	74.92	2.5839	1	2	境内自然人持有股份	3110	境内自然人持有股份,境内法人持有股份	72.3361	74.92	2.5839	309600000
2016	0	2015	0	1	世荣兆业	2000	K70	0	2004	0.05	2	613	-8.89	-23.6113	9.4368	6.8486	1.02501	9.4368	6.8486	1.02501	487	-8.89	-23.6113	2454000000	世荣兆业	6	0	0	0	0	11111111	50.67	11111111	1	流通A股	3110	流通A股	72.3361	74.92	2.5839	1	2	流通A股	3110	流通A股	72.3361	74.92	2.5839	309600000
2016	0.0067	2016	0	1	世荣兆业	2000	K70	0	2004	0.05	2	613	100.721	12.3766	16.5666	13.1404	1.53271	16.5666	13.1404	1.53271	562	100.721	12.3766	2611000000	世荣兆业	6	0	0	0	0	11111111	49.85	11111111	1	流通A股	3110	流通A股	72.3361	74.92	2.5839	1	2	流通A股	3110	流通A股	72.3361	74.92	2.5839	309600000
2016	4.7734	2017	0	1	世荣兆业	2000	K70	0	2004	0.05	2	613	200.693	57.5452	40.9326	31.0137	1.21881	40.9326	31.0137	1.21881	687	200.693	57.5452	3562000000	世荣兆业	6	0	0	0	0	11111111	44.41	11111111	1	流通A股	3110	流通A股	67.3982	67.55	0.1518	1	2	流通A股	3110	流通A股	67.3982	67.55	0.1518	433400000
2016	4.7734	2018	0	1	世荣兆业	2000		0		0.05					40.9326	31.0137								3562000000		6		0	0			44.41		1	流通A股	3110	流通A股	67.3982	67.55	0.1518	1	2	流通A股	3110	流通A股	67.3982	67.55	0.1518	433400000
2017	0.0013	2007	0	0	东信和平			0
2017	6.3108	2008	0	0	东信和平			0	2004																									1	国有法人股	1100	国有法人股	47.4793	61.84	14.3607	1	2	国有法人股	1100	国有法人股	47.4793	61.84	14.3607	30879940
2017	0.4012	2009	0	0	东信和平			0	2004																									1	国有法人股	1100	国有法人股	41.1685	53.62	12.4515	1	2	国有法人股	1100	国有法人股	41.1685	53.62	12.4515	26773565
2017	0.262	2010	0	0	东信和平		C41	0	2004				101.297	-15.8091	5.387	3.6351	1.42556	5.387	3.6351	1.42556	1226	101.297	-15.8091	593700000	东信和平	6	1520383	1.28802	2885019	2.4441	11111111	29.2	11111111	1	国有法人股,流通A股	1100	国有法人股,流通A股	41.1685	53.62	12.4515	1	2	国有法人股,流通A股	1100	国有法人股,流通A股	41.1685	53.62	12.4515	34805635
2017	0.0346	2011	0	0	东信和平		C41	0	2004				87.3107	41.5016	9.5401	7.7377	3.14851	9.5401	7.7377	3.14851	1635	87.3107	41.5016	623100000	东信和平	6	1140287	0.966017	2163764	1.83308	11111111	30.91	11111111	1	国有法人股,流通A股	1100	国有法人股,流通A股	40.7673	52.81	12.0427	1	2	国有法人股,流通A股	1100	国有法人股,流通A股	40.7673	52.81	12.0427	34805635
2017	0.3269	2012	0	0	东信和平		C41	0	2004				2.2938	8.6953	9.3195	9.4013	1.50656	9.3195	9.4013	1.50656	1809	2.2938	8.6953	659000000	东信和平	6	1111780	0.724513	1885081	1.22845	11111111	28.26	11111111	1	流通A股	1100	流通A股	40.4404	52.15	11.7096	1	2	流通A股	1100	流通A股	40.4404	52.15	11.7096	45247325
2017	1.221	2013	0	0	东信和平		C41	0	2004				-25.9191	-8.8542	5.354	4.1514	4.01127	5.354	4.1514	4.01127	1962	-25.9191	-8.8542	909800000	东信和平	6	1222782	0.615817	2102721	1.05897	11111111	22.58	11111111	1	流通A股	1100	流通A股	40.475	52.09	11.615	1	2	流通A股	1100	流通A股	40.475	52.09	11.615	58821523
2017	0.6241	2014	0	0	东信和平		C41	0	2004				6.268	11.4922	4.7583	4.3942	4.89351	4.7583	4.3942	4.89351	1904	6.268	11.4922	1031000000	东信和平	6	917086	0.461863	1251845	0.630454	11111111	34.04	11111111	1	流通A股	1100	流通A股	39.8509	50.83	10.9791	1	2	流通A股	1100	流通A股	39.8509	50.83	10.9791	58821523
2017	0.095	2015	0	0	东信和平		C41	0	2004				-1.2391	9.5811	5.413	4.7249	2.23152	5.413	4.7249	2.23152	2115	-1.2391	9.5811	1183000000	东信和平	6	1008795	0.461863	1377030	0.630454	11111111	45.36	11111111	1	流通A股	1100	流通A股	39.8509	50.83	10.9791	1	2	流通A股	1100	流通A股	39.8509	50.83	10.9791	64703675
2017	0	2016	0	0	东信和平		C39	0	2004				7.0916	10.7122	5.8499	3.6956	1.59512	5.8499	3.6956	1.59512	1996	7.0916	10.7122	1320000000	东信和平	6	1008795	0.461863	870238	0.398426	11111111	48.23	11111111	1	流通A股	1100	流通A股	39.8509	50.83	10.9791	1	2	流通A股	1100	流通A股	39.8509	50.83	10.9791	64703675
2017	0	2017	0	0	东信和平		C39	0	2004				5.6986	12.9935	6.2986	3.8543	2.39902	6.2986	3.8543	2.39902	1998	5.6986	12.9935	1419000000	东信和平	6	629630	0.288267	870238	0.398426	11111111	49.78	11111111	1	流通A股	1100	流通A股	39.8522	47.97	8.1178	1	2	流通A股	1100	流通A股	39.8522	47.97	8.1178	64703675
2017	0	2018	0	0	东信和平			0							6.2986	3.8543								1419000000		6		0.288267	870238			49.78		1	流通A股	1100	流通A股	38.6312	46.21	7.5788	1	2	流通A股	1100	流通A股	38.6312	46.21	7.5788	84114778
2018	7.31	2007	0	0	华信国际			0
2018	10.69	2008	0	0	华信国际	2004		0	2004	0.05																								1	境内自然人持有股份	3000	境内自然人持有股份	20.23	20.23	0	1	2	境内自然人持有股份	3000	境内自然人持有股份	20.23	20.23	0	13150000
2018	0	2009	0	0	华信国际	2004		0	2004	0.05																								1	境内自然人持有股份	3000	境内自然人持有股份	27.32	27.32	0	1	2	境内自然人持有股份	3000	境内自然人持有股份	27.32	27.32	0	10812222
2018	0	2010	0	0	华信国际	2004	C26	0	2004	0.05	2	783	14.7886	23.6783	9.4956	6.9989	1.02355	9.4956	6.9989	1.02355	1166	14.7886	23.6783	773500000	华星化工	6	24015467	30.7891	15826134	20.2899	11111111	61.36	11111111	1	境内自然人持有股份	3000	境内自然人持有股份	27.32	27.32	0	1	2	境内自然人持有股份	3000	境内自然人持有股份	27.32	27.32	0	21312000
2018	0	2011	0	0	华信国际	2004	C26	0	2004	0.05	2	783	150.561	93.0853	16.9437	10.7485	3.81171	16.9437	10.7485	3.81171	1430	150.561	93.0853	1064000000	华星化工	6	33440421	26.6288	15273355	12.1623	11111111	52.51	11111111	1	境内自然人持有股份	3000	境内自然人持有股份	23.1	23.1	0	1	2	境内自然人持有股份	3000	境内自然人持有股份	23.1	23.1	0	29005600
2018	7.09	2012	0	0	华信国际	2004	C26	0	2004	0.05	2	783	167.128	62.9483	30.8287	19.1962	1.423	30.8287	19.1962	1.423	1456	167.128	62.9483	1285000000	华星化工	5	17715670	10.8516	17715670	10.8516	11111111	47.32	11111111	1	境内自然人持有股份,流通A股	3000	境内自然人持有股份,流通A股	23.1	23.1	0	1	2	境内自然人持有股份,流通A股	3000	境内自然人持有股份,流通A股	23.1	23.1	0	37707280
2018	1.1324	2013	0	0	华信国际	2004	C26	0	2004	0.05	2	783	-97.3384	-37.0475	0.705	2.9405	1.91769	0.705	2.9405	1.91769	1698	-97.3384	-37.0475	1619000000	华星化工	6	26751313	10.9242	5616172	2.29343	11111111	54.15	11111111	1	境内自然人持有股份,流通A股	3000	境内自然人持有股份,流通A股	22.82	22.82	0	1	2	境内自然人持有股份,流通A股	3000	境内自然人持有股份,流通A股	22.82	22.82	0	55883230
2018	4.22	2014	0	0	华信国际	2004	C26	0	2004	0.05	2	783	-2759	-1.2019	-19.428	-6.3239	1.46288	-19.428	-6.3239	1.46288	1859	-2123	-1.2019	1468000000	华星化工	6	31008349	10.5522	5646180	1.9214	11111111	56.91	11111111	1	流通A股,高管股	3000	流通A股,高管股	15.51	15.51	0	1	2	流通A股,高管股	3000	流通A股,高管股	15.51	15.51	0	45569876
2018	21.2011	2015	0	0	华信国际	2004	C26	0	2004	0.05	2	783	101.972	5.6409	0.6421	1.688	0.820633	0.6421	1.688	0.820633	1962	101.972	5.6409	1611000000	华星化工	5	28124671	9.57086	28124671	9.57086	11111111	60.05	11111111	1	流通A股,高管股	3110	流通A股,高管股	15.51	15.51	0	1	2	流通A股,高管股	3110	流通A股,高管股	15.51	15.51	0	45569876
2018	0.28	2016	0	0	华信国际	2004	C26	0	2004	0.05	2	783	4282.89	3.7881	17.3425	9.3649	1.71743	17.3425	9.3649	1.71743	1985	1349.67	3.7881	1506000000	华星化工	6	28200930	9.59681	28124671	9.57086	11111111	53.64	11111111	1	高管股,流通A股	3110	高管股,流通A股	15.51	15.51	0	1	2	高管股,流通A股	3110	高管股,流通A股	15.51	15.51	0	45569876
2018	0.262	2017	0	0	华信国际	2004	C26	0	2004	0.05	2	783	-60.9108	319.491	2.6785	2.014	3.12882	2.6785	2.014	3.12882	1807	-60.9108	319.491	3000000000	华星化工	3	0	0	0	0	11111111	12.71	11111111	1	境内法人持有股份	3110	境内法人持有股份	36.7111	60.78	24.0689	1	2	境内法人持有股份	3110	境内法人持有股份	36.7111	60.78	24.0689	728700000
2018	0.262	2018	0	0	华信国际	2004		0		0.05					2.6785	2.014								3000000000		3		0	0			12.71		1	境内法人持有股份	3110	境内法人持有股份	35.5787	60.78	25.2013	1	2	境内法人持有股份	3110	境内法人持有股份	35.5787	60.78	25.2013	728700000
2019	0	2007	0	0	亿帆鑫富			0
2019	3.3319	2008	0	0	亿帆鑫富	2001		0	2004																									1	境内法人持有股份	3110	境内法人持有股份	35.9661	41.43	5.4639	1	2	境内法人持有股份	3110	境内法人持有股份	35.9661	41.43	5.4639	19875000
2019	3.06	2009	0	0	亿帆鑫富	2001		0	2004																									1	境内法人持有股份	3110	境内法人持有股份	29.4889	33.97	4.4811	1	2	境内法人持有股份	3110	境内法人持有股份	29.4889	33.97	4.4811	21186750
2019	3.303	2010	0	0	亿帆鑫富	2001	C26	0	2004		2	3370	-57.4004	29.2132	2.7088	4.0947	1.11337	2.7088	4.0947	1.11337	1109	-57.4004	29.2132	582400000	鑫富药业	3	1125000	1.64835	9375000	13.7363	111111	45.23	111111	1	境内法人持有股份	3110	境内法人持有股份	28.8688	32.8	3.9312	1	2	境内法人持有股份	3110	境内法人持有股份	28.8688	32.8	3.9312	21186750
2019	0.6201	2011	0	0	亿帆鑫富	2001	C26	0	2004		2	3370	2648.88	119.76	55.0259	49.9651	9.45542	55.0259	45.6564	9.45542	1585	1349.67	119.76	884400000	鑫富药业	3	23074768	12.0747	23074768	12.0747	111111	37.98	111111	1	境内法人持有股份	3110	境内法人持有股份	25.5369	28.88	3.3431	1	2	境内法人持有股份	3110	境内法人持有股份	25.5369	28.88	3.3431	52846296
2019	0	2012	0	0	亿帆鑫富	2001	C26	0	2004		2	3370	-82.8314	-37.2438	7.3676	7.12	1.97959	7.3676	7.12	1.97959	1484	-82.8314	-37.2438	856300000	鑫富药业	4	23074768	12.0747	23714768	12.4096	111111	33.33	111111	1	境内法人持有股份	3110	境内法人持有股份	24.885	27.65	2.765	1	2	境内法人持有股份	3110	境内法人持有股份	24.885	27.65	2.765	52846296
2019	0.378	2013	0	0	亿帆鑫富	2001	C26	0	2004		2	3370	-26.3536	-15.4057	4.0929	4.2346	3.14841	4.0929	4.2346	3.14841	1480	-26.3536	-15.4057	1140000000	鑫富药业	4	23675714	10.7412	23675714	10.7412	111111	19.93	111111	1	境内法人持有股份	3110	境内法人持有股份	21.582	23.98	2.398	1	2	境内法人持有股份	3110	境内法人持有股份	21.582	23.98	2.398	52846296
2019	0.6519	2014	0	0	亿帆鑫富	2001	C26	0	2004		2	3370	-763.524	-6.4294	-24.5597	-15.4486	3.08038	-24.5597	-15.4486	3.08038	1927	-763.524	-6.4294	1201000000	鑫富药业	3	600946	0.272637	23074768	10.4685	111111	41.43	111111	1	境内法人持有股份	3110	境内法人持有股份	21.582	23.98	2.398	1	2	境内法人持有股份	3110	境内法人持有股份	21.582	23.98	2.398	52846296
2019	6.4772	2015	0	0	亿帆鑫富	2001	C26	0	2004		2	3370	-17.5301	30.4961	-39.633	-17.6839	1.39481	-39.633	-17.6839	1.39481	1824	-17.5301	30.4961	1166000000	鑫富药业	4	22468814	10.1936	22468814	10.1936	111111	59.74	111111	1	流通A股	3110	流通A股	21.582	23.98	2.398	1	2	流通A股	3110	流通A股	21.582	23.98	2.398	52846296
2019	29.116	2016	0	0	亿帆鑫富	2001		0	2004						-39.633	-17.6839								1166000000		4		10.1936	22468814			59.74		1	流通A股	3110	流通A股	21.204	23.56	2.356	1	2	流通A股	3110	流通A股	21.204	23.56	2.356	51934896
2019	0	2017	0	0	亿帆鑫富	2001	C27	0	2004		2	3370	126.248	8.3562	5.1816	5.0272	4.34198	5.1816	5.0272	4.34198	1760	126.248	8.3562	1061000000	鑫富药业	4	20001847	9.07442	20001847	9.07442	111111	52.15	111111	1	流通A股	3110	流通A股	18.144	20.16	2.016	1	2	流通A股	3110	流通A股	18.144	20.16	2.016	44434896
2019	0	2018	0	0	亿帆鑫富	2001		0							5.1816	5.0272								1061000000		4		9.07442	20001847			52.15		1	境内自然人持有股份	3110	境内自然人持有股份	47.26	47.26	0	1	2	境内自然人持有股份	3110	境内自然人持有股份	47.26	47.26	0	208100000
2020	0.5914	2007	0	0	京新药业			0
2020	0	2008	0	0	京新药业	2011		0	2004	0.08																								1	境内法人持有股份	3000	境内法人持有股份	39.25	40.44	1.19	1	2	境内法人持有股份	3000	境内法人持有股份	22.6	23.79	1.19	13043891
2020	0.405	2009	0	0	京新药业	2011		0	2004	0.08																								1	境内自然人持有股份	3110	境内自然人持有股份	24.74	24.74	0	1	2	境内自然人持有股份	3110	境内自然人持有股份	24.74	24.74	0	16748147
2020	4.99	2010	0	0	京新药业	2011	C27	0	2004	0.08	3		-24.0779	43.2989	4.844	4.2293	0.768674	4.844	4.2293	0.768674	941	-24.0779	43.2989	772800000	京新药业	4	28846976	28.4067	26986461	26.5746	11111111	61.6	11111111	1	境内自然人持有股份	3110	境内自然人持有股份	24.74	24.74	0	1	2	境内自然人持有股份	3110	境内自然人持有股份	24.74	24.74	0	25122220
2020	0	2011	0	0	京新药业	2011	C27	0	2004	0.08	3		-89.6237	30.6581	0.5056	2.4016	1.32963	0.5056	2.4016	1.32963	1222	-89.6237	30.6581	1016000000	京新药业	4	28346979	27.9143	26986461	26.5746	11111111	70.5	11111111	1	高管股	3110	高管股	24.74	24.74	0	1	2	高管股	3110	高管股	24.74	24.74	0	25122220
2020	0.693	2012	0	0	京新药业	2011	C27	0	2004	0.08	3		-1355.66	-9.7152	-5.935	1.9444	0.591346	-5.935	1.9444	0.591346	1228	-1355.66	-9.7152	953100000	京新药业	4	28246979	27.8158	28049283	27.6212	11111111	68.19	11111111	1	高管股	3110	高管股	24.74	24.74	0	1	2	高管股	3110	高管股	24.74	24.74	0	25122220
2020	1.2316	2013	0	0	京新药业	2011	C27	0	2004	0.08	3		121.756	4.1482	1.246	2.7129	1.17801	1.246	2.7129	1.17801	1142	121.756	4.1482	917200000	京新药业	4	27061995	26.6489	26925299	26.5143	11111111	66.51	11111111	1	高管股,流通A股	3110	高管股,流通A股	24.74	24.74	0	1	2	高管股,流通A股	3110	高管股,流通A股	24.74	24.74	0	25122220
2020	0	2014	0	0	京新药业	2011	C27	0	2004	0.08	3		226.312	18.7299	4.1667	3.3627	1.86378	4.1667	3.3627	1.86378	1242	226.312	18.7299	949100000	京新药业	6	31995299	31.5069	31915042	31.4279	11111111	66.27	11111111	1	高管股,流通A股	3110	高管股,流通A股	29.73	29.73	0	1	2	高管股,流通A股	3110	高管股,流通A股	29.73	29.73	0	30192220
2020	2.7552	2015	0	0	京新药业	2011	C27	0	2004	0.08	3		124.684	12.4738	5.382	5.2742	1.79557	5.382	5.2742	1.79557	1271	124.684	12.4738	1193000000	京新药业	6	31995299	25.3265	31907042	25.2566	11111111	35.75	11111111	1	高管股,流通A股	3110	高管股,流通A股,境内法人持有股份	26.9748	27.82	0.8452	1	2	高管股,流通A股	3110	高管股,流通A股,境内法人持有股份	26.9748	27.82	0.8452	30192220
2020	0	2016	0	0	京新药业	2011	C27	0	2004	0.08	3		8.7898	20.832	4.1175	3.8663	1.34879	4.1175	3.8663	1.34879	1360	8.7898	20.832	1301000000	京新药业	6	32120199	25.4253	32031942	25.3555	11111111	40.62	11111111	1	高管股,流通A股	3110	境内法人持有股份,高管股,流通A股	27.5662	28.46	0.8938	1	2	高管股,流通A股	3110	境内法人持有股份,高管股,流通A股	27.5662	28.46	0.8938	30192220
2020	2.14	2017	0	0	京新药业	2011	C27	0	2004	0.08	3		103.125	13.6249	8.0913	6.1746	2.69137	8.0913	6.1746	2.69137	1497	103.125	13.6249	1325000000	京新药业	6	62479884	24.7286	2095444	0.829344	11111111	38.25	11111111	1	境内自然人持有股份,流通A股	3110	境内法人持有股份,境内自然人持有股份,流通A股	27.5662	28.46	0.8938	1	2	境内自然人持有股份,流通A股	3110	境内法人持有股份,境内自然人持有股份,流通A股	27.5662	28.46	0.8938	60384440
2020	2.14	2018	0	0	京新药业	2011		0		0.08					8.0913	6.1746								1325000000		6		24.7286	2095444			38.25		1	境内自然人持有股份,流通A股	3110	境内法人持有股份,境内自然人持有股份,流通A股	26.3346	27.46	1.1254	1	2	境内自然人持有股份,流通A股	3110	境内法人持有股份,境内自然人持有股份,流通A股	26.3346	27.46	1.1254	60384440
2021	0	2007	0	0	中捷资源			0
2021	13.0009	2008	0	0	中捷资源			0	2004																									1	境内自然人持有股份	3110	境内自然人持有股份	33.49	33.49	0	1	2	境内自然人持有股份	3110	境内自然人持有股份	33.49	33.49	0	28800000
2021	0.262	2009	0	0	中捷资源			0	2004																									1	境内自然人持有股份	3000	境内自然人持有股份	43.25	43.25	0	1	2	境内自然人持有股份	3110	境内自然人持有股份	26.96	26.96	0	37094400
2021	1.5877	2010	0	0	中捷资源		C35	0	2004				-0.5938	11.831	12.3403	8.4308	1.38037	12.3403	8.4308	1.38037	1977	-0.5938	11.831	1109000000	中捷股份	6	48222720	26.9581	0	0	11111111	55.22	11111111	1	境内自然人持有股份	3000	境内自然人持有股份	43.25	43.25	0	1	2	境内自然人持有股份	3110	境内自然人持有股份	26.96	26.96	0	48222720
2021	2.5802	2011	0	0	中捷资源		C35	0	2004				27.5617	8.1454	10.0056	9.3364	2.40186	10.0056	9.3364	2.40186	2167	27.5617	8.1454	1628000000	中捷股份	8	44557794	18.3625	0	0	11111111	41.01	11111111	1	境内自然人持有股份	3110	境内自然人持有股份	24.3798	38.26	13.8802	1	2	境内法人持有股份	3110	境内自然人持有股份	24.3798	38.26	13.8802	44557794
2021	0	2012	0	0	中捷资源		C35	0	2004				-85.2157	-42.1435	0.7142	1.6331	0.587883	0.7142	1.6331	0.587883	1012	-85.2157	-42.1435	1656000000	中捷股份	3	686400	0.27564	2308800	0.927151	11111111	40.66	11111111	1	境内法人持有股份	3110	境内法人持有股份,境内自然人持有股份	31.4076	37.27	5.8624	1	2	境内法人持有股份	3110	境内法人持有股份,境内自然人持有股份	31.4076	37.27	5.8624	48270942
2021	9.76	2013	0	0	中捷资源		C35	0	2004				-831.975	-23.1173	-9.6341	-3.6367	1.89882	-9.6341	-3.6367	1.89882	1182	-831.975	-23.1173	1987000000	中捷股份	6	0	0	0	0	11111111	55.8	11111111	1	流通A股	3110	流通A股	18.4067	32.28	13.8733	1	2	流通A股	3110	流通A股	18.4067	32.28	13.8733	86887690
2021	16.29	2014	0	0	中捷资源		C35	0	2004				174.36	145.211	5.8085	3.6869	1.08947	5.8085	3.6869	1.08947	1703	174.36	145.211	2341000000	中捷股份	0	0	0	0	0	11111111	59.92	11111111	1	流通A股	3110	流通A股	16.7267	30.61	13.8833	1	2	流通A股	3110	流通A股	16.7267	30.61	13.8833	86887690
2021	1.68	2015	0	0	中捷资源		C35	0	2004				32.1181	27.9757	7.7131	4.3202	0.734054	7.7131	4.3202	0.734054	1907	32.1181	27.9757	2612000000	中捷股份	8	0	0	0	0	11111111	59.11	11111111	1	流通A股	3110	流通A股	16.7267	30.61	13.8833	1	2	流通A股	3110	流通A股	16.7267	30.61	13.8833	86887690
2021	7.0278	2016	0	0	中捷资源		C35	0	2004				-70.5371	-15.5693	2.1113	2.207	0.753806	2.1113	2.207	0.753806	2377	-70.5371	-15.5693	2923000000	中捷股份	8	0	0	0	0	11111111	63.03	11111111	1	流通A股	3110	流通A股	16.7267	30.61	13.8833	1	2	流通A股	3110	流通A股	16.7267	30.61	13.8833	113000000
2021	0	2017	0	0	中捷资源		C35	0	2004				107.349	30.5672	4.3731	2.7934	1.05238	4.3731	2.7934	1.05238	2317	107.349	30.5672	3302000000	中捷股份	8	0	0	0	0	11111111	66.44	11111111	1	流通A股	3110	流通A股	16.7267	30.61	13.8833	1	2	流通A股	3110	流通A股	16.7267	30.61	13.8833	113000000
2021	0	2018	0	0	中捷资源			0							4.3731	2.7934								3302000000		8		0	0			66.44		1	流通A股	3110	流通A股	18.3144	42.72	24.4056	1	2	流通A股	3110	流通A股	18.3144	42.72	24.4056	113000000
2022	0	2007	0	0	科华生物			0
2022	16.24	2008	0	0	科华生物			0	2004																									1	境内自然人持有股份	3110	境内自然人持有股份	9.31	9.31	0	1	2	境内自然人持有股份	3110	境内自然人持有股份	9.31	9.31	0	6401570
2022	15.46	2009	0	0	科华生物			0	2004																									1	境内自然人持有股份	3000	境内自然人持有股份	24.36	24.36	0	1	2	境内自然人持有股份	3110	境内自然人持有股份	8.12	8.12	0	20103075
2022	15.16	2010	0	0	科华生物		C27	0	2004				11.1194	13.2289	20.7524	19.5808	5.06013	20.7524	19.5808	5.06013	749	11.1194	13.2289	484500000	科华生物	4	34839748	24.8412	12056263	8.59627	11111111	17.81	11111111	1	境内自然人持有股份	3000	境内自然人持有股份	24.36	24.36	0	1	2	境内自然人持有股份	3110	境内自然人持有股份	8.12	8.12	0	34175229
2022	15.05	2011	0	0	科华生物		C27	0	2004				58.9114	17.2684	28.2429	26.5114	12.1903	28.2429	26.5114	10.4913	1015	58.9114	17.2684	612600000	科华生物	4	51717326	24.5834	17542098	8.33849	11111111	20.59	11111111	1	境内自然人持有股份	3000	境内自然人持有股份	24.22	24.22	0	1	2	境内自然人持有股份,流通A股	3110	境内自然人持有股份,流通A股	8.12	8.12	0	50969741
2022	0	2012	0	0	科华生物		C27	0	2004				38.9553	22.0549	30.9302	29.463	9.97218	30.9302	29.463	9.97218	841	38.9553	22.0549	737300000	科华生物	4	48917934	15.5018	24641265	7.80868	11111111	12.69	11111111	1	境内自然人持有股份,高管股,流通A股	3000	境内自然人持有股份,高管股,流通A股	23.28	23.28	0	1	2	境内自然人持有股份,高管股,流通A股	3000	境内自然人持有股份,高管股,流通A股	23.28	23.28	0	73490290
2022	16.1	2013	0	0	科华生物		C27	0	2004				22.7553	27.5253	29.8255	29.1844	9.69922	29.8255	29.1844	9.69922	925	22.7553	27.5253	925800000	科华生物	2	60596917	14.7714	30981747	7.55226	11111111	14.37	11111111	1	高管股,流通A股	3000	高管股,流通A股	22.89	22.89	0	1	2	高管股,流通A股	3000	高管股,流通A股	22.89	22.89	0	93917767
2022	22.49	2014	0	0	科华生物		C27	0	2004				10.4542	25.776	27.2178	27.0213	8.14336	27.2178	27.0213	8.14336	975	10.4542	25.776	1087000000	科华生物	3	73093542	14.848	35420229	7.19518	11111111	14.31	11111111	1	高管股,流通A股	3110	高管股,流通A股	7.43	7.43	0	1	2	流通A股	3110	流通A股	7.93	7.93	0	36569113
2022	0.5	2015	0	0	科华生物		C27	0	2004				0.0685	11.8486	24.1437	24.2348	4.19874	24.1437	24.2348	4.19874	1031	0.0685	11.8486	1202000000	科华生物	5	73093542	14.848	36524429	7.41948	11111111	14.64	11111111	1	高管股,流通A股	3110	高管股,流通A股	7.43	7.43	0	1	2	流通A股	3110	流通A股	7.93	7.93	0	36569113
2022	15.06	2016	0	0	科华生物		C27	0	2004				7.2786	15.9964	23.9857	23.2554	4.02107	23.9857	23.2554	4.02107	1023	7.2786	15.9964	1285000000	科华生物	4	71989342	14.6237	0	0	11111111	15.48	11111111	1	流通A股	3110	流通A股	7.93	7.93	0	1	2	流通A股	3110	流通A股	7.93	7.93	0	39046260
2022	0.39	2017	0	0	科华生物		C27	0	2004				19.0323	9.9393	26.7805	26.1166	6.04298	26.7805	26.1166	6.04298	1082	19.0323	9.9393	1370000000	科华生物	4	71651342	14.5551	0	0	11111111	11.83	11111111	1	境内自然人持有股份,流通A股	3110	境内自然人持有股份,流通A股	22.49	22.49	0	1	2	境内自然人持有股份,流通A股	3110	境内自然人持有股份,流通A股	22.49	22.49	0	110700000
2022	0.39	2018	0	0	科华生物		C27	0	2004						24.4439	21.4432								1400000000		4		14.5551	0			11.83								0
2023	3.36	2007	0	0	海特高新			0
2023	5.33	2008	0	0	海特高新	2010		0	2004	0.09																								1	境内自然人持有股份	3110	境内自然人持有股份	47.33	47.33	0	1	2	境内自然人持有股份	3110	境内自然人持有股份	47.33	47.33	0	37105870
2023	0	2009	0	0	海特高新	2010		0	2004	0.09																								1	境内自然人持有股份	3110	境内自然人持有股份	39.4	39.4	0	1	2	境内自然人持有股份	3110	境内自然人持有股份	39.4	39.4	0	46326310
2023	3.75	2010	0	0	海特高新	2010	G58	0	2004	0.09	3		-17.4887	3.5611	6.9024	5.9271	2.01366	6.9024	5.9271	2.01366	542	-17.4887	3.5611	548900000	海特高新	5	60843052	51.7429	2804568	2.3851	11111111	9.11	11111111	1	境内自然人持有股份	3110	境内自然人持有股份	39.4	39.4	0	1	2	境内自然人持有股份	3110	境内自然人持有股份	39.4	39.4	0	46326310
2023	0	2011	0	0	海特高新	2010	G58	0	2004	0.09	3		18.7409	28.3673	7.8843	8.0144	3.08044	7.8843	8.0144	3.08044	542	18.7409	28.3673	574900000	海特高新	5	57085837	48.5477	0	0	11111111	13.23	11111111	1	境内自然人持有股份,流通A股	3110	境内自然人持有股份,流通A股	38.48	38.48	0	1	2	境内自然人持有股份,流通A股	3110	境内自然人持有股份,流通A股	38.48	38.48	0	45247310
2023	0	2012	0	0	海特高新	2010	G58	0	2004	0.09	3		-7.4331	7.4933	6.9624	6.1948	1.12459	6.9624	6.1948	1.12459	536	-7.4331	7.4933	736100000	海特高新	5	14595223	7.75766	0	0	11111111	26.72	11111111	1	境内自然人持有股份,流通A股	3110	境内自然人持有股份,流通A股	38.48	38.48	0	1	2	境内自然人持有股份,流通A股	3110	境内自然人持有股份,流通A股	38.48	38.48	0	72395695
2023	0.47	2013	0	0	海特高新	2010	G58	0	2004	0.09	3		52.7301	11.2256	10.1485	9.16	3.99883	10.1485	9.16	3.99883	536	52.7301	11.2256	858200000	海特高新	6	12386223	6.58353	0	0	11111111	32.38	11111111	1	流通A股	3110	流通A股	34.87	34.87	0	1	2	流通A股	3110	流通A股	34.87	34.87	0	65603580
2023	0.92	2014	0	0	海特高新	2010	G58	0	2004	0.09	3		1.3927	-9.1665	7.6825	6.9648	4.09416	7.6825	6.9648	4.09416	551	1.3927	-9.1665	1218000000	海特高新	5	15021090	5.08887	0	0	11111111	21.19	11111111	1	流通A股	3110	流通A股	31.12	31.12	0	1	2	流通A股	3110	流通A股	31.12	31.12	0	91845012
2023	7.93	2015	0	0	海特高新	2010	G58	0	2004	0.09	3		-0.721	11.9278	6.2032	5.5347	2.05976	6.2032	5.5347	2.05976	564	-0.721	11.9278	1407000000	海特高新	4	8061945	2.73124	0	0	11111111	27.63	11111111	1	流通A股	3110	流通A股	27.76	27.76	0	1	2	流通A股	3110	流通A股	27.76	27.76	0	81945012
2023	3.61	2016	0	0	海特高新	2010	C37	0	2004	0.09	3		42.7031	27.3391	7.8467	6.6315	1.62583	7.8467	6.6315	1.62583	564	42.7031	27.3391	1705000000	海特高新	5	8061945	2.73124	0	0	11111111	38.21	11111111	1	流通A股	3110	流通A股	27.76	27.76	0	1	2	流通A股	3110	流通A股	27.76	27.76	0	81945012
2023	3.44	2017	0	0	海特高新	2010	C37	0	2004	0.09	3		57.8656	45.7964	9.7888	8.0907	2.44857	9.7888	8.0907	2.44857	567	57.8656	45.7964	2359000000	海特高新	5	8061945	2.39237	0	0	11111111	31.76	11111111	1	流通A股	3110	流通A股	24.32	24.32	0	1	2	流通A股	3110	流通A股	24.32	24.32	0	81945012
2023	3.44	2018	0	0	海特高新	2010		0		0.09					9.7888	8.0907								2359000000		5		2.39237	0			31.76		1	境内自然人持有股份	3110	境内自然人持有股份	18.99	18.99	0	1	2	境内自然人持有股份	3110	境内自然人持有股份	18.99	18.99	0	64006957
2024	0	2007	0	1	苏宁云商			0
2024	0.405	2008	0	1	苏宁云商	2012		0	2004	0.01																								1	境内自然人持有股份	3110	境内自然人持有股份	40.2412	53.41	13.1688	1	2	境内自然人持有股份	3110	境内自然人持有股份	40.2412	53.41	13.1688	32716800
2024	3.6904	2009	0	1	苏宁云商	2012		0	2004	0.01																								1	境内自然人持有股份	3110	境内自然人持有股份	36.5508	48.51	11.9592	1	2	境内自然人持有股份	3110	境内自然人持有股份	36.5508	48.51	11.9592	107000000
2024	0	2010	0	1	苏宁云商	2012	F52	0	2004	0.01	3		114.082	64.1605	35.0175	17.272	3.69666	35.0175	17.272	3.69666	3490	114.082	64.1605	8852000000	苏宁电器	6	227300000	31.5412	17830080	2.47382	11111111	62.69	11111111	1	境内自然人持有股份	3110	境内自然人持有股份	34.0188	45.15	11.1312	1	2	境内自然人持有股份	3110	境内自然人持有股份	34.0188	45.15	11.1312	214000000
2024	0.8584	2011	0	1	苏宁云商	2012	F52	0	2004	0.01	3		90.9842	53.4803	37.6634	16.2685	6.38166	37.6634	16.2685	6.38166	4451	90.9842	53.4803	16230000000	苏宁电器	6	454700000	31.5412	26745120	1.85536	11111111	70.25	11111111	1	境内自然人持有股份,流通A股	3110	境内自然人持有股份,流通A股	33.9376	44.86	10.9224	1	2	境内自然人持有股份,流通A股	3110	境内自然人持有股份,流通A股	33.9376	44.86	10.9224	427900000
2024	1.4076	2012	0	1	苏宁云商	2012	F52	0	2004	0.01	3		48.3702	24.2684	32.392	13.4547	2.47792	32.392	13.4547	2.47792	4886	48.3702	24.2684	21620000000	苏宁电器	6	909300000	30.4023	53490240	1.78837	11111111	57.85	11111111	1	境内自然人持有股份	3110	境内自然人持有股份	32.53	42.61	10.08	1	2	境内自然人持有股份	3110	境内自然人持有股份	32.53	42.61	10.08	855800000
2024	2.51	2013	0	1	苏宁云商	2012	F52	0	2004	0.01	3		32.2385	16.8417	24.7891	12.3805	2.70428	24.7891	12.3805	2.70428	5383	32.2385	16.8417	35840000000	苏宁电器	6	1381000000	29.6184	80235360	1.72026	11111111	58.36	11111111	1	境内自然人持有股份	3110	境内自然人持有股份,流通A股	31.6716	41.37	9.6984	1	2	境内自然人持有股份	3110	境内自然人持有股份,流通A股	31.6716	41.37	9.6984	1301000000
2024	2.532	2014	0	1	苏宁云商	2012	F52	0	2004	0.01	3		37.3771	29.5104	24.4039	11.9856	2.08736	24.4039	11.9856	2.08736	6398	37.3771	29.5104	43910000000	苏宁电器	6	1381000000	19.7456	80235360	1.14684	11111111	57.08	11111111	1	境内自然人持有股份,流通A股	3110	境内自然人持有股份,流通A股	31.6716	41.37	9.6984	1	2	境内自然人持有股份,流通A股	3110	境内自然人持有股份,流通A股	31.6716	41.37	9.6984	1952000000
2024	0	2015	0	1	苏宁云商	2012	F52	0	2004	0.01	3		19.011	24.3479	23.7079	11.0285	0.987649	23.7079	11.0285	0.987649	7751	19.011	24.3479	59790000000	苏宁电器	6	2072000000	29.6184	120400000	1.72026	11111111	61.48	11111111	1	境内自然人持有股份,流通A股	3110	境内自然人持有股份,流通A股	31.6716	41.37	9.6984	1	2	境内自然人持有股份,流通A股	3110	境内自然人持有股份,流通A股	31.6716	41.37	9.6984	1952000000
2024	0.0812	2016	0	1	苏宁云商	2012	F52	0	2004	0.01	3		-48.7217	4.7595	10.5385	3.9481	0.644646	10.5385	3.9481	0.644646	8364	-48.7217	4.7595	76160000000	苏宁电器	6	2083000000	28.2076	128000000	1.73413	11111111	61.78	11111111	1	境内自然人持有股份	3110	境内法人持有股份,境内自然人持有股份,流通A股	34.1816	44.06	9.8784	1	2	境内自然人持有股份	3110	境内法人持有股份,境内自然人持有股份,流通A股	34.1816	44.06	9.8784	1952000000
2024	2.3136	2017	0	1	苏宁云商	2012	F52	0	2004	0.01	3		-95.837	7.0509	1.3084	-0.5066	0.810547	1.3084	-0.5066	0.810547	12450	-95.837	7.0509	82250000000	苏宁云商	6	2090000000	28.3089	133600000	1.81017	11111111	65.1	11111111	1	境内自然人持有股份	3110	境内法人持有股份,境内自然人持有股份,流通A股	36.4952	45.37	8.8748	1	2	境内自然人持有股份	3110	境内法人持有股份,境内自然人持有股份,流通A股	36.4952	45.37	8.8748	1952000000
2024	2.3136	2018	0	1	苏宁云商	2012		0		0.01					1.3084	-0.5066								82250000000		6		28.3089	133600000			65.1		1	境内自然人持有股份	3110	境内法人持有股份,境内自然人持有股份,流通A股	36.4952	45.37	8.8748	1	2	境内自然人持有股份	3110	境内法人持有股份,境内自然人持有股份,流通A股	36.4952	45.37	8.8748	1952000000
2025	0	2007	0	0	航天电器			0
2025	0.693	2008	0	0	航天电器			0	2004																									1	国有法人股	1100	国有法人股	67.345	67.87	0.525	1	2	国有法人股	1100	国有法人股	67.345	67.87	0.525	20915700
2025	0	2009	0	0	航天电器			0	2004																									1	国有法人股	1100	国有法人股	54.4676	55.88	1.4124	1	2	国有法人股	1100	国有法人股	54.4676	55.88	1.4124	22129040
2025	12.8774	2010	0	0	航天电器		C39	0	2004				1.2731	9.4652	25.3088	22.0068	4.53534	25.3088	22.0068	4.53534	1221	1.2731	9.4652	637200000	航天电器	6	0	0	0	0	11111111	13.86	11111111	1	国有法人股	1100	国有法人股			1.4124	1	2	国有法人股	1100	国有法人股				33193560
2025	0	2011	0	0	航天电器		C39	0	2004				-16.3173	4.8468	11.5894	9.7782	3.23216	11.5894	9.7782	3.23216	1150	-16.3173	4.8468	1368000000	航天电器	6	0	0	0	0	11111111	8.75	11111111	1	国有法人股	1100	国有法人股			1.4124	1	2	国有法人股	1100	国有法人股				33193560
2025	0	2012	0	0	航天电器		C39	0	2004				12.6787	43.8892	9.305	7.0844	1.24746	9.305	7.0844	1.24746	1031	12.6787	43.8892	1656000000	航天电器	7	90000	0.0272727	279999	0.0848482	11111111	16.45	11111111	1	国有法人股	1100	国有法人股			1.4124	1	2	国有法人股	1100	国有法人股				66387120
2025	54.4676	2013	0	0	航天电器		C39	0	2004				-10.0153	20.0143	8.9926	6.0425	2.55379	8.9926	6.0425	2.55379	1036	-10.0153	20.0143	1724000000	航天电器	7	90000	0.0272727	259999	0.0787876	11111111	14.1	11111111	1	国有法人股	1100	国有法人股,流通A股	45.84	45.84	0	1	2	国有法人股	1100	国有法人股,流通A股	45.84	45.84	0	137400000
2025	45.84	2014	0	0	航天电器		C39	0	2004				31.8384	15.9266	9.4702	8.1553	2.26162	9.4702	8.1553	2.26162	1057	31.8384	15.9266	1884000000	航天电器	7	90000	0.0272727	175624	0.0532194	11111111	16.28	11111111	1	流通A股	2100	流通A股	45.5386	45.56	0.0214	1	2	流通A股	2100	流通A股	45.5386	45.56	0.0214	137400000
2025	0	2015	0	0	航天电器		C39	0	2004				16.3997	26.9649	10.2098	8.7302	2.18471	10.2098	8.7302	2.18471	1176	16.3997	26.9649	1946000000	航天电器	5	50000	0.0151515	173199	0.0524845	11111111	12.99	11111111	1	流通A股	2100	流通A股	45.5386	45.56	0.0214	1	2	流通A股	2100	流通A股	45.5386	45.56	0.0214	137400000
2025	0	2016	0	0	航天电器		C39	0	2004				10.9415	27.1993	10.6191	8.8565	1.69493	10.6191	8.8565	1.69493	1238	10.9415	27.1993	2208000000	航天电器	5	50000	0.0151515	173199	0.0524845	11111111	17.43	11111111	1	流通A股	2100	流通A股	45.5386	45.56	0.0214	1	2	流通A股	2100	流通A股	45.5386	45.56	0.0214	137400000
2025	0.3014	2017	0	0	航天电器		C39	0	2004				7.1791	25.2868	11.1731	8.6799	1.74907	11.1731	8.6799	1.74907	2621	7.1791	25.2868	2481000000	航天电器	5	50000	0.0151515	163824	0.0496436	11111111	20.03	11111111	1	流通A股	2100	流通A股	45.5386	45.56	0.0214	1	2	流通A股	2100	流通A股	45.5386	45.56	0.0214	137400000
2025	0.3014	2018	0	0	航天电器			0							11.1731	8.6799								2481000000		5		0.0151515	163824			20.03		1	流通A股	2100	流通A股	45.5386	45.56	0.0214	1	2	流通A股	2100	流通A股	45.5386	45.56	0.0214	137400000
2026	0	2007	0	0	山东威达			0
2026	0	2008	0	0	山东威达			0	2004																									1	境内法人持有股份	3110	境内法人持有股份	21.3523	39.33	17.9777	1	2	境内法人持有股份	3110	境内法人持有股份	21.3523	39.33	17.9777	35400000
2026	6.7103	2009	0	0	山东威达			0	2004																									1	境内法人持有股份	3110	境内法人持有股份	17.3077	31.88	14.5723	1	2	境内法人持有股份	3110	境内法人持有股份	17.3077	31.88	14.5723	28687500
2026	0.4941	2010	0	0	山东威达		C33	0	2004				-9.7539	12.5224	7.1306	6.0388	1.21622	7.1306	6.0388	1.21622	3498	-9.7539	12.5224	560500000	山东威达	4	0	0	0	0	11111111	18.66	11111111	1	境内法人持有股份	3110	境内法人持有股份	17.3077	31.88	14.5723	1	2	境内法人持有股份	3110	境内法人持有股份	17.3077	31.88	14.5723	43531250
2026	4.0446	2011	0	0	山东威达		C33	0	2004				25.918	15.0706	8.4614	7.141	2.0857	8.4614	7.141	2.0857	3215	25.918	15.0706	615500000	山东威达	4	0	0	0	0	11111111	20.48	11111111	1	境内法人持有股份	3110	境内法人持有股份	17.3077	31.88	14.5723	1	2	境内法人持有股份	3110	境内法人持有股份	17.3077	31.88	14.5723	43031250
2026	0.417	2012	0	0	山东威达		C33	0	2004				-26.8256	5.964	5.893	5.0731	1.01103	5.893	5.0731	1.01103	1275	-26.8256	5.964	603500000	山东威达	6	0	0	0	0	11111111	16.51	11111111	1	境内法人持有股份	3110	境内法人持有股份	17.3077	31.88	14.5723	1	2	境内法人持有股份	3110	境内法人持有股份	17.3077	31.88	14.5723	43031250
2026	0	2013	0	0	山东威达		C33	0	2004				9.2174	0.0398	6.2041	4.7573	2.55479	6.2041	4.7573	2.55479	1985	9.2174	0.0398	680600000	山东威达	0	0	0	0	0	11111111	22.45	11111111	1	境内法人持有股份	3110	境内法人持有股份	17.3077	31.88	14.5723	1	2	境内法人持有股份	3110	境内法人持有股份	17.3077	31.88	14.5723	43031250
2026	0	2014	0	0	山东威达		C33	0	2004				41.168	25.1032	8.2899	6.5397	2.64853	8.2899	6.5397	2.64853	2122	41.168	25.1032	753400000	山东威达	6	0	0	0	0	11111111	25.38	11111111	1	境内法人持有股份,流通A股	3110	境内法人持有股份,流通A股	18.3717	33.84	15.4683	1	2	境内法人持有股份,流通A股	3110	境内法人持有股份,流通A股	18.3717	33.84	15.4683	45683923
2026	1.064	2015	0	0	山东威达		C33	0	2004				41.8912	32.8358	10.9118	8.8804	1.96801	10.9118	8.8804	1.96801	2417	41.8912	32.8358	799900000	山东威达	6	0	0	0	0	11111111	23.39	11111111	1	境内法人持有股份,流通A股	3110	境内法人持有股份,流通A股	18.3717	33.84	15.4683	1	2	境内法人持有股份,流通A股	3110	境内法人持有股份,流通A股	18.3717	33.84	15.4683	59389100
2026	0.262	2016	0	0	山东威达		C33	0	2004				2.2443	0.7357	10.2225	8.1612	1.4867	10.2225	8.1612	1.4867	2535	2.2443	0.7357	880600000	山东威达	6	0	0	0	0	11111111	23.97	11111111	1	境内法人持有股份,流通A股	3110	境内法人持有股份,流通A股	18.8658	34.75	15.8842	1	2	境内法人持有股份,流通A股	3110	境内法人持有股份,流通A股	18.8658	34.75	15.8842	60992886
2026	0.262	2017	0	0	山东威达		C33	0	2004				-29.9975	11.4207	6.6679	5.5777	1.45875	6.6679	5.5777	1.45875	2832	-29.9975	11.4207	1040000000	山东威达	6	0	0	0	0	11111111	32.05	11111111	1	流通A股	3110	流通A股	18.8658	34.75	15.8842	1	2	流通A股	3110	流通A股	18.8658	34.75	15.8842	79290751
2026	0.262	2018	0	0	山东威达			0							6.6679	5.5777								1040000000		6		0	0			32.05		1	流通A股	3110	流通A股	12.1555	22.39	10.2345	1	2	流通A股	3110	流通A股	12.1555	22.39	10.2345	79290751
2027	0.09	2007	0	0	七喜控股			0
2027	0	2008	0	0	七喜控股			0	2004																									1	境内自然人持有股份	3110	境内自然人持有股份	47.92	47.92	0	1	2	境内自然人持有股份	3110	境内自然人持有股份	47.92	47.92	0	53654379
2027	0.3	2009	0	0	七喜控股			0	2004																									1	境内自然人持有股份	3110	境内自然人持有股份	42.89	42.89	0	1	2	境内自然人持有股份	3110	境内自然人持有股份	42.89	42.89	0	96057474
2027	0	2010	0	0	七喜控股		C39	0	2004				-28.3063	40.7103	9.282	5.9578	1.09229	9.282	5.9578	1.09229	648	-28.3063	40.7103	1356000000	七喜控股	5	136600000	45.1871	17607861	5.82395	11111111	49.63	11111111	1	境内自然人持有股份	3110	境内自然人持有股份	42.89	42.89	0	1	2	境内自然人持有股份	3110	境内自然人持有股份	42.89	42.89	0	129700000
2027	5.03	2011	0	0	七喜控股		C39	0	2004				-11.0608	-10.1199	7.6032	5.0275	1.51534	7.6032	5.0275	1.51534	531	-11.0608	-10.1199	1454000000	七喜控股	6	139600000	46.1671	139600000	46.1671	11111111	50.69	11111111	1	境内自然人持有股份	3110	境内自然人持有股份	42.89	42.89	0	1	2	境内自然人持有股份	3110	境内自然人持有股份	42.89	42.89	0	129700000
2027	0	2012	0	0	七喜控股		C39	0	2004				-91.5745	-32.705	0.6272	0.5845	1.14512	0.6272	0.5845	1.14512	487	-91.5745	-32.705	939900000	七喜控股	6	137100000	45.3483	137100000	45.3483	11111111	23.55	11111111	1	高管股,流通A股	3110	高管股,流通A股	42.89	42.89	0	1	2	高管股,流通A股	3110	高管股,流通A股	42.89	42.89	0	129700000
2027	0	2013	0	0	七喜控股		C39	0	2004				-1642.02	-3.3235	-10.0307	-7.4695	1.81061	-10.0307	-7.4695	1.81061	552	-1642.02	-3.3235	1089000000	七喜控股	6	135200000	44.7342	135200000	44.7342	11111111	40.34	11111111	1	高管股,流通A股	3110	高管股,流通A股	42.89	42.89	0	1	2	高管股,流通A股	3110	高管股,流通A股	42.89	42.89	0	129700000
2027	0.09	2014	0	0	七喜控股		C39	0	2004				114.455	-16.6234	1.4861	1.3088	1.86977	1.4861	1.3088	1.86977	522	114.455	-16.6234	1043000000	七喜控股	5	129700000	42.892	129700000	42.892	11111111	36.44	11111111	1	高管股,流通A股	3110	高管股,流通A股	42.8	42.8	0	1	2	高管股,流通A股	3110	高管股,流通A股	42.8	42.8	0	129700000
2027	0	2015	0	0	七喜控股		C39	0	2004				-656.471	-22.599	-8.6686	-7.2382	1.37726	-8.6686	-7.2382	1.37726	545	-656.471	-22.599	919800000	七喜控股	6	132400000	43.7974	0	0	11111111	33.67	11111111	1	高管股,流通A股	3110	高管股,流通A股	42.89	42.89	0	1	2	高管股,流通A股	3110	高管股,流通A股	42.89	42.89	0	129700000
2027	0	2016	0	0	七喜控股		C39	0	2004				112.391	5.1019	1.3471	1.3202	1.36787	1.3471	1.3202	1.36787	561	112.391	5.1019	899600000	七喜控股	6	132400000	43.7809	2687301	0.888848	11111111	31.43	11111111	1	境内自然人持有股份,流通A股	3110	境内自然人持有股份,流通A股	42.89	42.89	0	1	2	境内自然人持有股份,流通A股	3110	境内自然人持有股份,流通A股	42.89	42.89	0	129700000
2027	0	2017	0	0	七喜控股		C39	0	2004				-1951.75	6.0152	-22.458	-13.5101	2.35228	-22.458	-13.5101	2.35228	289	-1951.75	6.0152	683800000	七喜控股	5	129700000	42.892	129700000	42.892	11111111	28.51	11111111	1	境内自然人持有股份,流通A股	3110	境内自然人持有股份,流通A股	42.89	42.89	0	1	2	境内自然人持有股份,流通A股	3110	境内自然人持有股份,流通A股	42.89	42.89	0	129700000
2027	0	2018	0	0	七喜控股			0							-22.458	-13.5101								683800000		5		42.892	129700000			28.51		1	境内自然人持有股份,流通A股	3110	境内自然人持有股份,流通A股	42.89	42.89	0	1	2	境内自然人持有股份,流通A股	3110	境内自然人持有股份,流通A股	42.89	42.89	0	129700000
2028	1.46	2007	0	0	思源电气			0
2028	0.4	2008	0	0	思源电气	2007		0	2004	0.01																								1	境内自然人持有股份	3110	境内自然人持有股份	21.79	21.79	0	1	2	境内自然人持有股份	3110	境内自然人持有股份	21.79	21.79	0	11547360
2028	18.52	2009	0	0	思源电气	2007		0	2004	0.01																								1	境内自然人持有股份	3110	境内自然人持有股份	19.58	19.58	0	1	2	境内自然人持有股份	3110	境内自然人持有股份	19.58	19.58	0	20750256
2028	0	2010	0	0	思源电气	2007	C38	0	2004	0.01	3		78.9702	43.7394	28.3731	17.4659	2.62821	28.3731	17.4659	2.62821	490	78.9702	43.7394	1206000000	思源电气	4	41792268	39.4267	26229576	24.7449	11111111	54.62	11111111	1	境内自然人持有股份	3110	境内自然人持有股份	19.58	19.58	0	1	2	境内自然人持有股份	3110	境内自然人持有股份	19.58	19.58	0	20750256
2028	26.35	2011	0	0	思源电气	2007	C38	0	2004	0.01	3		80.445	49.9835	22.7333	16.3581	3.52688	22.7333	16.3581	3.52688	2058	80.445	49.9835	2873000000	思源电气	4	62448219	36.36	31884193	18.5643	11111111	34.54	11111111	1	境内自然人持有股份	3110	境内自然人持有股份	18.12	18.12	0	1	2	境内自然人持有股份	3110	境内自然人持有股份	18.12	18.12	0	31125384
2028	0	2012	0	0	思源电气	2007	C38	0	2004	0.01	3		21.0859	27.7026	17.6236	14.0367	2.54947	17.6236	14.0367	2.54947	2242	21.0859	27.7026	3018000000	思源电气	4	95431313	34.7276	46522392	16.9295	11111111	25.29	11111111	1	境内自然人持有股份,流通A股	3000	境内自然人持有股份,流通A股	44.47	44.47	0	1	2	境内自然人持有股份	3110	境内自然人持有股份	18.12	18.12	0	122200000
2028	0	2013	0	0	思源电气	2007	C38	0	2004	0.01	3		144.608	23.462	34.9863	32.7091	3.06121	34.9863	32.7091	3.06121	2951	144.608	23.462	3861000000	思源电气	3	140800000	32.0251	62489719	14.2125	11111111	24.56	11111111	1	境内自然人持有股份					0	1	2	境内自然人持有股份	3110	境内自然人持有股份	18.12	18.12	0	79680982
2028	0	2014	0	0	思源电气	2007	C38	0	2004	0.01	3		-34.1978	-0.6022	19.4902	17.6332	2.813	19.4902	17.6332	2.813	3046	-34.1978	-0.6022	4106000000	思源电气	4	140500000	31.9474	60785442	13.8249	11111111	24.67	11111111	1	境内自然人持有股份,流通A股					0	1	2	境内自然人持有股份,流通A股	3110	境内自然人持有股份,流通A股	18.12	18.12	0	79680982
2028	2.21	2015	0	0	思源电气	2007	C38	0	2004	0.01	3		-71.1981	4.9339	5.5155	4.4363	1.4378	5.5155	4.4363	1.4378	3415	-71.1981	4.9339	3792000000	思源电气	4	140600000	31.9674	60989042	13.8712	11111111	25.55	11111111	1	高管股,流通A股					0	1	2	高管股,流通A股	3110	高管股,流通A股	18.12	18.12	0	79680982
2028	18.12	2016	0	0	思源电气	2007	C38	0	2004	0.01	3		70.5718	46.7994	8.9853	8.1421	1.41239	8.9853	8.1421	1.41239	4250	70.5718	46.7994	4343000000	思源电气	2	81427274	18.5197	61570342	14.0034	11111111	30.17	11111111	1	高管股,流通A股					0	1	2	高管股,流通A股	3110	高管股,流通A股	18.52	18.52	0	81427274
2028	0.16	2017	0	0	思源电气	2007	C38	0	2004	0.01	3		40.5551	17.0775	11.4101	9.6634	1.31212	11.4101	9.6634	1.31212	4259	40.5551	17.0775	4993000000	思源电气	4	142300000	32.3646	83159178	18.9136	11111111	31.14	11111111	1	境内自然人持有股份,流通A股	3110	境内自然人持有股份,流通A股	18.52	18.52	0	1	2	境内自然人持有股份,流通A股	3110	境内自然人持有股份,流通A股	18.52	18.52	0	81427274
2028	0.16	2018	0	0	思源电气	2007		0		0.01					11.4101	9.6634								4993000000		4		32.3646	83159178			31.14		1	境内自然人持有股份,流通A股	3110	境内自然人持有股份,流通A股	18.36	18.36	0	1	2	境内自然人持有股份,流通A股	3110	境内自然人持有股份,流通A股	18.36	18.36	0	114000000
2029	0.405	2007	0	0	七匹狼			0
2029	0	2008	0	0	七匹狼			0	2004																									1	境内法人持有股份	3000	境内法人持有股份	50.293	52.94	2.647	1	2	境内法人持有股份	3000	境内法人持有股份	50.293	52.94	2.647	45000000
2029	6.289	2009	0	0	七匹狼			0	2004																									1	境内法人持有股份	3000	境内法人持有股份	44.004	46.32	2.316	1	2	境内法人持有股份	3000	境内法人持有股份	44.004	46.32	2.316	51187500
2029	0	2010	0	0	七匹狼		C18	0	2004				45.5661	56.0691	14.5846	13.2881	3.66868	14.5846	13.2881	3.66868	4502	45.5661	56.0691	596400000	七匹狼	5	0	0	3380	0.00305882	11111111	35.42	11111111	1	境内法人持有股份,流通A股	3000	境内法人持有股份,流通A股	44.004	46.32	2.316	1	2	境内法人持有股份,流通A股	3000	境内法人持有股份,流通A股	44.004	46.32	2.316	51187500
2029	0	2011	0	0	七匹狼		C18	0	2004				88.8856	79.5218	12.6466	11.9785	3.50657	12.6466	11.9785	3.50657	3503	88.8856	79.5218	1455000000	七匹狼	5	0	0	5070	0.00268823	11111111	26.31	11111111	1	境内法人持有股份,流通A股	3110	境内法人持有股份,流通A股	38.6745	40.71	2.0355	1	2	境内法人持有股份,流通A股	3110	境内法人持有股份,流通A股	38.6745	40.71	2.0355	76781250
2029	0.7201	2012	0	0	七匹狼		C18	0	2004				62.3206	88.5601	13.6942	11.5791	1.68534	13.6942	11.5791	1.68534	4567	62.3206	88.5601	1766000000	七匹狼	5	0	0	7605	0.00268823	11111111	29.54	11111111	1	流通A股	3110	流通A股	38.6745	40.71	2.0355	1	2	流通A股	3110	流通A股	38.6745	40.71	2.0355	115200000
2029	0	2013	0	0	七匹狼		C18	0	2004				32.2017	20.2417	15.8763	12.7731	3.1506	15.8763	12.7731	3.1506	4295	32.2017	20.2417	2084000000	七匹狼	5	0	0	7605	0.00268823	11111111	31.28	11111111	1	流通A股	3110	流通A股	38.6745	40.71	2.0355	1	2	流通A股	3110	流通A股	38.6745	40.71	2.0355	115200000
2029	5.3295	2014	0	0	七匹狼		C18	0	2004				33.118	10.5946	19.0623	14.7503	3.83722	19.0623	14.7503	3.83722	4285	33.118	10.5946	2436000000	七匹狼	5	0	0	7605	0.00268823	11111111	31.66	11111111	1	流通A股	3110	流通A股	38.6745	40.71	2.0355	1	2	流通A股	3110	流通A股	38.6745	40.71	2.0355	115200000
2029	0	2015	0	0	七匹狼		C18	0	2004				43.4285	32.8894	23.0862	17.7933	3.12766	23.0862	17.7933	3.12766	4573	43.4285	32.8894	3193000000	七匹狼	5	0	0	7605	0.00268823	11111111	36.06	11111111	1	流通A股	3110	流通A股	38.6745	40.71	2.0355	1	2	流通A股	3110	流通A股	38.6745	40.71	2.0355	115200000
2029	6.099	2016	0	0	七匹狼		C18	0	2004				36.4567	19.0512	17.9879	16.8025	1.7172	17.9879	16.8025	1.7172	4373	36.4567	19.0512	5539000000	七匹狼	5	240000	0.0476398	251407	0.0499041	11111111	21.67	11111111	1	流通A股	3110	流通A股	32.5755	34.29	1.7145	1	2	流通A股	3110	流通A股	32.5755	34.29	1.7145	172800000
2029	0	2017	0	0	七匹狼		C18	0	2004				-33.287	-20.233	8.5691	7.0977	0.856342	8.5691	7.0977	0.856342	3811	-33.287	-20.233	6848000000	七匹狼	5	360000	0.0476398	197110	0.0260841	11111111	32.25	11111111	1	流通A股	3110	流通A股	33.2956	34.29	0.9944	1	2	流通A股	3110	流通A股	33.2956	34.29	0.9944	259100000
2029	0	2018	0	0	七匹狼			0							8.5691	7.0977								6848000000		5		0.0476398	197110			32.25		1	流通A股	3110	流通A股	33.2956	34.29	0.9944	1	2	流通A股	3110	流通A股	33.2956	34.29	0.9944	259100000
2030	1	2007	0	0	达安基因			0
2030	0.83	2008	0	0	达安基因	2002		0	2004	0.03																								1	国有法人股	2000	国有法人股	22.4	22.4	0	1	2	国有法人股	2000	国有法人股	22.4	22.4	0	18726400
2030	0	2009	0	0	达安基因	2002		0	2004	0.03																								1	国有法人股	2000	国有法人股	20	20	0	1	2	国有法人股	2000	国有法人股	20	20	0	16720000
2030	0	2010	0	0	达安基因	2002	C27	0	2004	0.03	2		9.5418	6.1959	10.5439	11.3089	2.78044	10.5439	11.3089	2.78044	737	9.5418	6.1959	326100000	达安基因	7	7045500	5.61842	4009500	3.19737	11111111	13.88	11111111	1	国有法人股	2000	国有法人股	20	20	0	1	2	国有法人股	2000	国有法人股	20	20	0	25080000
2030	0.182	2011	0	0	达安基因	2002	C27	0	2004	0.03	2		18.5863	20.0533	12.0379	12.0026	6.28068	12.0379	12.0026	6.28068	557	18.5863	20.0533	425900000	达安基因	7	7396400	5.89825	4360400	3.47719	11111111	27.41	11111111	1	国有法人股	2000	国有法人股	20	20	0	1	2	国有法人股	2000	国有法人股	20	20	0	25080000
2030	0.182	2012	0	0	达安基因	2002	C27	0	2004	0.03	2		15.8535	15.3598	12.358	11.5209	2.7792	12.358	11.5209	2.7792	521	15.8535	15.3598	529900000	达安基因	6	11834240	5.89825	6976640	3.47719	11111111	27.29	11111111	1	流通A股	2000	流通A股	20	20	0	1	2	流通A股	2000	流通A股	20	20	0	40128000
2030	0.182	2013	0	0	达安基因	2002	C27	0	2004	0.03	2		20.6155	33.75	13.573	11.215	6.57496	13.573	11.215	6.57496	512	20.6155	33.75	585200000	达安基因	6	10296000	4.27632	7698240	3.19737	11111111	26.76	11111111	1	流通A股	2000	流通A股	19.17	19.17	0	1	2	流通A股	2000	流通A股	19.17	19.17	0	46153600
2030	0.182	2014	0	0	达安基因	2002	C27	0	2004	0.03	2		21.9927	15.7592	14.2742	11.7812	5.94777	14.2742	11.7812	5.94777	545	21.9927	15.7592	673800000	达安基因	5	12355200	4.27632	9237888	3.19737	11111111	28.41	11111111	1	流通A股	2000	流通A股	19.17	19.17	0	1	2	流通A股	2000	流通A股	19.17	19.17	0	55384320
2030	0.405	2015	0	0	达安基因	2002	C27	0	2004	0.03	2		15.3401	23.6758	14.915	11.4137	3.66445	14.915	11.4137	3.66445	554	15.3401	23.6758	785300000	达安基因	6	19479399	5.61842	11085466	3.19737	11111111	29.44	11111111	1	流通A股	2000	流通A股	19.17	19.17	0	1	2	流通A股	2000	流通A股	19.17	19.17	0	66461184
2030	0.47	2016	0	0	达安基因	2002	C27	0	2004	0.03	2		27.839	27.3476	16.9457	11.8926	3.46599	16.9457	11.8926	3.46599	585	27.839	27.3476	912300000	达安基因	6	23375280	5.61842	13302560	3.19737	11111111	31.36	11111111	1	流通A股	2000	流通A股	19.17	19.17	0	1	2	流通A股	2000	流通A股	19.17	19.17	0	79753421
2030	2.4	2017	0	0	达安基因	2002	C27	0	2004	0.03	2		59.3262	46.6249	20.9111	17.6943	5.70489	20.9111	17.6943	5.70489	1560	59.3262	46.6249	1155000000	达安基因	6	25712808	5.61842	14632816	3.19737	11111111	34.37	11111111	1	流通A股	2000	流通A股	20.17	20.17	0	1	2	流通A股	2000	流通A股	20.17	20.17	0	92326457
2030	2.4	2018	0	0	达安基因	2002		0		0.03					20.9111	17.6943								1155000000		6		5.61842	14632816			34.37		1	流通A股	2000	流通A股	20.17	20.17	0	1	2	流通A股	2000	流通A股	20.17	20.17	0	110800000
2031	0.1155	2007	0	0	巨轮智能			0
2031	0.484	2008	0	0	巨轮股份			0	2004																									1	境内法人持有股份	3110	境内法人持有股份	12.0505	21.91	9.8595	1	2	境内法人持有股份	3110	境内法人持有股份	12.0505	21.91	9.8595	30900000
2031	0	2009	0	0	巨轮股份			0	2004																									1	境内法人持有股份	3110	境内法人持有股份	13.123	23.86	10.737	1	2	境内法人持有股份	3110	境内法人持有股份	13.123	23.86	10.737	43728750
2031	1.0725	2010	0	0	巨轮股份		C35	0	2004				14.6716	4.7315	12.8144	10.6027	2.10099	12.8144	10.6027	2.10099	1008	14.6716	4.7315	916900000	巨轮股份	5	0	0	58305000	31.8085	11111111	40.85	11111111	1	境内法人持有股份	3110	境内法人持有股份	13.123	23.86	10.737	1	2	境内法人持有股份	3110	境内法人持有股份	13.123	23.86	10.737	43728750
2031	0.405	2011	0	0	巨轮股份		C35	0	2004				31.0668	20.2333	14.6284	10.7723	3.0928	14.6284	10.7723	3.0928	1324	31.0668	20.2333	1235000000	巨轮股份	2	75796500	31.4022	37898250	15.7011	11111111	46.99	11111111	1	境内法人持有股份,流通A股	3110	境内法人持有股份,流通A股	12.573	22.86	10.287	1	2	境内法人持有股份,流通A股	3110	境内法人持有股份,流通A股	12.573	22.86	10.287	55184304
2031	0.044	2012	0	0	巨轮股份		C35	0	2004				-26.4739	16.0588	9.4333	7.6655	0.858055	9.4333	7.6655	0.858055	1479	-26.4739	16.0588	1266000000	巨轮股份	6	75796500	31.0539	37898250	15.5269	11111111	43.45	11111111	1	境内法人持有股份,流通A股	3110	境内法人持有股份,流通A股	12.4575	22.65	10.1925	1	2	境内法人持有股份,流通A股	3110	境内法人持有股份,流通A股	12.4575	22.65	10.1925	55273022
2031	1.353	2013	0	0	巨轮股份		C35	0	2004				29.5422	11.2451	10.0959	8.9581	2.49048	10.0959	8.9581	2.49048	1499	29.5422	11.2451	1367000000	巨轮股份	6	75796500	28.5729	37898250	14.2864	11111111	31.83	11111111	1	境内法人持有股份,流通A股	3110	境内法人持有股份,流通A股	11.7865	21.43	9.6435	1	2	境内法人持有股份,流通A股	3110	境内法人持有股份,流通A股	11.7865	21.43	9.6435	56847421
2031	0.671	2014	0	0	巨轮股份		C35	0	2004				27.1206	39.6997	10.898	9.5329	2.10887	10.898	9.5329	2.10887	1966	27.1206	39.6997	1703000000	巨轮股份	5	37898250	14.2864	37898250	14.2864	11111111	40.32	11111111	1	流通A股	3110	流通A股	11.7425	21.35	9.6075	1	2	流通A股	3110	流通A股	11.7425	21.35	9.6075	56634862
2031	0.55	2015	0	0	巨轮股份		C35	0	2004				34.1252	26.9627	12.7712	10.5059	0.983209	12.7712	10.5059	0.983209	1896	34.1252	26.9627	2400000000	巨轮股份	6	56847375	14.2864	56847375	14.2864	11111111	49.62	11111111	1	流通A股	3110	流通A股	11.7425	21.35	9.6075	1	2	流通A股	3110	流通A股	11.7425	21.35	9.6075	84952293
2031	1.6225	2016	0	0	巨轮股份		C35	0	2004				-21.3426	7.412	8.6438	7.517	0.945329	8.6438	7.517	0.945329	1896	-21.3426	7.412	2696000000	巨轮股份	6	59997375	14.4559	62097375	14.9618	11111111	48.97	11111111	1	境内法人持有股份,流通A股	3110	境内法人持有股份,流通A股	11.2585	20.47	9.2115	1	2	境内法人持有股份,流通A股	3110	境内法人持有股份,流通A股	11.2585	20.47	9.2115	84952293
2031	0	2017	0	0	巨轮股份		C35	0	2004				49.9087	16.0511	10.6666	8.6228	1.31498	10.6666	8.6228	1.31498	2149	49.9087	16.0511	2816000000	巨轮股份	4	57319875	12.1497	57477375	12.183	11111111	37.09	11111111	1	流通A股	3110	流通A股	9.9055	18.01	8.1045	1	2	流通A股	3110	流通A股	9.9055	18.01	8.1045	84952293
2031	0	2018	0	0	巨轮股份			0							10.6666	8.6228								2816000000		4		12.1497	57477375			37.09		1	流通A股	3110	流通A股	8.283	15.06	6.777	1	2	流通A股	3110	流通A股	8.283	15.06	6.777	84952293
2032	0.06	2007	0	0	苏泊尔			0
2032	0.07	2008	0	0	苏泊尔			0	2004																									1	境内法人持有股份	3000	境内法人持有股份	44.4043	67.67	23.2657	1	2	境内法人持有股份	3000	境内法人持有股份	44.4043	67.67	23.2657	61580220
2032	20	2009	0	0	苏泊尔			0	2004																									1	境内法人持有股份	3000	境内法人持有股份	37.8348	57.11	19.2752	1	2	境内法人持有股份	3000	境内法人持有股份	37.8348	57.11	19.2752	70659355
2032	0	2010	0	0	苏泊尔		C33	0	2004				41.1462	43.2303	13.473	10.8362	2.02432	13.473	10.8362	2.02432	2037	41.1462	43.2303	1678000000	苏泊尔	6	32867240	18.6724	3000195	1.70446	11111111	45.87	11111111	1	境内法人持有股份	3000	境内法人持有股份	37.8348	57.11	19.2752	1	2	境内法人持有股份	3000	境内法人持有股份	37.8348	57.11	19.2752	70659355
2032	0	2011	0	0	苏泊尔		C33	0	2004				67.3068	39.3687	14.2605	13.1399	4.47941	14.2605	13.1399	4.47941	6530	67.3068	39.3687	2366000000	苏泊尔	5	2240147	1.03701	2240147	1.03701	11111111	23.61	11111111	1	境外法人持有股份	3000	境外法人持有股份	52.74	52.74	0	1	2	境外法人持有股份	3000	境外法人持有股份	52.74	52.74	0	113900000
2032	0.095	2012	0	0	苏泊尔		C33	0	2004				39.0577	23.4778	13.2722	13.5042	2.05688	13.2722	13.5042	2.05688	6231	39.0577	23.4778	2651000000	苏泊尔	6	5680294	1.27923	6805294	1.53259	11111111	18.42	11111111	1	境外法人持有股份	1230	境外法人持有股份	51.31	51.31	0	1	2	境外法人持有股份	1230	境外法人持有股份	51.31	51.31	0	227900000
2032	0.262	2013	0	0	苏泊尔		C33	0	2004				18.6594	13.6156	15.2157	14.1031	2.82806	15.2157	14.1031	2.82806	8899	18.6594	13.6156	3266000000	苏泊尔	6	4260220	0.959423	5103970	1.14944	11111111	26.91	11111111	1	境外法人持有股份	1230	境外法人持有股份	51.31	51.31	0	1	2	境外法人持有股份	1230	境外法人持有股份	51.31	51.31	0	227900000
2032	0	2014	0	0	苏泊尔		C33	0	2004				24.6412	36.6006	17.524	14.3122	3.51024	17.524	14.3122	3.51024	10963	24.6412	36.6006	3930000000	苏泊尔	6	0	0	329063	0.0570051	11111111	30.37	11111111	1	境外法人持有股份,流通A股	1230	境外法人持有股份,流通A股	51.31	51.31	0	1	2	境外法人持有股份,流通A股	1230	境外法人持有股份,流通A股	51.31	51.31	0	296200000
2032	6.5695	2015	0	0	苏泊尔		C33	0	2004				18.5489	26.7444	18.1924	14.7121	2.19479	18.1924	14.7121	2.19479	7297	18.5489	26.7444	4392000000	苏泊尔	6	3115285	0.539675	246797	0.0427538	11111111	29.55	11111111	1	境外法人持有股份,流通A股	1230	境外法人持有股份,流通A股	71.31	71.31	0	1	2	境外法人持有股份,流通A股	1230	境外法人持有股份,流通A股	71.31	71.31	0	411700000
2032	14.9052	2016	0	0	苏泊尔		C33	0	2004				-1.9236	-3.3147	16.1734	12.4214	1.58608	16.1734	12.4214	1.58608	6782	-1.9236	-3.3147	4960000000	苏泊尔	6	2812990	0.443006	546037	0.0859932	11111111	31.56	11111111	1	境外法人持有股份,流通A股	1230	境外法人持有股份,流通A股	71.31	71.31	0	1	2	境外法人持有股份,流通A股	1230	境外法人持有股份,流通A股	71.31	71.31	0	452800000
2032	1.43	2017	0	0	苏泊尔		C33	0	2004				24.4895	21.6822	18.5311	13.4848	1.6099	18.5311	13.4848	1.6099	11293	24.4895	21.6822	5737000000	苏泊尔	6	3088702	0.486874	789592	0.124464	11111111	34.94	11111111	1	境外法人持有股份,流通A股	1230	境外法人持有股份,流通A股	71.38	71.38	0	1	2	境外法人持有股份,流通A股	1230	境外法人持有股份,流通A股	71.38	71.38	0	452800000
2032	1.43	2018	0	0	苏泊尔			0							18.5311	13.4848								5737000000		6		0.486874	789592			34.94		1	境外法人持有股份,流通A股	1230	境外法人持有股份,流通A股	71.44	71.44	0	1	2	境外法人持有股份,流通A股	1230	境外法人持有股份,流通A股	71.44	71.44	0	452800000
2033	1.059	2007	0	0	丽江旅游			0
2033	2.4746	2008	0	0	丽江旅游	2013		0	2004	0.08																								1	国有法人股	2000	国有法人股	29.93	29.93	0	1	2	国有法人股	2000	国有法人股	29.93	29.93	0	29729219
2033	0	2009	0	0	丽江旅游	2013		0	2004	0.08																								1	国有法人股	2000	国有法人股	13.4691	26.41	12.9409	1	2	国有法人股	2000	国有法人股	13.4691	26.41	12.9409	26229219
2033	6.8904	2010	0	0	丽江旅游	2013	L72	0	2004	0.08	3	1184	17.1441	23.1129	15.6267	20.4527	3.41242	15.6267	20.4527	3.41242	362	17.1441	23.1129	384800000	丽江旅游	6	0	0	0	0	11111111	15.29	11111111	1	国有法人股	2000	国有法人股	10.9945	26.41	15.4155	1	2	国有法人股	2000	国有法人股	10.9945	26.41	15.4155	26229219
2033	0	2011	0	0	丽江旅游	2013	L72	0	2004	0.08	3	1184	34.5538	19.7871	20.1114	19.6703	5.68353	20.1114	19.6703	5.68353	337	34.5538	19.7871	485600000	丽江旅游	6	0	0	0	0	11111111	24.93	11111111	1	国有法人股	2000	国有法人股	10.9945	26.41	15.4155	1	2	国有法人股	2000	国有法人股	10.9945	26.41	15.4155	26229219
2033	4.193	2012	0	0	丽江旅游	2013	L72	0	2004	0.08	3	1184	-31.7519	-5.327	12.379	11.2145	1.42061	12.379	11.2145	1.42061	337	-31.7519	-5.327	697800000	丽江旅游	6	0	0	0	0	11111111	40.67	11111111	1	国有法人股	2000	国有法人股	10.9945	26.41	15.4155	1	2	国有法人股	2000	国有法人股	10.9945	26.41	15.4155	26229219
2033	1.7617	2013	0	0	丽江旅游	2013	L72	0	2004	0.08	3	1184	-6.8997	25.3703	9.4324	7.9927	1.75668	9.4324	7.9927	1.75668	807	-6.8997	25.3703	1017000000	丽江旅游	6	0	0	0	0	11111111	54.11	11111111	1	国有法人股	2000	国有法人股	12.0535	26.41	14.3565	1	2	国有法人股	2000	国有法人股	12.0535	26.41	14.3565	26229219
2033	16.4609	2014	0	0	丽江旅游	2013	L72	0	2004	0.08	3	1184	-55.1427	3.9624	1.9784	3.3024	4.22156	1.9784	3.3024	4.22156	833	-55.1427	3.9624	950600000	丽江旅游	7	0	0	0	0	11111111	35.09	11111111	1	国有法人股	2000	国有法人股	10.2918	22.55	12.2582	1	2	国有法人股	2000	国有法人股	10.2918	22.55	12.2582	26229219
2033	0	2015	0	0	丽江旅游	2013	L72	0	2004	0.08	3	1184	761.673	191.57	17.1244	20.2746	2.50734	17.1244	20.2746	2.50734	1386	761.673	191.57	1267000000	丽江旅游	7	0	0	0	0	11111111	30.47	11111111	1	国有法人股,流通A股	2000	国有法人股,流通A股	17.1822	28.5	11.3178	1	2	国有法人股,流通A股	2000	国有法人股,流通A股	17.1822	28.5	11.3178	34097984
2033	0	2016	0	0	丽江旅游	2013	N78	0	2004	0.08	3	1184	11.5447	6.1763	16.7134	17.3015	1.77372	16.7134	17.3015	1.77372	1388	11.5447	6.1763	1672000000	丽江旅游	7	0	0	0	0	11111111	39.18	11111111	1	国有法人股,流通A股	2000	国有法人股,流通A股	17.1822	28.5	11.3178	1	2	国有法人股,流通A股	2000	国有法人股,流通A股	17.1822	28.5	11.3178	34097984
2033	0.262	2017	0	0	丽江旅游	2013	N78	0	2004	0.08	3	1184	0.6218	13.1604	15.7458	15.1045	1.62354	15.7458	15.1045	1.62354	1928	0.6218	13.1604	1776000000	丽江旅游	7	0	0	0	0	11111111	36.02	11111111	1	国有法人股,流通A股	2120	国有法人股,流通A股	17.1822	28.5	11.3178	1	2	国有法人股,流通A股	2120	国有法人股,流通A股	17.1822	28.5	11.3178	44327379
2033	0.262	2018	0	0	丽江旅游	2013		0		0.08					15.7458	15.1045								1776000000		7		0	0			36.02		1	流通A股	2120	国有法人股,流通A股	12.9892	21.54	8.5508	1	2	流通A股	2120	国有法人股,流通A股	12.9892	21.54	8.5508	44327379
2034	8.425	2007	0	0	美欣达			0
2034	0	2008	0	0	美欣达			0	2004																									1	境内自然人持有股份	3000	境内自然人持有股份	58.181	58.98	0.799	1	2	境内自然人持有股份	3110	境内自然人持有股份	49.821	50.62	0.799	28814730
2034	2.0378	2009	0	0	美欣达			0	2004																									1	境内自然人持有股份	3110	境内自然人持有股份	41.396	42.06	0.664	1	2	境内自然人持有股份	3110	境内自然人持有股份	41.396	42.06	0.664	28732545
2034	0.216	2010	0	0	美欣达		C17	0	2004				-43.6709	25.4155	3.9777	3.8889	0.660938	3.9777	3.8889	0.660938	1985	-43.6709	25.4155	864100000	美欣达	5	29911753	36.8735	458668	0.565419	11111111	46.93	11111111	1	境内自然人持有股份,流通A股	3110	境内自然人持有股份,流通A股	41.396	42.06	0.664	1	2	境内自然人持有股份,流通A股	3110	境内自然人持有股份,流通A股	41.396	42.06	0.664	28732545
2034	0.378	2011	0	0	美欣达		C17	0	2004				21.6477	-5.5155	5.1539	4.182	0.679469	5.1539	4.182	0.679469	5981	21.6477	-5.5155	1488000000	美欣达	6	29911753	36.8735	615839	0.75917	11111111	63.41	11111111	1	境内自然人持有股份,流通A股	3110	境内法人持有股份,境内自然人持有股份	41.396	42.06	0.664	1	2	境内自然人持有股份,流通A股	3110	境内法人持有股份,境内自然人持有股份	41.396	42.06	0.664	28732545
2034	0	2012	0	0	美欣达		C17	0	2004				-324.498	18.0103	-13.8472	-1.085	0.319388	-13.8472	-1.085	0.319388	5239	-324.498	18.0103	1239000000	美欣达	4	29243683	36.0499	685238	0.844721	11111111	60.2	11111111	1	流通A股	3110	流通A股	41.396	42.06	0.664	1	2	流通A股	3110	流通A股	41.396	42.06	0.664	28732545
2034	0	2013	0	0	美欣达		C17	0	2004				182.944	-23.3093	4.9222	5.7823	0.879117	4.9222	5.7823	0.879117	4420	182.944	-23.3093	1219000000	美欣达	3	28732545	35.4198	660238	0.813903	11111111	56.56	11111111	1	流通A股	3110	流通A股	41.18	42.06	0.88	1	2	流通A股	3110	流通A股	41.18	42.06	0.88	28732545
2034	0	2014	0	0	美欣达		C17	0	2004				-60.2438	28.3281	1.8752	3.6984	0.958586	1.8752	3.6984	0.958586	4011	-60.2438	28.3281	1194000000	美欣达	6	29392783	36.2337	660238	0.813903	11111111	54.24	11111111	1	高管股,流通A股	3110	高管股,流通A股	41.396	42.06	0.664	1	2	高管股,流通A股	3110	高管股,流通A股	41.396	42.06	0.664	28732545
2034	0	2015	0	0	美欣达		C17	0	2004				737.986	7.7426	17.5007	15.1448	0.892522	17.5007	15.1448	0.892522	3810	737.986	7.7426	1447000000	美欣达	6	29227723	36.0302	438928	0.541085	11111111	53.6	11111111	1	高管股,流通A股	3110	高管股,流通A股	41.396	42.06	0.664	1	2	高管股,流通A股	3110	高管股,流通A股	41.396	42.06	0.664	28732545
2034	0	2016	0	0	美欣达		C17	0	2004				-87.2586	-0.8688	4.1497	2.9589	0.534408	4.1497	2.9589	0.534408	3444	-87.2586	-0.8688	1548000000	美欣达	6	29227723	36.0302	438928	0.541085	11111111	57.51	11111111	1	高管股,流通A股	3110	高管股,流通A股	41.774	42.48	0.706	1	2	高管股,流通A股	3110	高管股,流通A股	41.774	42.48	0.706	28732545
2034	0.216	2017	0	0	美欣达		C17	0	2004				70.4345	1.6006	7.5545	3.4689	0.8718	7.5545	3.4689	0.8718	2869	70.4345	1.6006	1475000000	美欣达	5	29972148	35.2116	3423353	4.0218	11111111	54.15	11111111	1	境内自然人持有股份,流通A股	3110	境内自然人持有股份,流通A股	39.7362	40.49	0.7538	1	2	境内自然人持有股份,流通A股	3110	境内自然人持有股份,流通A股	39.7362	40.49	0.7538	28732545
2034	0.216	2018	0	0	美欣达			0							7.5545	3.4689								1475000000		5		35.2116	3423353			54.15		1	境内自然人持有股份,流通A股	3110	境内自然人持有股份,流通A股	39.7362	40.49	0.7538	1	2	境内自然人持有股份,流通A股	3110	境内自然人持有股份,流通A股	39.7362	40.49	0.7538	28732545
2035	0	2007	0	1	华帝股份			0
2035	30.0403	2008	0	1	华帝股份	2013		0	2004	0.02																								1	境内法人持有股份	3000	境内法人持有股份	34.11	34.11	0	1	2	境内法人持有股份	3110	境内法人持有股份	9.2097	27	17.7903	26825000
2035	30.211	2009	0	1	华帝股份	2013		0	2004	0.02																								1	境内法人持有股份	3000	境内法人持有股份	39.25	39.25	0	1	2	境内法人持有股份	3110	境内法人持有股份	9.039	37.39	28.351	31780000
2035	30.211	2010	0	1	华帝股份	2013	C33	0	2004	0.02	3	882	-11.9455	24.2521	8.6078	6.1595	0.948672	8.6078	6.1595	0.948672	1827	-11.9455	24.2521	828700000	华帝股份	7	1525440	1.15448	1525440	1.15448	11111111	60.65	11111111	1	境内法人持有股份	3000	境内法人持有股份	39.25	39.25	0	1	2	境内法人持有股份	3110	境内法人持有股份	9.039	37.39	28.351	38136000
2035	30.211	2011	0	1	华帝股份	2013	C33	0	2004	0.02	3	882	-50.6406	7.9328	4.5396	3.9341	1.68303	4.5396	3.9341	1.68303	1616	-50.6406	7.9328	866500000	华帝股份	5	1487304	0.865861	1487304	0.865861	11111111	61.76	11111111	1	境内法人持有股份	3000	境内法人持有股份	39.25	39.25	0	1	2	境内法人持有股份	3110	境内法人持有股份	9.039	37.39	28.351	49576800
2035	3.69	2012	0	1	华帝股份	2013	C33	0	2004	0.02	3	882	-170.659	7.8085	-3.4707	1.0751	0.983712	-3.4707	1.0751	0.983712	1671	-170.659	7.8085	815500000	华帝股份	5	0	0	0	0	11111111	61.7	11111111	1	流通A股	3110	流通A股	9.039	37.39	28.351	1	2	流通A股	3110	流通A股	9.039	37.39	28.351	49576800
2035	29.7307	2013	0	1	华帝股份	2013	C33	0	2004	0.02	3	882	620.674	-1.95	15.9123	8.8283	1.82744	15.9123	8.8283	1.82744	1585	620.674	-1.95	874200000	华帝股份	5	0	0	0	0	11111111	57.42	11111111	1	流通A股	3000	流通A股	39.25	39.25	0	1	2	流通A股	3110	流通A股	9.039	37.39	28.351	49576800
2035	0	2014	0	1	华帝股份	2013	C33	0	2004	0.02	3	882	128.125	18.0374	29.1086	15.3138	3.2019	29.1086	15.3138	3.2019	1752	128.125	18.0374	1080000000	华帝股份	6	0	0	0	0	11111111	55.66	11111111	1	流通A股	3000	流通A股	39.25	39.25	0	1	2	流通A股	3000	流通A股	39.25	39.25	0	64449840
2035	30.211	2015	0	1	华帝股份	2013	C38	0	2004	0.02	3	882	15.5902	24.6258	27.4269	14.0691	1.47387	27.4269	14.0691	1.47387	2063	15.5902	24.6258	1233000000	华帝股份	6	13641165	6.10881	5568466	2.49368	11111111	54.63	11111111	1	流通A股	3000	境内自然人持有股份,流通A股	35.56	35.56	0	1	2	流通A股	3000	境内自然人持有股份,流通A股	35.56	35.56	0	56449840
2035	0.7959	2016	0	1	华帝股份	2013	C38	0	2004	0.02	3	882	15.3806	22.0445	20.8075	11.7966	1.16223	20.8075	11.7966	1.16223	2623	15.3806	22.0445	1963000000	华帝股份	6	15005282	5.21681	6125313	2.12956	11111111	48.18	11111111	1	流通A股	3110	流通A股	5.8293	21.59	15.7607	1	2	流通A股	3110	流通A股	5.8293	21.59	15.7607	62094824
2035	2.8028	2017	0	1	华帝股份	2013	C38	0	2004	0.02	3	882	39.2229	49.0545	20.083	12.4954	1.54589	20.083	12.4954	1.54589	6144	39.2229	49.0545	2366000000	华帝股份	6	10790003	3.60808	5562355	1.86	11111111	46.26	11111111	1	流通A股	3110	流通A股	6.6252	21.78	15.1548	1	2	流通A股	3110	流通A股	6.6252	21.78	15.1548	62094824
2035	2.8028	2018	0	1	华帝股份	2013		0		0.02					20.083	12.4954								2366000000		6		3.60808	5562355			46.26		1	流通A股	3110	境内法人持有股份,流通A股	9.428	34.8	25.372	1	2	流通A股	3110	境内法人持有股份,流通A股	9.428	34.8	25.372	74513789
2036	0.262	2007	0	0	汉麻产业			0
2036	0.3816	2008	0	0	汉麻产业			0	2004																									1	境内法人持有股份	3110	境内法人持有股份	5.559	23.09	17.531	1	2	境内法人持有股份	3110	境内法人持有股份	5.559	23.09	17.531	18630500
2036	0	2009	0	0	汉麻产业			0	2004																									1	境内法人持有股份	3110	境内法人持有股份	4.9893	23.09	18.1007	1	2	境内法人持有股份	3110	境内法人持有股份	4.9893	23.09	18.1007	14152757
2036	1.6707	2010	0	0	汉麻产业		C17	0	2004				131.246	17.5519	18.9242	19.4881	1.82984	18.9242	19.4881	1.82984	798	131.246	17.5519	488800000	宜科科技	6	4648652	4.13727	4648652	4.13727	11111111	14.77	11111111	1	境内法人持有股份	3110	境内法人持有股份	4.6077	23.09	18.4823	1	2	境内法人持有股份	3110	境内法人持有股份	4.6077	23.09	18.4823	19106222
2036	0.7441	2011	0	0	汉麻产业		C17	0	2004				-50.9501	18.3117	4.8768	6.6273	4.98471	4.8768	6.6273	4.98471	824	-50.9501	18.3117	570700000	宜科科技	5	4886157	3.62387	5578383	4.13727	11111111	12.09	11111111	1	境内法人持有股份	3110	境内法人持有股份	4.9629	23.09	18.1271	1	2	境内法人持有股份	3110	境内法人持有股份	4.9629	23.09	18.1271	22927466
2036	7.2898	2012	0	0	汉麻产业		C17	0	2004				-16.1634	-3.0814	5.1214	4.4942	1.28822	5.1214	4.4942	1.28822	805	-16.1634	-3.0814	614400000	宜科科技	5	7387875	5.47929	7488199	5.5537	11111111	12.27	11111111	1	境内法人持有股份	3110	境内法人持有股份	4.9629	23.09	18.1271	1	2	境内法人持有股份	3110	境内法人持有股份	4.9629	23.09	18.1271	22927466
2036	0.3552	2013	0	0	汉麻产业		C17	0	2004				-71.9413	-7.6159	2.3176	1.8458	2.45512	2.3176	1.8458	2.45512	971	-71.9413	-7.6159	636800000	宜科科技	5	10665164	5.27329	10872529	5.37582	11111111	17.35	11111111	1	流通A股	3110	流通A股	4.2188	21.61	17.3912	1	2	流通A股	3110	流通A股	4.2188	21.61	17.3912	34391199
2036	0.5697	2014	0	0	汉麻产业		C17	0	2004				125.022	26.5031	3.0168	3.4978	4.3329	3.0168	3.4978	4.3329	1062	125.022	26.5031	667500000	宜科科技	3	4698613	2.32318	8355180	4.13114	11111111	22.35	11111111	1	流通A股	3110	流通A股	2.5481	21.61	19.0619	1	2	流通A股	3110	流通A股	2.5481	21.61	19.0619	60349674
2036	0.0007	2015	0	0	汉麻产业		C17	0	2004				67.9853	25.5678	5.3952	5.7017	3.39422	5.3952	5.7017	3.39422	1040	67.9853	25.5678	737100000	宜科科技	3	4698613	2.32318	8738418	4.32063	11111111	28.26	11111111	1	流通A股	3110	流通A股	2.9265	25.5	22.5735	1	2	流通A股	3110	流通A股	2.9265	25.5	22.5735	60349674
2036	0.3784	2016	0	0	汉麻产业		C18	0	2004				-42.6704	-7.3468	4.3452	3.6888	2.47052	4.3452	3.6888	2.47052	918	-42.6704	-7.3468	735100000	宜科科技	4	3523960	1.74239	5034172	2.4891	11111111	28.76	11111111	1	流通A股	3110	流通A股	2.9272	25.5	22.5728	1	2	流通A股	3110	流通A股	2.9272	25.5	22.5728	60349674
2036	0	2017	0	0	汉麻产业		C18	0	2004				31.4437	8.6459	5.1103	4.9647	2.11463	5.1103	4.9647	2.11463	763	31.4437	8.6459	773700000	宜科科技	4	3523960	1.74239	5034172	2.4891	11111111	33.15	11111111	1	流通A股	3110	流通A股	10.217	29.84	19.623	1	2	流通A股	3110	流通A股	10.217	29.84	19.623	60349674
2036	0	2018	0	0	汉麻产业			0							5.1103	4.9647								773700000		4		1.74239	5034172			33.15		1	流通A股	3110	流通A股	10.217	30.08	19.863	1	2	流通A股	3110	流通A股	10.217	30.08	19.863	78454576
2037	0.8	2007	0	0	久联发展			0
2037	1.19	2008	0	0	久联发展	2012		0	2004	0.05																								1	国有法人股	1100	国有法人股	50.25	50.25	0	1	2	国有法人股	1100	国有法人股	50.25	50.25	0	55268500
2037	0	2009	0	0	久联发展	2012		0	2004	0.05																								1	国有法人股	1100	国有法人股	40.77	40.77	0	1	2	国有法人股	1100	国有法人股	40.77	40.77	0	44846440
2037	9.48	2010	0	0	久联发展	2012	C26	0	2004	0.05	3	570	22.3511	28.1603	9.5832	11.274	1.27031	9.5832	11.274	1.27031	2243	22.3511	28.1603	737800000	久联发展	4	0	0	0	0	11111111	33.55	11111111	1	国有法人股	1100	国有法人股	40.77	40.77	0	1	2	国有法人股	2120	国有法人股	40.77	40.77	0	44846440
2037	0	2011	0	0	久联发展	2012	C26	0	2004	0.05	3	570	-5.082	6.8621	8.7822	10.3943	2.86025	8.7822	10.3943	2.86025	2238	-5.082	6.8621	791900000	久联发展	4	0	0	0	0	11111111	35.1	11111111	1	国有法人股,流通A股	2000	国有法人股,流通A股	37.91	37.91	0	1	2	国有法人股,流通A股	2000	国有法人股,流通A股	37.91	37.91	0	41705490
2037	0.14	2012	0	0	久联发展	2012	C26	0	2004	0.05	3	570	27.7544	31.2237	8.3506	11.478	1.10332	8.3506	11.478	1.10332	2005	27.7544	31.2237	936600000	久联发展	4	0	0	0	0	11111111	38.58	11111111	1	国有法人股,流通A股	2000	国有法人股,流通A股	36.72	36.72	0	1	2	国有法人股,流通A股	2000	国有法人股,流通A股	36.72	36.72	0	44432574
2037	2.86	2013	0	0	久联发展	2012	C26	0	2004	0.05	3	570	62.6129	35.5445	14.8897	14.2972	1.89739	14.8897	14.2972	1.89739	2068	62.6129	35.5445	1296000000	久联发展	4	0	0	0	0	11111111	48.09	11111111	1		2120	流通A股	36.58	36.58	0	1	2	流通A股	2120	流通A股	36.58	36.58	0
2037	14.8274	2014	0	0	久联发展	2012	C26	0	2004	0.05	3	570	38.0341	33.8623	18.818	13.9968	2.19808	18.818	13.9968	2.19808	3845	38.0341	33.8623	1851000000	久联发展	6	0	0	0	0	11111111	57.27	11111111	1	流通A股	2120	流通A股	35.78	35.78	0	1	2	流通A股	2120	流通A股	35.78	35.78	0	61912778
2037	0.47	2015	0	0	久联发展	2012	C26	0	2004	0.05	3	570	57.0454	55.3205	27.2285	14.7838	1.17748	27.2285	14.7838	1.17748	4414	57.0454	55.3205	2814000000	久联发展	4	0	0	0	0	11111111	65.14	11111111	1	流通A股	2120	流通A股	35.78	35.78	0	1	2	流通A股	2120	流通A股	35.78	35.78	0	61912778
2037	0	2016	0	0	久联发展	2012	C26	0	2004	0.05	3	570	2.0465	27.8674	16.6208	9.8947	1.08553	16.6208	9.8947	1.08553	5032	2.0465	27.8674	4627000000	久联发展	6	0	0	0	0	11111111	60.83	11111111	1	流通A股	2120	流通A股	30.26	30.26	0	1	2	流通A股	2120	流通A股	30.26	30.26	0	61912778
2037	5.52	2017	0	0	久联发展	2012	C26	0	2004	0.05	3	570	0.9701	9.9357	12.2649	7.8843	0.540231	12.2649	7.8843	0.540231	5618	0.9701	9.9357	6090000000	久联发展	6	0	0	4160	0.00127074	11111111	66.42	11111111	1	流通A股	2120	流通A股	30.26	30.26	0	1	2	流通A股	2120	流通A股	30.26	30.26	0	99060445
2037	5.52	2018	0	0	久联发展	2012		0		0.05					12.2649	7.8843								6090000000		6		0	4160			66.42		1	流通A股	1100	流通A股	15.4326	30.26	14.8274	1	2	流通A股	2100	流通A股	15.4326	30.26	14.8274	99060445
2038	3.97	2007	0	0	双鹭药业			0
2038	25.19	2008	0	0	双鹭药业			0	2004																									1	国有法人股	2120	国有法人股	32.61	32.61	0	1	2	国有法人股	2120	国有法人股	32.61	32.61	0	22500000
2038	2.1	2009	0	0	双鹭药业			0	2004																									1	国有法人股	2120	国有法人股	28.64	28.64	0	1	2	国有法人股	2120	国有法人股	28.64	28.64	0	23716800
2038	1.32	2010	0	0	双鹭药业		C27	0	2004				41.4497	23.2568	11.8379	11.9339	2.51841	11.8379	11.9339	2.51841	268	41.4497	23.2568	461600000	双鹭药业	3	18841680	22.7557	18841680	22.7557	11111111	7.65	11111111	1	国有法人股,流通A股	2120	国有法人股,流通A股	28.64	28.64	0	1	2	国有法人股,流通A股	2120	国有法人股,流通A股	28.64	28.64	0	23716800
2038	0	2011	0	0	双鹭药业		C27	0	2004				181.639	62.5473	27.5711	28.0028	12.8088	27.5711	28.0028	10.4913	277	181.639	62.5473	586600000	双鹭药业	4	28262520	22.7557	28275120	22.7658	11111111	5.92	11111111	1	国有法人股,流通A股	2120	国有法人股,流通A股	26.54	26.54	0	1	2	国有法人股,流通A股	2120	国有法人股,流通A股	26.54	26.54	0	32964900
2038	0.08	2012	0	0	双鹭药业		C27	0	2004				62.0087	50.7184	33.2182	33.6189	11.555	33.2182	33.6189	10.4913	356	62.0087	50.7184	788500000	双鹭药业	4	56295690	22.6633	56320890	22.6735	11111111	3.29	11111111	1	国有法人股,流通A股	2120	国有法人股,流通A股	25.19	25.19	0	1	2	国有法人股,流通A股	2120	国有法人股,流通A股	25.19	25.19	0	62572200
2038	0.15	2013	0	0	双鹭药业		C27	0	2004				11.5926	8.9445	28.2869	29.449	10.9454	28.2869	29.449	10.4913	370	11.5926	8.9445	1020000000	双鹭药业	4	57886990	23.0259	59326990	23.5986	11111111	3.6	11111111	1	流通A股					0	1	2	流通A股	2120	流通A股	23.36	23.36	0	58730400
2038	0	2014	0	0	双鹭药业		C27	0	2004				13.3898	17.388	25.2951	27.5331	11.9543	25.2951	27.5331	10.4913	376	13.3898	17.388	1249000000	双鹭药业	4	58000637	22.927	59081637	23.3543	11111111	2.98	11111111	1	流通A股					0	1	2	流通A股	2120	流通A股	22.29	22.29	0	56387540
2038	1.35	2015	0	0	双鹭药业		C27	0	2004				89.7317	36.0234	37.1862	39.9035	7.20333	37.1862	39.9035	7.20333	473	89.7317	36.0234	1736000000	双鹭药业	3	87026242	22.8595	2268499	0.595876	11111111	2.91	11111111	1	境内自然人持有股份,流通A股	3110	境内自然人持有股份,流通A股	22.51	22.51	0	1	2	境内自然人持有股份,流通A股	3110	境内自然人持有股份,流通A股	22.51	22.51	0	85712955
2038	0.22	2016	0	0	双鹭药业		C27	0	2004				-8.4693	61.6992	26.2554	27.8058	6.7941	26.2554	27.8058	6.7941	596	-8.4693	61.6992	2217000000	双鹭药业	4	88345721	23.2061	88485984	23.243	11111111	4.74	11111111	1	高管股,流通A股	3110	高管股,流通A股	22.66	22.66	0	1	2	高管股,流通A股	3110	高管股,流通A股	22.66	22.66	0	86265485
2038	23.36	2017	0	0	双鹭药业		C27	0	2004				19.1747	15.3682	25.0727	26.8143	8.5149	25.0727	26.8143	8.5149	637	19.1747	15.3682	2712000000	双鹭药业	4	103900000	22.7409	104800000	22.9352	11111111	4.54	11111111	1	境内自然人持有股份,流通A股	3110	境内自然人持有股份,流通A股	22.54	22.54	0	1	2	境内自然人持有股份,流通A股	3110	境内自然人持有股份,流通A股	22.54	22.54	0	103000000
2038	23.36	2018	0	0	双鹭药业			0							25.0727	26.8143								2712000000		4		22.7409	104800000			4.54		1	流通A股	1100	流通A股	21.07	21.07	0	1	2	境内自然人持有股份,流通A股	3110	境内自然人持有股份,流通A股	22.54	22.54	0	96275329
2039	19.4251	2007	0	0	黔源电力			0
2039	0.405	2008	0	0	黔源电力			0	2005																									1	国有法人股	1100	国有法人股	27.42	27.42	0	1	2	国有法人股	1100	国有法人股	27.42	27.42	0	24750000
2039	6.1251	2009	0	0	黔源电力			0	2005																									1	国有法人股	1100	国有法人股	13.3	13.3	0	1	2	国有法人股	1100	国有法人股	13.3	13.3	0	18657680
2039	0	2010	0	0	黔源电力		D44	0	2005				-194.981	-11.3197	-6.4448	2.2312	0.416567	-6.4448	2.2312	0.416567	733	-194.981	-11.3197	2653000000	黔源电力	10	0	0	20000	0.0142596	11111111	80.09	11111111	1	国有法人股,流通A股	1100	国有法人股,流通A股	19.4251	25.31	5.8849	1	2	国有法人股,流通A股	1100	国有法人股,流通A股	19.4251	25.31	5.8849	18657680
2039	19.4251	2011	0	0	黔源电力		D44	0	2005				128.604	-2.0542	3.3274	5.3381	0.867878	3.3274	5.3381	0.867878	345	128.604	-2.0542	2673000000	黔源电力	10	1000	0.00071298	21000	0.0149726	11111111	79.63	11111111	1	国有法人股,流通A股	1100	国有法人股,流通A股	19.4251	25.31	5.8849	1	2	国有法人股,流通A股	1100	国有法人股,流通A股	19.4251	25.31	5.8849	18657680
2039	0	2012	0	0	黔源电力		D44	0	2005				1137.42	135.236	22.2147	6.0706	0.134139	22.2147	6.0706	0.148766	380	1137.42	135.236	12220000000	黔源电力	10	3600	0.00256674	21000	0.0149726	11111111	89.09	11111111	1	流通A股	1100	流通A股	19.4251	25.31	5.8849	1	2	流通A股	1100	流通A股	19.4251	25.31	5.8849	18657680
2039	0	2013	0	0	黔源电力		D44	0	2005				-85.039	12.9872	5.7418	2.9372	0.174267	5.7418	2.9372	0.174267	478	-85.039	12.9872	14810000000	黔源电力	7	3600	0.00256674	21000	0.0149726	11111111	89.56	11111111	1	流通A股					5.8849	1	2	流通A股	1100	国有法人股,流通A股	19.4251	25.31	5.8849	18657680
2039	0	2014	0	0	黔源电力		D44	0	2005				474.289	77.0307	5.67	4.5739	0.185531	5.67	4.5739	0.185531	513	474.289	77.0307	15940000000	黔源电力	7	1000	0.00049116	21000	0.0103144	11111111	80.93	11111111	1	流通A股					5.8849	1	2	流通A股	2100	国有法人股,流通A股	19.802	25.78	5.978	18657680
2039	0	2015	0	0	黔源电力		D44	0	2005				-186.408	-32.4271	-5.1397	2.8242	0.173689	-5.1397	2.8242	0.173689	572	-186.408	-32.4271	15510000000	黔源电力	7	1000	0.00049116	21000	0.0103144	11111111	79.12	11111111	1	国有法人股,流通A股	1100	国有法人股,流通A股	19.802	25.78	5.978	1	2	国有法人股,流通A股	2100	国有法人股,流通A股	19.802	25.78	5.978	27657680
2039	0.393	2016	0	0	黔源电力		D44	0	2005				304.464	81.3431	8.2955	5.7498	0.184825	8.2955	5.7498	0.184825	598	304.464	81.3431	15940000000	黔源电力	7	1000	0.00049116	20000	0.00982323	11111111	77.69	11111111	1	国有法人股,流通A股	2100	国有法人股,流通A股	19.802	25.78	5.978	1	2	国有法人股,流通A股	2100	国有法人股,流通A股	19.802	25.78	5.978	27657680
2039	14.12	2017	0	0	黔源电力		D44	0	2005				-164.479	-42.5673	-5.947	2.5656	0.123324	-5.947	2.5656	0.148766	603	-164.479	-42.5673	17170000000	黔源电力	6	0	0	20000	0.00982323	11111111	80.32	11111111	1	国有法人股,流通A股	2100	国有法人股,流通A股	19.802	25.78	5.978	1	2	国有法人股,流通A股	2100	国有法人股,流通A股	19.802	25.78	5.978	27657680
2039	14.12	2018	0	0	黔源电力			0							-5.947	2.5656								17170000000		6		0	20000			80.32		1	流通A股	2100	流通A股	19.802	25.78	5.978	1	2	流通A股	2100	流通A股	19.802	25.78	5.978	41486520
2040	0.2805	2007	0	0	南京港			0
2040	0.47	2008	0	0	南京港			0
2040	0	2009	0	0	南京港			0	2005																									1	国有法人股	1100	国有法人股	63.38	63.38	0	1	2	国有法人股	1100	国有法人股	63.38	63.38	0	97402980
2040	0	2010	0	0	南京港		G58	0	2005				-48.4545	-20.267	6.1805	7.2404	2.09226	6.1805	7.2404	2.09226	1045	-48.4545	-20.267	575800000	南京港	6	0	0	0	0	11111111	9.57	11111111	1	国有法人股,流通A股	1100	国有法人股,流通A股	63.38	63.38	0	1	2	国有法人股,流通A股	1100	国有法人股,流通A股	63.38	63.38	0	155800000
2040	0	2011	0	0	南京港		G58	0	2005				-33.7785	-9.8687	3.9425	4.7156	5.60578	3.9425	4.7156	5.60578	993	-33.7785	-9.8687	611000000	南京港	6	0	0	0	0	11111111	13.67	11111111	1	国有法人股,流通A股	1100	国有法人股,流通A股	63.38	63.38	0	1	2	国有法人股,流通A股	1100	国有法人股,流通A股	63.38	63.38	0	155800000
2040	0	2012	0	0	南京港		G58	0	2005				-41.2119	-9.4204	2.298	2.6008	1.43781	2.298	2.6008	1.43781	951	-41.2119	-9.4204	637800000	南京港	6	0	0	0	0	11111111	15.45	11111111	1	国有法人股,流通A股	2120	国有法人股,流通A股	63.38	63.38	0	1	2	国有法人股,流通A股	2120	国有法人股,流通A股	63.38	63.38	0	155800000
2040	0	2013	0	0	南京港		G58	0	2005				-25.9958	2.4833	1.3847	2.2142	3.3563	1.3847	2.2142	3.3563	922	-25.9958	2.4833	786800000	南京港	6	0	0	0	0	11111111	31.25	11111111	1	国有法人股,流通A股	2120	国有法人股,流通A股	63.38	63.38	0	1	2	国有法人股,流通A股	2120	国有法人股,流通A股	63.38	63.38	0	155800000
2040	0	2014	0	0	南京港		G58	0	2005				211.91	9.4014	4.5613	4.3792	2.59288	4.5613	4.3792	2.59288	902	211.91	9.4014	908400000	南京港	6	0	0	0	0	11111111	37.93	11111111	1	国有法人股,流通A股	2120	国有法人股,流通A股	63.38	63.38	0	1	2	国有法人股,流通A股	2120	国有法人股,流通A股	63.38	63.38	0	155800000
2040	0	2015	0	0	南京港		G58	0	2005				46.8379	8.7986	6.5574	5.6669	1.33729	6.5574	5.6669	1.33729	865	46.8379	8.7986	959700000	南京港	6	0	0	0	0	11111111	37.49	11111111	1	流通A股	2120	流通A股	34.859	55	20.141	1	2	流通A股	2120	流通A股	34.859	55	20.141	155800000
2040	28.521	2016	0	0	南京港		G55	0	2005				-19.0736	4.4954	4.8936	5.0372	1.21812	4.8936	5.0372	1.21812	832	-19.0736	4.4954	1050000000	南京港	6	0	0	0	0	11111111	40.38	11111111	1	流通A股	2120	流通A股	34.859	55	20.141	1	2	流通A股	2120	流通A股	34.859	55	20.141	155800000
2040	28.521	2017	0	0	南京港		G55	0	2005				-51.5821	-0.6084	2.5852	3.3746	1.27884	2.5852	3.3746	1.27884	794	-51.5821	-0.6084	1052000000	南京港	6	0	0	0	0	11111111	39.01	11111111	1	流通A股	2120	流通A股	34.859	55	20.141	1	2	流通A股	2120	流通A股	34.859	55	20.141	155800000
2040	28.521	2018	0	0	南京港			0							2.5852	3.3746								1052000000		6		0	0			39.01		1	流通A股	2120	流通A股	34.5785	55	20.4215	1	2	流通A股	2120	流通A股	34.5785	55	20.4215	154600000
2041	0.0996	2007	0	1	登海种业			0
2041	0.693	2008	0	1	登海种业			0
2041	0	2009	0	1	登海种业	2000		0	2005	0.01																								1	境内法人持有股份	3110	境内法人持有股份	51.2066	60.21	9.0034	1	2	境内法人持有股份	3110	境内法人持有股份	51.2066	60.21	9.0034	46578532
2041	0.0249	2010	0	1	登海种业	2000	A01	0	2005	0.01	1	962	-75.5542	-31.1805	0.8659	2.0588	1.60529	0.8659	2.0588	1.60529	722	-75.5542	-31.1805	869400000	登海种业	7	19039020	10.8176	0	0	11111111	20.09	11111111	1	境内法人持有股份,流通A股	3110	境内法人持有股份,流通A股	51.2066	60.21	9.0034	1	2	境内法人持有股份,流通A股	3110	境内法人持有股份,流通A股	51.2066	60.21	9.0034	93157064
2041	0	2011	0	1	登海种业	2000	A01	0	2005	0.01	1	962	80.985	10.3444	1.1499	3.8939	2.09994	1.1499	3.8939	2.09994	602	80.985	10.3444	1006000000	登海种业	7	16636620	9.45262	0	0	11111111	26.83	11111111	1	境内法人持有股份,流通A股	3110	流通A股,境内法人持有股份	51.2066	60.21	9.0034	1	2	境内法人持有股份,流通A股	3110	流通A股,境内法人持有股份	51.2066	60.21	9.0034	93157064
2041	27.9386	2012	0	1	登海种业	2000	A01	0	2005	0.01	1	962	58.5388	32.7747	0.3922	5.0456	2.47802	0.3922	5.0456	2.47802	586	58.5388	32.7747	1132000000	登海种业	7	16606620	9.43558	0	0	11111111	29.56	11111111	1	境内法人持有股份	3110	境内法人持有股份,境内自然人持有股份	23.268	60.23	36.962	1	2	境内法人持有股份	3110	境内法人持有股份,境内自然人持有股份	23.268	60.23	36.962	93185064
2041	0	2013	0	1	登海种业	2000	A01	0	2005	0.01	1	962	199.556	38.8989	13.1584	12.9456	3.92246	13.1584	12.9456	3.92246	595	199.556	38.8989	1566000000	登海种业	7	16607420	9.43603	0	0	11111111	39.2	11111111	1	流通A股	3110	境内自然人持有股份,流通A股	51.2232	60.23	9.0068	1	2	流通A股	3110	境内自然人持有股份,流通A股	51.2232	60.23	9.0068	93185064
2041	0	2014	0	1	登海种业	2000	A01	0	2005	0.01	1	962	108.457	61.9367	24.6801	21.208	5.94081	24.6801	21.208	5.94081	536	108.457	61.9367	1953000000	登海种业	6	15705720	8.9237	0	0	11111111	33.36	11111111	1	流通A股	3110	高管股,流通A股	51.2232	60.23	9.0068	1	2	流通A股	3110	高管股,流通A股	51.2232	60.23	9.0068	93185064
2041	0	2015	0	1	登海种业	2000	A01	0	2005	0.01	1	962	7.3415	22.9457	22.5059	18.6088	4.4038	22.5059	18.6088	4.4038	826	7.3415	22.9457	2288000000	登海种业	5	31441040	8.93211	0	0	11111111	25.97	11111111	1	流通A股	3110	高管股,流通A股	51.3228	60.35	9.0272	1	2	流通A股	3110	高管股,流通A股	51.3228	60.35	9.0272	186800000
2041	27.9552	2016	0	1	登海种业	2000	A01	0	2005	0.01	1	962	2.6672	1.5454	20.7606	15.4573	2.82378	20.7606	15.4573	2.82378	940	2.6672	1.5454	2942000000	登海种业	5	31441040	8.93211	0	0	11111111	28.73	11111111	1	流通A股	3110	高管股,流通A股	51.3477	60.38	9.0323	1	2	流通A股	3110	高管股,流通A股	51.3477	60.38	9.0323	186900000
2041	27.9552	2017	0	1	登海种业	2000	A01	0	2005	0.01	1	962	33.3264	28.5759	22.4498	16.8363	3.50388	22.4498	16.8363	3.50388	1057	33.3264	28.5759	3495000000	登海种业	2	0	0	0	0	11111111	25.81	11111111	1	流通A股	3110	境内自然人持有股份,流通A股	51.3477	60.38	9.0323	1	2	流通A股	3110	境内自然人持有股份,流通A股	51.3477	60.38	9.0323	186900000
2041	27.9552	2018	0	1	登海种业	2000		0		0.01					22.4498	16.8363								3495000000		2		0	0			25.81		1	流通A股	3110	境内自然人持有股份,流通A股	51.3477	60.38	9.0323	1	2	流通A股	3110	境内自然人持有股份,流通A股	51.3477	60.38	9.0323	186900000
2042	0.693	2007	0	1	华孚色纺			1
2042	10.0821	2008	0	1	华孚色纺			1
2042	0	2009	0	1	华孚色纺	2010		1	2005																									1	国有法人股	2120	国有法人股	45.55	45.55	0	1	2	国有法人股	2120	国有法人股	45.55	45.55	0	45549120
2042	0	2010	0	1	华孚色纺	2010	C17	1	2005		3		-84.7155	16.5554	0.2795	2.39	0.64322	0.2795	2.39	0.64322	5178	-84.7155	16.5554	533300000	飞亚股份	6	0	0	0	0	11111111	48.08	11111111	1	国有法人股	2120	国有法人股	45.55	45.55	0	1	2	国有法人股	2120	国有法人股	45.55	45.55	0	45549120
2042	0	2011	0	1	华孚色纺	2010		1	2005		3		-6156.49	-12.8574	-24.1131	-9.5081		-24.1131	-9.5081		5166	-2123	-12.8574	426200000	飞亚股份	4	0	0	0	0	11111111	48.83	11111111	1	国有法人股	2120	国有法人股	40.55	40.55	0	1	2	国有法人股	2120	国有法人股	40.55	40.55	0	40549120
2042	14.97	2012	0	1	华孚色纺	2010	C17	1	2005		3		101.952	-46.3183	1.1727	2.7344	1.6119	1.1727	2.7344	1.6119	1978	101.952	-46.3183	423700000	飞亚股份	6	0	0	0	0	11111111	48.27	11111111	1	境内法人持有股份	1220	境内法人持有股份	25.58	25.58	0	1	2	境内法人持有股份	1220	境内法人持有股份	25.58	25.58	0	25579120
2042	5	2013	0	1	华孚色纺	2010	C17	1	2005		3		14716.6	1320.82	19.3936	13.2297	1.11582	19.3936	13.2297	1.11582	19987	1349.67	411.034	4050000000	华孚色纺	6	101000	0.0429584	638000	0.271361	11111111	68.39	11111111	1	境内法人持有股份	3110	境内法人持有股份	65.8031	66.77	0.9669	1	2	境内法人持有股份	3110	境内法人持有股份	65.8031	66.77	0.9669	117400000
2042	0.18	2014	0	1	华孚色纺	2010	C17	1	2005		3		120.976	45.3971	19.0273	10.0871	1.38715	19.0273	10.0871	1.38715	21676	120.976	45.3971	5973000000	华孚色纺	6	101000	0.0363749	638000	0.229774	11111111	55.88	11111111	1	境内法人持有股份	3110	境内法人持有股份	55.721	56.54	0.819	1	2	境内法人持有股份	3110	境内法人持有股份	55.721	56.54	0.819	117400000
2042	40.2231	2015	0	1	华孚色纺	2010	C17	1	2005		3		5.2143	6.7766	14.5517	9.0159	0.560629	14.5517	9.0159	0.560629	18362	5.2143	6.7766	7489000000	华孚色纺	5	0	0	1276000	0.229774	11111111	58.92	11111111	1	境内法人持有股份	3110	境内法人持有股份	55.721	56.54	0.819	1	2	境内法人持有股份	3110	境内法人持有股份	55.721	56.54	0.819	234800000
2042	0.405	2016	0	1	华孚色纺	2010	C17	1	2005		3		-76.8292	12.2413	3.0183	4.756	0.425397	3.0183	4.756	0.425397	18424	-76.8292	12.2413	8009000000	华孚色纺	6	0	0	2006050	0.240824	11111111	61.09	11111111	1	流通A股	3110	流通A股	55.721	56.54	0.819	1	2	流通A股	3110	流通A股	55.721	56.54	0.819	352300000
2042	0.405	2017	0	1	华孚色纺	2010	C17	1	2005		3		105.743	8.8566	6.3907	4.9943	0.474432	6.3907	4.9943	0.474432	18570	105.743	8.8566	7919000000	华孚色纺	5	0	0	2006050	0.240824	11111111	58.08	11111111	1	境内法人持有股份,流通A股	3110	境内法人持有股份,流通A股	55.901	56.72	0.819	1	2	境内法人持有股份,流通A股	3110	境内法人持有股份,流通A股	55.901	56.72	0.819	353800000
2042	0.405	2018	0	1	华孚色纺	2010		1							6.3907	4.9943								7919000000		5		0	2006050			58.08		1	流通A股	3110	流通A股	55.901	56.72	0.819	1	2	流通A股	3110	流通A股	55.901	56.72	0.819	353800000
2043	1.7354	2007	0	0	兔宝宝			0
2043	0.7755	2008	0	0	兔宝宝			0
2043	0.0021	2009	0	0	兔宝宝	2011		0	2005	0.06																								1	境内法人持有股份	3110	境内法人持有股份	16.5346	35.52	18.9854	1	2	境内法人持有股份	3110	境内法人持有股份	16.5346	35.52	18.9854	43330560
2043	0	2010	0	0	兔宝宝	2011	C20	0	2005	0.06	3		2.9723	27.2315	8.6988	7.9237	0.83819	8.6988	7.9237	0.83819	3411	2.9723	27.2315	823800000	兔宝宝	4	0	0	5624400	4.61016	11111111	51.24	11111111	1	境内法人持有股份	3110	境内法人持有股份	18.27	35.52	17.25	1	2	境内法人持有股份	3110	境内法人持有股份	18.27	35.52	17.25	43330560
2043	0	2011	0	0	兔宝宝	2011	C20	0	2005	0.06	3		9.0894	22.0118	9.6945	8.2327	1.58124	9.6945	8.2327	1.58124	3518	9.0894	22.0118	879600000	兔宝宝	6	5624320	4.6101	5624320	4.6101	11111111	54.1	11111111	1	境内法人持有股份,流通A股	3110	境内法人持有股份,流通A股	18.2679	35.52	17.2521	1	2	境内法人持有股份,流通A股	3110	境内法人持有股份,流通A股	18.2679	35.52	17.2521	43330560
2043	0.1345	2012	0	0	兔宝宝	2011	C20	0	2005	0.06	3		-23.5981	-7.6023	6.7495	6.1018	0.68391	6.7495	6.1018	0.68391	2862	-23.5981	-7.6023	998100000	兔宝宝	6	8436480	4.6101	8436480	4.6101	11111111	54.38	11111111	1	流通A股	3110	流通A股	18.268	35.52	17.252	1	2	流通A股	3110	流通A股	18.268	35.52	17.252	64995840
2043	0.405	2013	0	0	兔宝宝	2011	C20	0	2005	0.06	3		-30.0079	-6.6216	5.4155	4.1505	1.48372	5.4155	4.1505	1.48372	2903	-30.0079	-6.6216	856000000	兔宝宝	6	8436480	4.6101	8436480	4.6101	11111111	49.17	11111111	1	流通A股	3110	流通A股	18.268	35.52	17.252	1	2	流通A股	3110	流通A股	18.268	35.52	17.252	64995840
2043	0	2014	0	0	兔宝宝	2011	C20	0	2005	0.06	3		71.3338	22.1621	7.7252	6.5088	2.54254	7.7252	6.5088	2.54254	2901	71.3338	22.1621	878100000	兔宝宝	6	8436480	4.6101	8436480	4.6101	11111111	47.73	11111111	1	流通A股	3110	流通A股	18.3638	35.52	17.1562	1	2	流通A股	3110	流通A股	18.3638	35.52	17.1562	64995840
2043	0.5222	2015	0	0	兔宝宝	2011	C20	0	2005	0.06	3		-10.5848	7.1058	4.6891	4.8592	1.61286	4.6891	4.8592	1.61286	2935	-10.5848	7.1058	970400000	兔宝宝	6	2026752	0.862411	2026752	0.862411	11111111	20.68	11111111	1	境内法人持有股份,流通A股	3110	境内法人持有股份,流通A股	17.5883	34.02	16.4317	1	2	境内法人持有股份,流通A股	3110	境内法人持有股份,流通A股	17.5883	34.02	16.4317	77595840
2043	0.0958	2016	0	0	兔宝宝	2011	C20	0	2005	0.06	3		8.1358	-3.2465	4.3523	4.5526	2.0703	4.3523	4.5526	2.0703	2374	8.1358	-3.2465	946700000	兔宝宝	6	5784891	1.23078	5784891	1.23078	11111111	17.37	11111111	1	境内法人持有股份,流通A股	3110	境内法人持有股份,流通A股	17.7228	34.28	16.5572	1	2	境内法人持有股份,流通A股	3110	境内法人持有股份,流通A股	17.7228	34.28	16.5572	161100000
2043	0.0958	2017	0	0	兔宝宝	2011	C20	0	2005	0.06	3		-28.6306	10.9528	3.042	3.2982	1.82685	3.042	3.2982	1.82685	2118	-28.6306	10.9528	977700000	兔宝宝	6	5784891	1.23078	5784891	1.23078	11111111	19.14	11111111	1	境内法人持有股份,流通A股	3110	境内法人持有股份,流通A股	17.7228	34.28	16.5572	1	2	境内法人持有股份,流通A股	3110	境内法人持有股份,流通A股	17.7228	34.28	16.5572	161100000
2043	0.0958	2018	0	0	兔宝宝	2011		0		0.06					3.042	3.2982								977700000		6		1.23078	5784891			19.14		1	流通A股	3110	流通A股	17.2006	33.27	16.0694	1	2	流通A股	3110	流通A股	17.2006	33.27	16.0694	161100000
2044	0	2007	0	0	江苏三友			0
2044	0.262	2008	0	0	江苏三友			0
2044	0	2009	0	0	江苏三友			0	2005																									1	境内法人持有股份	1100	境内法人持有股份	22.7146	27.4	4.6854	1	2	境内法人持有股份	1100	境内法人持有股份	22.7146	27.4	4.6854	34250000
2044	0	2010	0	0	江苏三友		C18	0	2005				15.5651	12.3242	9.5889	8.2063	1.36445	9.5889	8.2063	1.36445	2637	15.5651	12.3242	396700000	江苏三友	6	0	0	0	0	11111111	23.04	11111111	1	境内法人持有股份	1100	境内法人持有股份	22.7146	27.4	4.6854	1	2	境内法人持有股份	1100	境内法人持有股份	22.7146	27.4	4.6854	34250000
2044	5.2365	2011	0	0	江苏三友		C18	0	2005				-3.7593	-4.6359	8.7208	7.4499	2.85517	8.7208	7.4499	2.85517	2657	-3.7593	-4.6359	410200000	江苏三友	6	0	0	0	0	11111111	22.73	11111111	1	境内法人持有股份	1100	境内法人持有股份	22.7146	27.4	4.6854	1	2	境内法人持有股份	1100	境内法人持有股份	22.7146	27.4	4.6854	34250000
2044	0.601	2012	0	0	江苏三友		C18	0	2005				-48.6762	-27.073	4.3539	4.0411	1.40674	4.3539	4.0411	1.40674	2182	-48.6762	-27.073	408900000	江苏三友	5	0	0	0	0	11111111	19.13	11111111	1	流通A股	1100	流通A股	22.7146	27.4	4.6854	1	2	流通A股	1100	流通A股	22.7146	27.4	4.6854	44525000
2044	0.322	2013	0	0	江苏三友		C18	0	2005				26.0912	23.4531	6.0784	5.4704	2.92588	6.0784	5.4704	2.92588	2072	26.0912	23.4531	447600000	江苏三友	5	0	0	0	0	11111111	24.34	11111111	1	流通A股	3000	流通A股	8.22	27.4	19.18	1	2	流通A股	3000	流通A股	8.22	27.4	19.18	44525000
2044	14.4946	2014	0	0	江苏三友		C18	0	2005				39.963	8.7239	7.1909	6.5891	5.70828	7.1909	6.5891	5.70828	1822	39.963	8.7239	430100000	江苏三友	4	0	0	0	0	11111111	19.18	11111111	1	境内法人持有股份	3000	境内法人持有股份	8.22	27.4	19.18	1	2	境内法人持有股份	3000	境内法人持有股份	8.22	27.4	19.18	44525000
2044	5.6858	2015	0	0	江苏三友		C18	0	2005				139.272	40.0569	16.677	15.46	3.70159	16.677	15.46	3.70159	1726	139.272	40.0569	566400000	江苏三友	4	0	0	0	0	11111111	30.11	11111111	1	境内法人持有股份	3000	境内法人持有股份	8.22	27.4	19.18	1	2	境内法人持有股份	3000	境内法人持有股份	8.22	27.4	19.18	61444500
2044	0	2016	0	0	江苏三友		C18	0	2005				0.9479	-10.9672	15.3378	12.5204	2.28387	15.3378	12.5204	2.28387	1806	0.9479	-10.9672	711900000	江苏三友	4	0	0	0	0	11111111	31.42	11111111	1	流通A股	3110	流通A股	13.4565	27.4	13.9435	1	2	流通A股	3110	流通A股	13.4565	27.4	13.9435	61444500
2044	0	2017	0	0	江苏三友		C18	0	2005				-176.718	9.7634	-1.6292	-2.4099	2.07439	-1.6292	-2.4099	2.07439	1637	-176.718	9.7634	760000000	江苏三友	4	0	0	0	0	11111111	43.84	11111111	1	流通A股	3110	流通A股	14.0575	27.489	13.4315	1	2	流通A股	3110	流通A股	14.0575	27.489	13.4315	61444500
2044	0	2018	0	0	江苏三友			0							-1.6292	-2.4099								760000000		4		0	0			43.84		1	流通A股	3110	境内自然人持有股份,流通A股	19.7433	27.503	7.7597	1	2	流通A股	3110	境内自然人持有股份,流通A股	19.7433	27.503	7.7597	61444500
2045	0.2049	2007	0	0	国光电器			0
2045	0.223	2008	0	0	国光电器			0
2045	0.5	2009	0	0	国光电器			0	2005																									1	境内法人持有股份	3110	境内法人持有股份	9.4003	30.58	21.1797	1	2	境内法人持有股份	3110	境内法人持有股份	9.4003	30.58	21.1797	30736857
2045	0.15	2010	0	0	国光电器		C39	0	2005				13.3162	78.0469	8.4173	6.2635	1.9503	8.4173	6.2635	1.9503	2181	13.3162	78.0469	1132000000	广州国光	6	0	0	0	0	11111111	42.67	11111111	1	境内法人持有股份	3110	境内法人持有股份	9.4003	30.58	21.1797	1	2	境内法人持有股份	3110	境内法人持有股份	9.4003	30.58	21.1797	49178971
2045	1.9326	2011	0	0	国光电器		C39	0	2005				57.5024	-1.9925	11.72	8.7331	2.01262	11.72	8.7331	2.01262	1022	57.5024	-1.9925	1404000000	广州国光	6	0	0	0	0	11111111	47.46	11111111	1	境内法人持有股份,流通A股	3110	境内法人持有股份,流通A股	9.4003	30.58	21.1797	1	2	境内法人持有股份,流通A股	3110	境内法人持有股份,流通A股	9.4003	30.58	21.1797	61473714
2045	0	2012	0	0	国光电器		C39	0	2005				11.9438	17.2922	11.896	8.3914	0.750779	11.896	8.3914	0.750779	1159	11.9438	17.2922	1580000000	广州国光	6	348000	0.170204	268000	0.131077	11111111	49.11	11111111	1	境内法人持有股份,流通A股	3110	境内法人持有股份,流通A股	9.1954	30.07	20.8746	1	2	境内法人持有股份,流通A股	3110	境内法人持有股份,流通A股	9.1954	30.07	20.8746	61473714
2045	0.47	2013	0	0	国光电器		C39	0	2005				23.9084	5.8517	12.9363	8.7833	2.03415	12.9363	8.7833	2.03415	1036	23.9084	5.8517	1777000000	广州国光	6	993600	0.38804	705600	0.275565	11111111	46.38	11111111	1	境内法人持有股份,流通A股	3110	境内法人持有股份,流通A股	7.2628	23.75	16.4872	1	2	境内法人持有股份,流通A股	3110	境内法人持有股份,流通A股	7.2628	23.75	16.4872	60808457
2045	0.405	2014	0	0	国光电器		C39	0	2005				3.0959	68.6549	10.1427	7.1136	1.82726	10.1427	7.1136	1.82726	1258	3.0959	68.6549	2726000000	广州国光	6	993600	0.357492	993600	0.357492	11111111	49.35	11111111	1	境内法人持有股份,流通A股	3110	境内法人持有股份,流通A股	8.1153	21.88	13.7647	1	2	境内法人持有股份,流通A股	3110	境内法人持有股份,流通A股	8.1153	21.88	13.7647	60808457
2045	0	2015	0	0	国光电器		C39	0	2005				-25.8884	22.5896	6.3769	4.9371	0.84615	6.3769	4.9371	0.84615	1343	-25.8884	22.5896	2789000000	广州国光	6	1640400	0.393472	1640400	0.393472	11111111	49.06	11111111	1	境内法人持有股份,流通A股	3110	境内法人持有股份,流通A股	8.1153	21.88	13.7647	1	2	境内法人持有股份,流通A股	3110	境内法人持有股份,流通A股	8.1153	21.88	13.7647	91212685
2045	0.8525	2016	0	0	国光电器		C39	0	2005				-319.62	-15.6452	-13.9931	-7.3663	0.618803	-13.9931	-7.3663	0.618803	2417	-319.62	-15.6452	2425000000	国光电器	6	1624300	0.38961	2086300	0.500427	11111111	50.51	11111111	1	境内法人持有股份,流通A股	3110	境内法人持有股份,流通A股	8.6153	22.38	13.7647	1	2	境内法人持有股份,流通A股	3110	境内法人持有股份,流通A股	8.6153	22.38	13.7647	91212685
2045	0.8525	2017	0	0	国光电器		C39	0	2005				139.233	11.2314	6.7152	4.7538	0.891437	6.7152	4.7538	0.891437	2874	139.233	11.2314	2619000000	国光电器	5	1192300	0.285989	1654300	0.396806	11111111	52.39	11111111	1	境内法人持有股份,流通A股	3110	境内法人持有股份,流通A股	8.7653	22.53	13.7647	1	2	境内法人持有股份,流通A股	3110	境内法人持有股份,流通A股	8.7653	22.53	13.7647	91212685
2045	0.8525	2018	0	0	国光电器			0							6.7152	4.7538								2619000000		5		0.285989	1654300			52.39		1	境内法人持有股份,流通A股	3110	境内法人持有股份,流通A股	8.7653	22.53	13.7647	1	2	境内法人持有股份,流通A股	3110	境内法人持有股份,流通A股	8.7653	22.53	13.7647	91212685
2046	6.47	2007	0	0	轴研科技			0
2046	0	2008	0	0	轴研科技			0
2046	0	2009	0	0	轴研科技	2001		0	2005	0.06																								1	国有法人股	1100	国有法人股	34	34	0	1	2	国有法人股	1100	国有法人股	34	34	0	22100000
2046	0.25	2010	0	0	轴研科技	2001	C34	0	2005	0.06	2		21.5526	15.9473	11.045	8.4392	3.0316	11.045	8.4392	3.0316	628	21.5526	15.9473	355100000	轴研科技	5	0	0	0	0	11111111	16.17	11111111	1	国有法人股	1100	国有法人股	34	34	0	1	2	国有法人股	1100	国有法人股	34	34	0	26520000
2046	0.182	2011	0	0	轴研科技	2001	C34	0	2005	0.06	2		11.8046	16.5798	11.3031	8.8369	3.95663	11.3031	8.8369	3.95663	615	11.8046	16.5798	392800000	轴研科技	5	0	0	0	0	11111111	15.24	11111111	1	国有法人股	1100	国有法人股	34	34	0	1	2	国有法人股	2100	国有法人股	34	34	0	33150000
2046	0	2012	0	0	轴研科技	2001	C34	0	2005	0.06	2		-4.5679	25.1354	9.9517	8.9628	1.8492	9.9517	8.9628	1.8492	681	-4.5679	25.1354	448200000	轴研科技	5	0	0	0	0	11111111	19.86	11111111	1	国有法人股	2100	国有法人股	34	34	0	1	2	国有法人股	2100	国有法人股	34	34	0	33150000
2046	0.223	2013	0	0	轴研科技	2001	C34	0	2005	0.06	2		18.1603	28.8653	9.3744	8.4672	2.38685	9.3744	8.4672	2.38685	785	18.1603	28.8653	714600000	轴研科技	5	0	0	0	0	11111111	28.82	11111111	1	国有法人股	2100	国有法人股	40.47	40.47	0	1	2	国有法人股	2100	国有法人股	40.47	40.47	0	43740000
2046	0.35	2014	0	0	轴研科技	2001	C34	0	2005	0.06	2		21.2985	43.9873	9.2183	7.4385	2.89732	9.2183	7.4385	2.89732	775	21.2985	43.9873	863700000	轴研科技	5	0	0	0	0	11111111	36.75	11111111	1	国有法人股	2100	国有法人股	40.47	40.47	0	1	2	国有法人股	2100	国有法人股	40.47	40.47	0	43740000
2046	0	2015	0	0	轴研科技	2001	C34	0	2005	0.06	2		32.8574	18.1028	11.2361	8.1433	1.27134	11.2361	8.1433	1.27134	815	32.8574	18.1028	1186000000	轴研科技	5	0	0	0	0	11111111	49.16	11111111	1	国有法人股	2100	国有法人股	40.47	40.47	0	1	2	国有法人股	2100	国有法人股	40.47	40.47	0	43740000
2046	0	2016	0	0	轴研科技	2001	C34	0	2005	0.06	2		1.9465	7.256	8.0795	6.0174	1.36909	8.0795	6.0174	1.36909	863	1.9465	7.256	1888000000	轴研科技	5	0	0	0	0	11111111	46	11111111	1	流通A股	2100	流通A股	40.82	40.82	0	1	2	流通A股	2100	流通A股	40.82	40.82	0	113700000
2046	0	2017	0	0	轴研科技	2001	C34	0	2005	0.06	2		-40.9465	-1.4764	3.6811	3.2656	1.07129	3.6811	3.2656	1.07129	1908	-40.9465	-1.4764	2049000000	轴研科技	3	0	0	0	0	11111111	47.8	11111111	1	流通A股	2100	流通A股	40.82	40.82	0	1	2	流通A股	2100	流通A股	40.82	40.82	0	113700000
2046	0	2018	0	0	轴研科技	2001		0		0.06					3.6811	3.2656								2049000000		3		0	0			47.8		1	流通A股	2100	流通A股	41.07	41.07	0	1	2	流通A股	2100	流通A股	41.07	41.07	0	139900000
2047	27.7917	2007	0	0	宝鹰股份			0
2047	12.5749	2008	0	0	宝鹰股份			0
2047	3.4579	2009	0	0	宝鹰股份			0	2005																									1	境外法人持有股份	9999	境外法人持有股份	54.64	65.38	10.74	1	2	境外法人持有股份	3000	境外法人持有股份	30.3502	65.01	34.6598	86364585
2047	0	2010	0	0	宝鹰股份		C33	0	2005				-40.5142	23.4523	4.5758	2.6524	0.920667	4.5758	2.6524	0.920667	5341	-40.5142	23.4523	1161000000	成霖股份	6	0	0	0	0	1111111	32.91	1111111	1	境外法人持有股份	9999	境外法人持有股份	54.64	65.38	10.74	1	2	境外法人持有股份	3000	境外法人持有股份	52.8539	58.83	5.9761	86364585
2047	24.2898	2011	0	0	宝鹰股份		C33	0	2005				60.1221	5.9208	7.6462	4.3239	1.62371	7.6462	4.3239	1.62371	5123	60.1221	5.9208	1358000000	成霖股份	6	0	0	0	0	1111111	35.89	1111111	1	境外法人持有股份,流通A股	9999	境外法人持有股份,流通A股	49.396	56.64	7.244	1	2	境外法人持有股份,流通A股	3000	境外法人持有股份,流通A股	49.1467	63.25	14.1033	95001044
2047	10.6167	2012	0	0	宝鹰股份		C33	0	2005				-49.2632	-8.111	5.7919	1.8876	0.619903	5.7919	1.8876	0.619903	5483	-49.2632	-8.111	1422000000	成霖股份	6	0	0	0	0	1111111	33.99	1111111	1	流通A股	9999	流通A股	38.53	38.53	0	1	2	流通A股	3000	流通A股	10.7383	27.87	17.1317	109300000
2047	6.9834	2013	0	0	宝鹰股份		C33	0	2005				106.48	-15.7947	8.8003	5.3623	2.11745	8.8003	5.3623	2.11745	5686	106.48	-15.7947	1223000000	成霖股份	6	0	0	0	0	1111111	28.1	1111111	1	流通A股	1220	流通A股	38.53	38.53	0	1	2	流通A股	3000	流通A股	12.4182	32.23	19.8118	109300000
2047	20.1673	2014	0	0	宝鹰股份		C33	0	2005				-139.031	6.1392	0.7181	-1.4888	1.69857	0.7181	-1.4888	1.69857	5686	-139.031	6.1392	1319000000	成霖股份	6	0	0	0	0	1111111	32.92	1111111	1	流通A股	1220	流通A股	35.68	35.68	0	1	2	流通A股	3000	流通A股	13.5227	35.68	22.1573	161900000
2047	23.2618	2015	0	0	宝鹰股份		C33	0	2005				-518.578	-7.3507	-14.3478	-11.9716	1.13632	-14.3478	-11.9716	1.13632	4994	-518.578	-7.3507	1166000000	成霖股份	5	0	0	0	0	1111111	35.28	1111111	1	境外法人持有股份	1220	境外法人持有股份	33.69	33.69	0	1	2	境外法人持有股份	3000	境外法人持有股份	13.4996	33.69	20.1904	152800000
2047	0.7922	2016	0	0	宝鹰股份		C33	0	2005				40.3371	5.688	-5.7041	-7.1608	1.28078	-5.7041	-7.1608	1.28078	4666	40.3371	5.688	1066000000	成霖股份	6	0	0	0	0	1111111	31.3	1111111	1	流通A股	3000	流通A股	12.7074	31.88	19.1726	1	2	流通A股	3000	流通A股	12.7074	31.88	19.1726	144600000
2047	0.7922	2017	0	0	宝鹰股份			0							-5.7041	-7.1608								1066000000		6		0	0			31.3		1	境内自然人持有股份	3110	境内法人持有股份,境内自然人持有股份	44.4549	53.85	9.3951	1	2	境内自然人持有股份	3110	境内法人持有股份,境内自然人持有股份	44.4549	53.85	9.3951	270600000
2047	0.7922	2018	0	1	宝鹰股份			0							-5.7041	-7.1608								1066000000		6		0	0			31.3		1	境内自然人持有股份	3110	境内法人持有股份,境内自然人持有股份	37.4715	45.39	7.9185	1	2	境内自然人持有股份	3110	境内法人持有股份,境内自然人持有股份	37.4715	45.39	7.9185	270600000
2048	0.5386	2007	0	1	宁波华翔			0
2048	0	2008	0	1	宁波华翔			0
2048	8.27	2009	0	1	宁波华翔	2010		0	2005	0.02																								1	境内法人持有股份	3110	境内法人持有股份	5.186	25.22	20.034	1	2	境内法人持有股份	3110	境内法人持有股份	5.186	25.22	20.034	23958200
2048	0	2010	0	1	宁波华翔	2010	C36	0	2005	0.02	3		546.854	304.885	16.7994	11.8281	1.57231	16.7994	11.8281	1.57231	4377	546.854	304.885	2139000000	宁波华翔	5	10891062	3.97049	1963962	0.715991	11111111	50.27	11111111	1	境内法人持有股份,流通A股	3110	境内法人持有股份,流通A股	4.6474	17.2	12.5526	1	2	境内法人持有股份,流通A股	3110	境内法人持有股份,流通A股	4.6474	17.2	12.5526	53860088
2048	0.4	2011	0	1	宁波华翔	2010	C36	0	2005	0.02	3		44.3984	66.7534	15.591	10.8409	2.61753	15.591	10.8409	2.61753	6456	44.3984	66.7534	2735000000	宁波华翔	6	48696871	17.7531	1509771	0.550409	11111111	55.67	11111111	1	高管股,流通A股	3110	高管股,流通A股	17.2	17.2	0	1	2	高管股,流通A股	3110	高管股,流通A股	17.2	17.2	0	47187100
2048	0.71	2012	0	1	宁波华翔	2010	C36	0	2005	0.02	3		-9.0261	1.5066	13.843	9.6649	0.582682	13.843	9.6649	0.582682	5717	-9.0261	1.5066	3050000000	宁波华翔	6	93834667	19.0049	4294868	0.869864	11111111	53.96	11111111	1	高管股,流通A股	3000	高管股,流通A股	25.47	25.47	0	1	2	高管股,流通A股	3000	高管股,流通A股	25.47	25.47	0	89936799
2048	11.2194	2013	0	1	宁波华翔	2010	C36	0	2005	0.02	3		127.717	4.8648	28.3287	19.2258	2.50011	28.3287	19.2258	2.50011	4821	127.717	4.8648	2781000000	宁波华翔	4	90779399	18.3861	2375871	0.481199	11111111	38.89	11111111	1	高管股,流通A股	3110	高管股,流通A股	4.6406	18.22	13.5794	1	2	高管股,流通A股	3110	高管股,流通A股	4.6406	18.22	13.5794	89936799
2048	12.5526	2014	0	1	宁波华翔	2010	C36	0	2005	0.02	3		24.9822	18.4643	20.6663	16.9351	1.90546	20.6663	16.9351	1.90546	5170	24.9822	18.4643	4045000000	宁波华翔	3	92657387	16.3377	1177280	0.207582	11111111	26.67	11111111	1	高管股,流通A股	3110	高管股,流通A股	15.86	15.86	0	1	2	高管股,流通A股	3110	高管股,流通A股	15.86	15.86	0	89936799
2048	20.8294	2015	0	1	宁波华翔	2010	C36	0	2005	0.02	3		-27.8949	10.4803	10.6576	10.0574	0.910964	10.6576	10.0574	0.910964	5857	-27.8949	10.4803	4372000000	宁波华翔	3	91977990	16.6265	1177280	0.212813	11111111	29.98	11111111	1	高管股,流通A股	3110	高管股,流通A股	16.26	16.26	0	1	2	高管股,流通A股	3110	高管股,流通A股	16.26	16.26	0	89936799
2048	0	2016	0	1	宁波华翔	2010	C36	0	2005	0.02	3		-17.5221	52.0653	9.3609	7.9053	0.738479	9.3609	7.9053	0.738479	6423	-17.5221	52.0653	5232000000	宁波华翔	6	92645722	17.4788	2368243	0.446799	11111111	41.13	11111111	1	高管股,流通A股	3110	高管股,流通A股	16.97	16.97	0	1	2	高管股,流通A股	3110	高管股,流通A股	16.97	16.97	0	89936799
2048	0	2017	0	1	宁波华翔	2010	C36	0	2005	0.02	3		52.636	30.2182	11.3139	9.6165	0.632657	11.3139	9.6165	0.632657	8299	52.636	30.2182	7071000000	宁波华翔	6	92645722	17.4788	2368243	0.446799	11111111	44.94	11111111	1	境内自然人持有股份,流通A股	3110	境内自然人持有股份,流通A股	16.97	16.97	0	1	2	境内自然人持有股份,流通A股	3110	境内自然人持有股份,流通A股	16.97	16.97	0	89936799
2048	0	2018	0	1	宁波华翔	2010		0		0.02					11.3139	9.6165								7071000000		6		17.4788	2368243			44.94		1	境内自然人持有股份,流通A股	3110	境内自然人持有股份,流通A股	16.97	16.97	0	1	2	境内自然人持有股份,流通A股	3110	境内自然人持有股份,流通A股	16.97	16.97	0	89936799
2049	0.405	2007	0	0	同方国芯			0
2049	17.28	2008	0	0	同方国芯			0
2049	0.1845	2009	0	0	同方国芯			0	2005																									1	境内法人持有股份	3000	境内法人持有股份	29.0352	42.08	13.0448	1	2	境内法人持有股份	3000	境内法人持有股份	29.0352	42.08	13.0448	31767575
2049	0	2010	0	0	同方国芯		C39	0	2005				86.3417	25.2395	12.758	12.5898	2.57324	12.758	12.5898	2.57324	1672	86.3417	25.2395	345000000	晶源电子	6	2241873	2.96937	2206623	2.92268	11111111	32.71	11111111	1	境内法人持有股份	3000	境内法人持有股份	29.0352	42.08	13.0448	1	2	境内法人持有股份	3000	境内法人持有股份	29.0352	42.08	13.0448	31767575
2049	0	2011	0	0	同方国芯		C39	0	2005				7.306	10.0588	10.4404	10.1528	2.89813	10.4404	10.1528	2.89813	1786	7.306	10.0588	478900000	晶源电子	6	1929910	2.14434	1496723	1.66303	11111111	19.17	11111111	1	境内法人持有股份	3000	境内法人持有股份	28.8507	35.3	6.4493	1	2	境内法人持有股份	3000	境内法人持有股份	28.8507	35.3	6.4493	31767575
2049	22.8807	2012	0	0	同方国芯		C39	0	2005				-3.8507	16.55	7.9682	8.3321	1.28609	7.9682	8.3321	1.28609	1653	-3.8507	16.55	490200000	晶源电子	6	2787445	2.06477	2085389	1.54473	11111111	17.49	11111111	1	境内法人持有股份	3000	境内法人持有股份	28.8507	35.3	6.4493	1	2	境内法人持有股份	3000	境内法人持有股份	28.8507	35.3	6.4493	47651362
2049	0.69	2013	0	0	同方国芯		C39	0	2005				12.9262	7.2969	8.4934	8.7982	3.11373	8.4934	8.7982	3.11373	1573	12.9262	7.2969	489500000	晶源电子	5	1904119	1.41046	1316153	0.974928	11111111	13.16	11111111	1	境内法人持有股份	3000	境内法人持有股份	28.8507	35.3	6.4493	1	2	境内法人持有股份	3000	境内法人持有股份	28.8507	35.3	6.4493	47651362
2049	5.97	2014	0	0	同方国芯		C39	0	2005				11.4668	20.6943	8.9033	9.5164	7.04911	8.9033	9.5164	7.04911	1423	11.4668	20.6943	519000000	晶源电子	6	510843	0.378402	510843	0.378402	11111111	13.86	11111111	1	境内法人持有股份	2100	境内法人持有股份	5.97	25	19.03	1	2	境内法人持有股份	2100	境内法人持有股份	5.97	25	19.03	33750000
2049	0	2015	0	0	同方国芯		C39	0	2005				-18.6286	-17.496	6.9581	7.152	4.85832	6.9581	7.152	4.85832	1128	-18.6286	-17.496	878100000	晶源电子	6	510843	0.158688	11903703	3.69776	11111111	9.98	11111111	1	境内法人持有股份	2100	境内法人持有股份			19.03	1	2	境内法人持有股份	2100	境内法人持有股份				33750000
2049	0.9	2016	0	0	同方国芯		C39	0	2005				347.127	103.194	11.611	8.731	2.37867	11.611	8.731	2.37867	1490	347.127	103.194	2725000000	同方国芯	6	5699041	1.91925	5891197	1.98396	11111111	25.44	11111111	1	境内法人持有股份	2100	境内法人持有股份			19.03	1	2	境内法人持有股份	2100	境内法人持有股份				125600000
2049	0.9	2017	0	0	同方国芯		C39	0	2005				92.4469	57.3805	12.571	9.4799	4.86754	12.571	9.4799	4.86754	1440	92.4469	57.3805	3078000000	同方国芯	6	5188198	1.70997	7333038	2.41688	11111111	23.59	11111111	1	境内法人持有股份	2100	境内法人持有股份			19.03	1	2	境内法人持有股份	2100	境内法人持有股份				125600000
2049	0.9	2018	0	0	同方国芯			0							12.571	9.4799								3078000000		6		1.70997	7333038			23.59		1	境内法人持有股份	2100	境内法人持有股份			19.03	1	2	境内法人持有股份	2100	境内法人持有股份				251100000
2050	0.8272	2007	0	1	三花股份			0
2050	0	2008	0	1	三花股份			0
2050	1.5356	2009	0	1	三花股份	2010		0	2005	0.05																								1	境内法人持有股份	3110	境内法人持有股份	7.7425	23.75	16.0075	1	2	境内法人持有股份	3110	境内法人持有股份	7.7425	23.75	16.0075	36839286
2050	8.8504	2010	0	1	三花股份	2010	C34	0	2005	0.05	3		3.0949	25.5033	11.5389	9.7024	1.24194	11.5389	9.7024	1.24194	2185	3.0949	25.5033	712400000	三花股份	6	7400000	6.54867	0	0	11111111	42.43	11111111	1	境内法人持有股份	3110	境内法人持有股份	9.8876	30.33	20.4424	1	2	境内法人持有股份	3110	境内法人持有股份	9.8876	30.33	20.4424	36839286
2050	11.6922	2011	0	1	三花股份	2010	C34	0	2005	0.05	3		6.4302	30.3085	11.5208	11.0825	4.05562	11.5208	11.0825	4.05562	2194	6.4302	30.3085	840100000	三花股份	0	0	0	0	0	11111111	47.67	11111111	1	境内法人持有股份	3110	境内法人持有股份	9.8876	30.33	20.4424	1	2	境内法人持有股份	3110	境内法人持有股份	9.8876	30.33	20.4424	36839286
2050	0	2012	0	1	三花股份	2010	C34	0	2005	0.05	3		492.421	202.688	32.0598	24.3363	1.42107	32.0598	24.3363	1.42107	6529	492.421	202.688	2292000000	三花股份	6	0	0	0	0	11111111	44.23	11111111	1	境内法人持有股份	3110	境内法人持有股份	21.5798	30.33	8.7502	1	2	境内法人持有股份	3110	境内法人持有股份	21.5798	30.33	8.7502	187800000
2050	0.7001	2013	0	1	三花股份	2010	C34	0	2005	0.05	3		-1.3418	-16.5134	19.6241	14.695	2.43237	19.6241	14.695	2.43237	6776	-1.3418	-16.5134	2441000000	三花股份	5	7400000	2.80303	7400000	2.80303	11111111	42.2	11111111	1	境内法人持有股份	3110	境内法人持有股份	21.5798	30.33	8.7502	1	2	境内法人持有股份	3110	境内法人持有股份	21.5798	30.33	8.7502	187800000
2050	2.1451	2014	0	1	三花股份	2010	C34	0	2005	0.05	3		32.0732	52.5724	16.7518	13.8155	2.22885	16.7518	13.8155	2.22885	6348	32.0732	52.5724	4469000000	三花股份	7	7400000	2.48849	7400000	2.48849	11111111	39.26	11111111	1	境内法人持有股份	3110	境内法人持有股份	12.7294	19.8	7.0706	1	2	境内法人持有股份	3110	境内法人持有股份	12.7294	19.8	7.0706	191200000
2050	0.5966	2015	0	1	三花股份	2010	C34	0	2005	0.05	3		14.8391	34.4941	13.9772	11.7217	1.53075	13.9772	11.7217	1.53075	5338	14.8391	34.4941	4837000000	三花股份	6	7400000	2.48849	7400000	2.48849	11111111	37.5	11111111	1	境内法人持有股份	3110	境内法人持有股份	11.9022	19.92	8.0178	1	2	境内法人持有股份	3110	境内法人持有股份	11.9022	19.92	8.0178	191200000
2050	0	2016	0	1	三花股份	2010	C34	0	2005	0.05	3		-34.6494	-8.6113	9.6587	7.974	1.08946	9.6587	7.974	1.08946	1494	-34.6494	-8.6113	4935000000	三花股份	7	14800000	2.48849	14809500	2.49009	11111111	40.61	11111111	1	境内法人持有股份,流通A股	3110	境内法人持有股份,流通A股	13.4378	22.49	9.0522	1	2	境内法人持有股份,流通A股	3110	境内法人持有股份,流通A股	13.4378	22.49	9.0522	355400000
2050	0	2017	0	1	三花股份	2010	C34	0	2005	0.05	3		13.6031	37.8383	10.717	8.209	1.02004	10.717	8.209	1.02004	3830	13.6031	37.8383	6589000000	三花股份	6	14800000	2.48849	14809500	2.49009	11111111	52.11	11111111	1	流通A股	3110	流通A股	12.8412	23.64	10.7988	1	2	流通A股	3110	流通A股	12.8412	23.64	10.7988	323100000
2050	0	2018	0	1	三花股份	2010		0		0.05					10.717	8.209								6589000000		6		2.48849	14809500			52.11		1	流通A股	3110	流通A股	12.1411	24.37	12.2289	1	2	流通A股	3110	流通A股	12.1411	24.37	12.2289	385200000
2051	6.71	2007	0	0	中工国际			0
2051	0.09	2008	0	0	中工国际			0
2051	0	2009	0	0	中工国际			0
2051	0	2010	0	0	中工国际	2012	E50	0	2006	0.01	3	498	23.5797	74.2416	13.8565	7.5968	1.83866	13.8565	7.5968	1.83866	102	23.5797	74.2416	1560000000	中工国际	6	0	0	0	0	11111111	44.46	11111111	1	国有法人股	1100	国有法人股	64.41	64.41	0	1	2	国有法人股	1100	国有法人股	64.41	64.41	0	117900000
2051	1.05	2011	0	0	中工国际	2012	E50	0	2006	0.01	3	498	27.2217	1.6163	12.3848	3.914	2.37266	12.3848	3.914	2.37266	136	27.2217	1.6163	2185000000	中工国际	5	0	0	0	0	11111111	57.58	11111111	1	国有法人股	1100	国有法人股	64.41	64.41	0	1	2	国有法人股	2100	国有法人股	64.41	64.41	0	117900000
2051	7.3351	2012	0	0	中工国际	2012	E50	0	2006	0.01	3	498	28.8721	63.8718	14.8723	4.8798	0.624296	14.8723	4.8798	0.624296	165	28.8721	63.8718	3113000000	中工国际	6	0	0	0	0	11111111	67.74	11111111	1	国有法人股	2100	国有法人股	64.41	64.41	0	1	2	国有法人股	2100	国有法人股	64.41	64.41	0	117900000
2051	0	2013	0	0	中工国际	2012	E50	0	2006	0.01	3	498	46.302	67.935	19.5305	6.8383	1.64131	19.5305	6.8383	1.64131	192	46.302	67.935	3123000000	中工国际	6	0	0	0	0	11111111	63.26	11111111	1	流通A股	2100	流通A股	63.36	63.36	0	1	2	流通A股	2100	流通A股	63.36	63.36	0	117900000
2051	0	2014	0	0	中工国际	2012	E50	0	2006	0.01	3	498	74.349	61.0816	22.1612	10.2484	2.61152	22.1612	10.2484	2.61152	379	74.349	61.0816	5070000000	中工国际	6	150000	0.0442478	227250	0.0670354	11111111	57.04	11111111	1	国有法人股,流通A股	2100	国有法人股,流通A股	70.07	70.07	0	1	2	国有法人股,流通A股	2100	国有法人股,流通A股	70.07	70.07	0	230800000
2051	3.4	2015	0	0	中工国际	2012	E50	0	2006	0.01	3	498	28.1442	41.8934	19.912	6.4622	1.03394	19.912	6.4622	1.03394	467	28.1442	41.8934	11920000000	中工国际	6	195000	0.0442478	334425	0.075885	11111111	78.46	11111111	1	国有法人股,流通A股	2100	国有法人股,流通A股	69.98	69.98	0	1	2	国有法人股,流通A股	2100	国有法人股,流通A股	69.98	69.98	0	300100000
2051	3.4	2016	0	0	中工国际	2012	E48	0	2006	0.01	3	498	44.0629	41.5221	18.7937	5.4009	1.08926	18.7937	5.4009	1.08926	723	44.0629	41.5221	17200000000	中工国际	6	307452	0.0482503	520205	0.0816388	11111111	72.45	11111111	1	国有法人股,流通A股	2100	国有法人股,流通A股	62.6449	62.71	0.0651	1	2	国有法人股,流通A股	2100	国有法人股,流通A股	62.6449	62.71	0.0651	390100000
2051	3.4	2017	0	0	中工国际	2012	E48	0	2006	0.01	3	498	4.7906	-9.0474	16.1075	4.3337	0.787684	16.1075	4.3337	0.787684	1747	4.7906	-9.0474	16500000000	中工国际	5	307452	0.0482503	520205	0.0816388	11111111	68.4	11111111	1	流通A股	2100	流通A股	62.6449	62.71	0.0651	1	2	流通A股	2100	流通A股	62.6449	62.71	0.0651	390100000
2051	3.4	2018	0	0	中工国际	2012		0		0.01					16.1075	4.3337								16500000000		5		0.0482503	520205			68.4		1	流通A股	2100	流通A股	59.2449	59.31	0.0651	1	2	流通A股	2100	流通A股	59.2449	59.31	0.0651	448800000
2052	0.693	2007	0	1	同洲电子			1
2052	0	2008	0	1	同洲电子			1
2052	0.693	2009	0	1	同洲电子			1
2052	0.262	2010	0	1	同洲电子	2009	C39	1	2006	0.02	3		4.4193	24.392	16.0353	9.2362	2.16872	16.0353	9.2362	2.16872	3133	4.4193	24.392	1088000000	同洲电子	6	49075961	43.4434	50408283	44.6228	11111111	46.32	11111111	1	境内自然人持有股份	3110	境内自然人持有股份	42.26	42.26	0	1	2	境内自然人持有股份	3110	境内自然人持有股份	42.26	42.26	0	47742339
2052	8.02	2011	0	1	同洲电子	2009	C39	1	2006	0.02	3		69.9901	69.7113	15.8586	9.3124	2.46032	15.8586	9.3124	2.46032	3828	69.9901	69.7113	1832000000	同洲电子	6	97615436	43.2059	99870080	44.2039	11111111	62.09	11111111	1	境内自然人持有股份	3110	境内自然人持有股份	42.26	42.26	0	1	2	境内自然人持有股份	3110	境内自然人持有股份	42.26	42.26	0	95484678
2052	0	2012	0	1	同洲电子	2009	C39	1	2006	0.02	3		-2.2911	14.9565	14.7906	8.737	0.990934	14.7906	8.737	0.990934	3942	-2.2911	14.9565	2181000000	同洲电子	6	126700000	43.1242	124100000	42.2628	11111111	63.95	11111111	1	境内自然人持有股份	3110	境内自然人持有股份	42.26	42.26	0	1	2	境内自然人持有股份	3110	境内自然人持有股份	42.26	42.26	0	124100000
2052	0.68	2013	0	1	同洲电子	2009	C39	1	2006	0.02	3		-71.9299	-5.2774	3.1298	3.0976	1.59684	3.1298	3.0976	1.59684	4105	-71.9299	-5.2774	2765000000	同洲电子	6	109000000	31.9281	107100000	31.3723	11111111	56.48	11111111	1	高管股,流通A股					0	1	2	高管股,流通A股	3110	高管股,流通A股	31.37	31.37	0	107100000
2052	0	2014	0	1	同洲电子	2009	C39	1	2006	0.02	3		-516.815	15.6368	-11.1451	-1.3881	1.09187	-11.1451	-1.3881	1.09187	4264	-516.815	15.6368	3002000000	同洲电子	6	107100000	31.3728	107100000	31.3723	11111111	64.67	11111111	1	高管股,流通A股	3110	高管股,流通A股	31.37	31.37	0	1	2	高管股,流通A股	3110	高管股,流通A股	31.37	31.37	0	107100000
2052	42.26	2015	0	1	同洲电子	2009	C39	1	2006	0.02	3		117.061	-12.4542	2.0141	3.1228	0.887319	2.0141	3.1228	0.887319	3803	117.061	-12.4542	2986000000	同洲电子	6	108100000	31.6668	108100000	31.6668	11111111	62.27	11111111	1	高管股,流通A股	3110	高管股,流通A股	31.37	31.37	0	1	2	高管股,流通A股	3110	高管股,流通A股	31.37	31.37	0	107100000
2052	42.26	2016	0	1	同洲电子	2009	C39	1	2006	0.02	3		500.31	4.5696	11.2718	6.2107	1.02412	11.2718	6.2107	1.02412	3917	500.31	4.5696	3188000000	同洲电子	5	109400000	32.0454	109400000	32.0454	11111111	59.95	11111111	1	高管股,流通A股	3110	高管股,流通A股	32.05	32.05	0	1	2	高管股,流通A股	3110	高管股,流通A股	32.05	32.05	0	109400000
2052	42.26	2017	0	1	同洲电子	2009	C39	1	2006	0.02	3		-74.6425	-7.1377	2.7039	3.4278	2.61815	2.7039	3.4278	2.61815	3080	-74.6425	-7.1377	3308000000	同洲电子	5	218900000	32.0454	218900000	32.0454	11111111	61.81	11111111	1	境内自然人持有股份,流通A股	3110	境内自然人持有股份,流通A股	32.05	32.05	0	1	2	境内自然人持有股份,流通A股	3110	境内自然人持有股份,流通A股	32.05	32.05	0	218900000
2052	42.26	2018	0	1	同洲电子	2009		1		0.02					2.7039	3.4278								3308000000		5		32.0454	218900000			61.81		1	境内自然人持有股份	3110	境内自然人持有股份	24.03	24.03	0	1	2	境内自然人持有股份	3110	境内自然人持有股份	24.03	24.03	0	164100000
2053	2.79	2007	0	0	云南盐化			0
2053	0	2008	0	0	云南盐化			0
2053	0	2009	0	0	云南盐化			0
2053	0	2010	0	0	云南盐化		C13	0	2006				-13.1172	41.0369	11.7547	6.5569	1.07726	11.7547	6.5569	1.07726	4164	-13.1172	41.0369	1977000000	云南盐化	6	0	0	0	0	11111111	49.23	11111111	1	国有法人股	1100	国有法人股	43.38	43.38	0	1	2	国有法人股	1100	国有法人股	43.38	43.38	0	80621103
2053	0	2011	0	0	云南盐化		C13	0	2006				20.0452	51.7403	10.0334	6.9923	1.80501	10.0334	6.9923	1.80501	4187	20.0452	51.7403	2342000000	云南盐化	6	0	0	0	0	11111111	51.01	11111111	1	国有法人股	1100	国有法人股	43.38	43.38	0	1	2	国有法人股	1100	国有法人股	43.38	43.38	0	80621103
2053	0	2012	0	0	云南盐化		C13	0	2006				-162.838	-12.7289	-5.648	-0.3761	0.739312	-5.648	-0.3761	0.739312	4081	-162.838	-12.7289	2308000000	云南盐化	6	0	0	0	0	11111111	55.9	11111111	1	国有法人股	1100	国有法人股	43.38	43.38	0	1	2	国有法人股	1100	国有法人股	43.38	43.38	0	80621103
2053	0	2013	0	0	云南盐化		C13	0	2006				122.079	8.4783	2.2397	3.0827	1.31439	2.2397	3.0827	1.31439	3909	122.079	8.4783	2137000000	云南盐化	6	0	0	0	0	11111111	51.75	11111111	1	流通A股	1100	流通A股	43.38	43.38	0	1	2	流通A股	1100	流通A股	43.38	43.38	0	80621103
2053	0	2014	0	0	云南盐化		C13	0	2006				-1.1447	8.4988	2.0229	3.1003	0.996071	2.0229	3.1003	0.996071	3731	-1.1447	8.4988	2319000000	云南盐化	6	0	0	0	0	11111111	54.97	11111111	1	流通A股	1100	流通A股	43.38	43.38	0	1	2	流通A股	1100	流通A股	43.38	43.38	0	80621103
2053	0	2015	0	0	云南盐化		C26	0	2006				-78.2495	2.1821	2.2462	2.7316	0.6169	2.2462	2.7316	0.6169	3617	-78.2495	2.1821	2778000000	云南盐化	6	0	0	0	0	11111111	61.49	11111111	1	流通A股	1100	流通A股	40.59	40.59	0	1	2	流通A股	1100	流通A股	40.59	40.59	0	75429364
2053	0	2016	0	0	云南盐化		C26	0	2006				-6174.93	-9.782	-18.3313	-4.3319	0.398456	-18.3313	-4.3319	0.398456	4142	-2123	-9.782	3279000000	云南盐化	6	0	0	0	0	11111111	72.77	11111111	1	流通A股	1100	流通A股	40.59	40.59	0	1	2	流通A股	1100	流通A股	40.59	40.59	0	75429364
2053	0	2017	0	0	云南盐化		C26	0	2006				98.6153	24.3128	4.4695	3.0181	0.387123	4.4695	3.0181	0.387123	4367	98.6153	24.3128	3533000000	云南盐化	6	0	0	0	0	11111111	73.53	11111111	1	流通A股	1100	流通A股	40.59	40.59	0	1	2	流通A股	1100	流通A股	40.59	40.59	0	75429364
2053	0	2018	0	0	云南盐化			0							4.4695	3.0181								3533000000		6		0	0			73.53		1	流通A股	1100	流通A股	40.59	40.59	0	1	2	流通A股	1100	流通A股	40.59	40.59	0	75429364
2054	0.67	2007	0	0	德美化工			0
2054	0	2008	0	0	德美化工			0
2054	0	2009	0	0	德美化工			0
2054	0	2010	0	0	德美化工		C26	0	2006				55.4561	16.0908	13.6944	12.8263	1.63397	13.6944	12.8263	1.63397	420	55.4561	16.0908	748700000	德美化工	6	50520000	37.7015	31207000	23.2888	11111111	27.33	11111111	1	境内自然人持有股份	3110	境内自然人持有股份	23.28	23.28	0	1	2	境内自然人持有股份	3110	境内自然人持有股份	23.28	23.28	0	31200000
2054	0.336	2011	0	0	德美化工		C26	0	2006				50.5786	14.4862	14.9358	13.4473	2.9146	14.9358	13.4473	2.9146	461	50.5786	14.4862	1144000000	德美化工	6	50096000	37.3851	47313000	35.3082	11111111	46.41	11111111	1	境内自然人持有股份	3110	境内自然人持有股份	23.28	23.28	0	1	2	境内自然人持有股份	3110	境内自然人持有股份	23.28	23.28	0	31200000
2054	0.36	2012	0	0	德美化工		C26	0	2006				25.7704	22.7	16.4871	13.559	0.785534	16.4871	13.559	0.785534	452	25.7704	22.7	1373000000	德美化工	6	47492540	35.4422	47499540	35.4474	11111111	45.94	11111111	1	境内自然人持有股份,流通A股	3110	境内自然人持有股份,流通A股	23.45	23.45	0	1	2	境内自然人持有股份,流通A股	3110	境内自然人持有股份,流通A股	23.45	23.45	0	31424500
2054	0.17	2013	0	0	德美化工		C26	0	2006				60.4627	9.4276	21.2688	17.3777	3.05482	21.2688	17.3777	3.05482	439	60.4627	9.4276	1560000000	德美化工	6	76160864	34.5102	76724064	34.7654	11111111	36.78	11111111	1	流通A股	3110	流通A股	22.78	22.78	0	1	2	流通A股	3110	流通A股	22.78	22.78	0	50279200
2054	0	2014	0	0	德美化工		C26	0	2006				97.4587	15.1902	33.9409	24.8127	2.05138	33.9409	24.8127	2.05138	460	97.4587	15.1902	1848000000	德美化工	6	106600000	34.5102	107200000	34.7122	11111111	28.29	11111111	1	高管股,流通A股	3110	高管股,流通A股	22.78	22.78	0	1	2	高管股,流通A股	3110	高管股,流通A股	22.78	22.78	0	70390880
2054	0.62	2015	0	0	德美化工		C26	0	2006				-53.9461	-5.5167	11.604	12.3583	1.45131	11.604	12.3583	1.45131	453	-53.9461	-5.5167	2009000000	德美化工	6	106900000	33.6499	108200000	34.0834	11111111	26.67	11111111	1	高管股,流通A股	3110	高管股,流通A股	22.16	22.16	0	1	2	高管股,流通A股	3110	高管股,流通A股	22.16	22.16	0	70390880
2054	0.62	2016	0	0	德美化工		C26	0	2006				-16.4433	6.4475	7.92	9.6416	0.976153	7.92	9.6416	0.976153	942	-16.4433	6.4475	2114000000	德美化工	6	107200000	33.1928	38552030	11.9382	11111111	21.03	11111111	1	高管股,流通A股	3110	高管股,流通A股	21.8	21.8	0	1	2	高管股,流通A股	3110	高管股,流通A股	21.8	21.8	0	70390880
2054	0.62	2017	0	0	德美化工		C26	0	2006				5.0363	7.0549	7.7266	9.4254	0.981957	7.7266	9.4254	0.981957	1076	5.0363	7.0549	2256000000	德美化工	6	107200000	33.1928	38964646	12.066	11111111	23.76	11111111	1	境内自然人持有股份,流通A股	3110	境内自然人持有股份,流通A股	21.8	21.8	0	1	2	境内自然人持有股份,流通A股	3110	境内自然人持有股份,流通A股	21.8	21.8	0	70390880
2054	0.62	2018	0	0	德美化工			0							7.7266	9.4254								2256000000		6		33.1928	38964646			23.76		1	境内自然人持有股份,流通A股	3110	境内自然人持有股份,流通A股	21.8	21.8	0	1	2	境内自然人持有股份,流通A股	3110	境内自然人持有股份,流通A股	21.8	21.8	0	70390880
2055	18.07	2007	0	0	得润电子			0
2055	0.262	2008	0	0	得润电子			0
2055	7.31	2009	0	0	得润电子			0
2055	2.064	2010	0	0	得润电子		C39	0	2006				16.7169	20.7346	15.8805	7.3418	1.392	15.8805	7.3418	1.392	701	16.7169	20.7346	615200000	得润电子	3	1773114	2.90067	0	0	11111111	51.5	11111111	1	境内法人持有股份	3000	境内法人持有股份	30.92	42.93	12.01	1	2	境内法人持有股份	3000	境内法人持有股份	30.92	42.93	12.01	24468965
2055	18.015	2011	0	0	得润电子		C39	0	2006				48.423	7.1616	13.4269	8.4101	2.56927	13.4269	8.4101	2.56927	2016	48.423	7.1616	773200000	得润电子	3	2305048	2.90067	2305048	2.90067	11111111	56.53	11111111	1	境内法人持有股份	3000	境内法人持有股份,境内自然人持有股份	48.99	52.94	3.95	1	2	境内法人持有股份	3000	境内法人持有股份,境内自然人持有股份	30.921	42.93	12.009	31809654
2055	0.592	2012	0	0	得润电子		C39	0	2006				-34.1463	0.1849	9.2159	6.3297	0.73065	9.2159	6.3297	0.73065	2569	-34.1463	0.1849	832800000	得润电子	4	2996562	2.90066	0	0	11111111	58.69	11111111	1	境内法人持有股份	3000	境内法人持有股份,境内自然人持有股份	48.936	52.94	4.004	1	2	境内法人持有股份	3000	境内法人持有股份,境内自然人持有股份	48.936	52.94	4.004	41352550
2055	18.015	2013	0	0	得润电子		C39	0	2006				-2.8631	-9.8221	10.2331	5.6534	2.05628	10.2331	5.6534	2.05628	2823	-2.8631	-9.8221	995300000	得润电子	3	3895531	2.90067	0	0	11111111	64.53	11111111	1	流通A股	3000	高管股,流通A股	48.936	52.94	4.004	1	2	流通A股	3000	高管股,流通A股	30.921	42.93	12.009	53758315
2055	0	2014	0	0	得润电子		C39	0	2006				93.2506	48.8616	17.2618	8.1175	3.41674	17.2618	8.1175	3.41674	4576	93.2506	48.8616	1402000000	得润电子	4	5159147	2.95505	0	0	11111111	70.54	11111111	1	流通A股	3110	高管股,流通A股	48.936	52.94	4.004	1	2	流通A股	3110	高管股,流通A股	48.936	52.94	4.004	69885810
2055	0	2015	0	0	得润电子		C39	0	2006				103.878	55.1395	15.9696	9.2315	1.95883	15.9696	9.2315	1.95883	6022	103.878	55.1395	2074000000	得润电子	4	5159147	2.51395	5256428	2.56135	11111111	47.29	11111111	1	流通A股	3110	高管股,流通A股	41.626	45.03	3.404	1	2	流通A股	3110	高管股,流通A股	41.626	45.03	3.404	69885810
2055	0	2016	0	0	得润电子		C39	0	2006				-12.5193	2.9201	9.0503	6.3269	1.00582	9.0503	6.3269	1.00582	6502	-12.5193	2.9201	2366000000	得润电子	4	14716707	3.55037	15199623	3.66687	11111111	48.31	11111111	1	流通A股	3110	高管股,流通A股	42.218	45.59	3.372	1	2	流通A股	3110	高管股,流通A股	42.218	45.59	3.372	139800000
2055	0	2017	0	0	得润电子		C39	0	2006				16.4015	33.2128	9.9572	6.5872	1.47884	9.9572	6.5872	1.47884	7223	16.4015	33.2128	2937000000	得润电子	4	14669229	3.53891	15274623	3.68496	11111111	53.39	11111111	1	流通A股	3110	境内自然人持有股份,流通A股	42.218	45.59	3.372	1	2	流通A股	3110	境内自然人持有股份,流通A股	42.218	45.59	3.372	139800000
2055	0	2018	0	0	得润电子			0							9.9572	6.5872								2937000000		4		3.53891	15274623			53.39		1	流通A股	3110	流通A股	40.154	42.15	1.996	1	2	流通A股	3110	流通A股	40.154	42.15	1.996	139800000
2056	1.379	2007	0	0	横店东磁			0
2056	0.182	2008	0	0	横店东磁			0
2056	0	2009	0	0	横店东磁			0
2056	0	2010	0	0	横店东磁		C39	0	2006				48.7175	36.3733	17.0966	14.0316	2.3379	17.0966	14.0316	2.3379	9716	48.7175	36.3733	1540000000	横店东磁	4	0	0	0	0	11111111	28.41	11111111	1	境内法人持有股份	2500	境内法人持有股份	44.331	63.33	18.999	1	2	境内法人持有股份	2500	境内法人持有股份	44.331	63.33	18.999	114000000
2056	0	2011	0	0	横店东磁		C39	0	2006				37.221	21.1945	10.9977	12.8249	2.96178	10.9977	12.8249	2.96178	10753	37.221	21.1945	2521000000	横店东磁	4	5000	0.00243368	2100	0.00102215	11111111	15.68	11111111	1	境内法人持有股份,流通A股	2500	境内法人持有股份,流通A股	39.865	56.95	17.085	1	2	境内法人持有股份,流通A股	2500	境内法人持有股份,流通A股	39.865	56.95	17.085	117000000
2056	0.665	2012	0	0	横店东磁		C39	0	2006				-16.5872	2.4875	6.8029	6.5088	0.983017	6.8029	6.5088	0.983017	6711	-16.5872	2.4875	2633000000	横店东磁	4	0	0	4200	0.00102215	11111111	13.55	11111111	1	境内法人持有股份,流通A股	2500	境内法人持有股份,流通A股	39.2	56	16.8	1	2	境内法人持有股份,流通A股	2500	境内法人持有股份,流通A股	39.2	56	16.8	230100000
2056	4.466	2013	0	0	横店东磁		C39	0	2006				9.2095	-15.081	6.93	6.4784	2.18987	6.93	6.4784	2.18987	7382	9.2095	-15.081	2773000000	横店东磁	4	0	0	4200	0.00102215	11111111	12.8	11111111	1	流通A股	2500	流通A股	39.2	56	16.8	1	2	流通A股	2500	流通A股	39.2	56	16.8	230100000
2056	1.379	2014	0	0	横店东磁		C39	0	2006				124.263	122.218	14.0517	12.4965	4.28514	14.0517	12.4965	4.28514	7897	124.263	122.218	3765000000	横店东磁	4	0	0	4200	0.00102215	11111111	26.89	11111111	1	流通A股	2500	流通A股	39.2	56	16.8	1	2	流通A股	2500	流通A股	39.2	56	16.8	230100000
2056	0	2015	0	0	横店东磁		C39	0	2006				-75.0613	17.3692	2.5915	3.8877	1.63523	2.5915	3.8877	1.63523	6522	-75.0613	17.3692	4128000000	横店东磁	4	4050000	0.950927	3679200	0.863865	11111111	26.13	11111111	1	流通A股	2500	流通A股	37.821	54.03	16.209	1	2	流通A股	2500	流通A股	37.821	54.03	16.209	230100000
2056	0	2016	0	0	横店东磁		C38	0	2006				-340.832	-17.3647	-7.7345	-3.8345	1.3628	-7.7345	-3.8345	1.3628	6571	-340.832	-17.3647	4233000000	横店东磁	4	0	0	2370	0.00057678	11111111	36.46	11111111	1	流通A股	2500	流通A股	39.2	56	16.8	1	2	流通A股	2500	流通A股	39.2	56	16.8	230100000
2056	0	2017	0	0	横店东磁		C38	0	2006				227.446	12.3085	9.9483	8.3137	1.45676	9.9483	8.3137	1.45676	6599	227.446	12.3085	4392000000	横店东磁	4	0	0	1780	0.00043319	11111111	32.48	11111111	1	流通A股	2500	流通A股	39.2	56	16.8	1	2	流通A股	2500	流通A股	39.2	56	16.8	230100000
2056	0	2018	0	0	横店东磁			0							9.9483	8.3137								4392000000		4		0	1780			32.48		1	流通A股	2500	流通A股	39.018	55.74	16.722	1	2	流通A股	2500	流通A股	39.018	55.74	16.722	229100000
2057	0.426	2007	0	0	中钢天源			0
2057	0.1805	2008	0	0	中钢天源			0
2057	0.42	2009	0	0	中钢天源			0
2057	1.1596	2010	0	0	中钢天源	2012	C26	0	2006	0.02	3	594	25.1128	5.8829	11.08	8.1614	1.76758	11.08	8.1614	1.76758	361	25.1128	5.8829	340200000	中钢天源	6	0	0	0	0	11111111	29.77	11111111	1	国有法人股	1100	国有法人股	40	40	0	1	2	国有法人股	2100	国有法人股	40	40	0	20400000
2057	1.3369	2011	0	0	中钢天源	2012	C26	0	2006	0.02	3	594	-36.5372	34.6336	4.786	4.1739	3.03372	4.786	4.1739	3.03372	403	-36.5372	34.6336	388200000	中钢天源	6	0	0	0	0	11111111	35.86	11111111	1	国有法人股	1100	国有法人股	40	40	0	1	2	国有法人股	2100	国有法人股	40	40	0	24480000
2057	0.182	2012	0	0	中钢天源	2012	C26	0	2006	0.02	3	594	-215.37	17.4622	-5.271	-2.9315	1.14482	-5.271	-2.9315	1.14482	634	-215.37	17.4622	363900000	中钢天源	6	0	0	0	0	11111111	35.28	11111111	1	国有法人股	1100	国有法人股,流通A股	41.3369	41.74	0.4031	1	2	国有法人股	1100	国有法人股,流通A股	41.3369	41.74	0.4031	24480000
2057	0.83	2013	0	0	中钢天源	2012	C26	0	2006	0.02	3	594	121.629	6.5358	1.3534	2.7274	2.68517	1.3534	2.7274	2.68517	698	121.629	6.5358	361300000	中钢天源	5	0	0	0	0	11111111	34	11111111	1	流通A股	1100	流通A股	40.9169	41.32	0.4031	1	2	流通A股	1100	流通A股	40.9169	41.32	0.4031	24480000
2057	4.4618	2014	0	0	中钢天源	2012	C26	0	2006	0.02	3	594	263.233	50.4692	4.2479	4.4748	5.08275	4.2479	4.4748	5.08275	851	263.233	50.4692	436500000	中钢天源	6	0	0	0	0	11111111	43.72	11111111	1	流通A股	1100	流通A股	36.4551	36.82	0.3649	1	2	流通A股	1100	流通A股	36.4551	36.82	0.3649	21530000
2057	0	2015	0	0	中钢天源	2012	C26	0	2006	0.02	3	594	0.3706	9.4184	4.2418	4.494	2.7588	4.2418	4.494	2.7588	870	0.3706	9.4184	492300000	中钢天源	6	0	0	0	0	11111111	47.95	11111111	1	流通A股	1100	流通A股	35.2955	35.65	0.3545	1	2	流通A股	1100	流通A股	35.2955	35.65	0.3545	21530000
2057	0	2016	0	0	中钢天源	2012	C26	0	2006	0.02	3	594	-427.185	-40.0901	-9.6704	-5.3165	1.83977	-9.6704	-5.3165	1.83977	694	-427.185	-40.0901	638300000	中钢天源	6	0	0	0	0	11111111	28.23	11111111	1	国有法人股,流通A股	1100	国有法人股,流通A股	34.8695	35.22	0.3505	1	2	国有法人股,流通A股	1100	国有法人股,流通A股	34.8695	35.22	0.3505	26689147
2057	0	2017	0	0	中钢天源	2012	C26	0	2006	0.02	3	594	161.31	-13.6808	4.5458	3.8045	2.19912	4.5458	3.8045	2.19912	1096	161.31	-13.6808	586600000	中钢天源	6	0	0	0	0	11111111	18.23	11111111	1	国有法人股,流通A股	1100	国有法人股,流通A股	35.05	35.05	0	1	2	国有法人股,流通A股	1100	国有法人股,流通A股	35.05	35.05	0	26689147
2057	0	2018	0	0	中钢天源	2012		0		0.02					4.5458	3.8045								586600000		6		0	0			18.23		1	国有法人股,流通A股	1100	国有法人股,流通A股	34.22	34.22	0	1	2	国有法人股,流通A股	1100	国有法人股,流通A股	34.22	34.22	0	51718294
2058	0.009	2007	0	0	威尔泰			0
2058	0	2008	0	0	威尔泰			0
2058	0.309	2009	0	0	威尔泰			0
2058	3.6073	2010	0	0	威尔泰		C40	0	2006				-42.9994	-7.9195	6.1886	5.6492	2.56316	6.1886	5.6492	2.56316	233	-42.9994	-7.9195	243600000	威尔泰	6	2976017	4.77164	2976017	4.77164	11111111	35.08	11111111	1	境内法人持有股份	3110	境内法人持有股份	10.8807	41.96	31.0793	1	2	境内法人持有股份	3110	境内法人持有股份	10.8807	41.96	31.0793	16402492
2058	0.3617	2011	0	0	威尔泰		C40	0	2006				28.4787	-2.4541	6.7214	6.0592	3.93997	6.7214	6.0592	3.93997	242	28.4787	-2.4541	218900000	威尔泰	5	2780312	4.45785	3128856	5.0167	11111111	24.46	11111111	1	境内法人持有股份	3110	境内法人持有股份	11.1897	41.96	30.7703	1	2	境内法人持有股份	3110	境内法人持有股份	11.1897	41.96	30.7703	16402492
2058	1.5012	2012	0	0	威尔泰		C40	0	2006				-18.302	-2.7204	5.1263	4.724	2.27419	5.1263	4.724	2.27419	240	-18.302	-2.7204	226300000	威尔泰	6	2085234	3.34339	2353642	3.77375	11111111	24.5	11111111	1	境内法人持有股份	3110	境内法人持有股份	10.828	41.96	31.132	1	2	境内法人持有股份	3110	境内法人持有股份	10.828	41.96	31.132	16402492
2058	0	2013	0	0	威尔泰		C40	0	2006				-6.5852	0.6749	4.5027	4.1032	4.0274	4.5027	4.1032	4.0274	218	-6.5852	0.6749	243000000	威尔泰	6	1563925	2.50754	1792657	2.87428	11111111	27.69	11111111	1	流通A股	3110	流通A股	10.582	39.11	28.528	1	2	流通A股	3110	流通A股	10.582	39.11	28.528	16402492
2058	0	2014	0	0	威尔泰		C40	0	2006				76.6014	4.5139	7.3434	6.7186	5.12702	7.3434	6.7186	5.12702	251	76.6014	4.5139	227500000	威尔泰	6	1172944	1.88066	171549	0.275056	11111111	18.2	11111111	1	流通A股	3110	流通A股	10.582	39.11	28.528	1	2	流通A股	3110	流通A股	10.582	39.11	28.528	16402492
2058	0.246	2015	0	0	威尔泰		C40	0	2006				-2.6962	11.7317	7.0451	6.839	3.54706	7.0451	6.839	3.54706	376	-2.6962	11.7317	255000000	威尔泰	6	0	0	271866	0.21795	11111111	22.18	11111111	1	流通A股	3110	流通A股	10.591	39.11	28.519	1	2	流通A股	3110	流通A股	10.591	39.11	28.519	32804984
2058	0.246	2016	0	0	威尔泰		C40	0	2006				-63.8748	-5.6908	2.6669	3.0431	3.54281	2.6669	3.0431	3.54281	396	-63.8748	-5.6908	240500000	威尔泰	6	0	0	244295	0.195847	11111111	18.03	11111111	1	流通A股	3110	流通A股	10.591	39.11	28.519	1	2	流通A股	3110	流通A股	10.591	39.11	28.519	32804984
2058	0.246	2017	0	0	威尔泰		C40	0	2006				24.9394	5.5933	3.0987	3.2822	4.14586	3.0987	3.2822	4.14586	390	24.9394	5.5933	246400000	威尔泰	6	0	0	71338	0.0497308	11111111	19.49	11111111	1	流通A股	3110	流通A股	6.9837	29.11	22.1263	1	2	流通A股	3110	流通A股	6.9837	29.11	22.1263	23380900
2058	0.246	2018	0	0	威尔泰			0							3.0987	3.2822								246400000		6		0	71338			19.49		1	流通A股	3110	流通A股	5.4825	24.41	18.9275	1	2	流通A股	3110	流通A股	5.4825	24.41	18.9275	17644900
2059	27.5197	2007	0	0	云南旅游			0
2059	0.06	2008	0	0	云南旅游			0
2059	2	2009	0	0	云南旅游			0
2059	7.75	2010	0	0	云南旅游		L72	0	2006				61	269.494	4.0082	7.0157	1.2759	4.0082	7.0157	1.2759	413	61	269.494	1190000000	世博股份	6	0	0	0	0	11111111	35.75	11111111	1	国有法人股	1100	国有法人股	58.9665	59.07	0.1035	1	2	国有法人股	1100	国有法人股	58.9665	59.07	0.1035	104700000
2059	12.125	2011	0	0	云南旅游		L72	0	2006				44.4106	28.1726	6.3319	6.7588	1.9114	6.3319	6.7588	1.9114	442	44.4106	28.1726	1255000000	世博股份	5	0	0	0	0	11111111	37.93	11111111	1	国有法人股	1100	国有法人股	58.9665	59.07	0.1035	1	2	国有法人股	1100	国有法人股	58.9665	59.07	0.1035	104700000
2059	0	2012	0	0	云南旅游		L72	0	2006				-7.9933	10.4379	4.8488	6.2137	0.862367	4.8488	6.2137	0.862367	366	-7.9933	10.4379	1239000000	世博股份	5	0	0	0	0	11111111	34.24	11111111	1	国有法人股	2120	国有法人股	31.4468	59.07	27.6232	1	2	国有法人股	2120	国有法人股	31.4468	59.07	27.6232	104700000
2059	0	2013	0	0	云南旅游		L72	0	2006				-41.3662	-19.6446	2.0061	3.8429	1.70535	2.0061	3.8429	1.70535	347	-41.3662	-19.6446	1272000000	世博股份	5	0	0	0	0	11111111	36.61	11111111	1	国有法人股	2120	国有法人股	31.4468	53.33	21.8832	1	2	国有法人股	2120	国有法人股	31.4468	53.33	21.8832	104700000
2059	0	2014	0	0	云南旅游		L72	0	2006				-79.4133	-33.6662	-1.6222	1.2143	1.86156	-1.6222	1.2143	1.86156	337	-79.4133	-33.6662	1132000000	云南旅游	6	0	0	0	0	11111111	29.91	11111111	1	国有法人股	2120	国有法人股,流通A股	58.12	58.12	0	1	2	国有法人股	2120	国有法人股,流通A股	58.12	58.12	0	104700000
2059	26.6732	2015	0	0	云南旅游		L72	0	2006				336.191	-3.9065	2.9758	3.4885	1.98116	2.9758	3.4885	1.98116	313	336.191	-3.9065	1058000000	云南旅游	6	0	0	0	0	11111111	22.75	11111111	1	国有法人股	2120	国有法人股	56.12	56.12	0	1	2	国有法人股	2120	国有法人股	56.12	56.12	0	100500000
2059	26.6732	2016	0	0	云南旅游		N78	0	2006				16.0454	80.8529	4.2036	4.2263	1.47491	4.2036	4.2263	1.47491	501	16.0454	80.8529	1166000000	云南旅游	6	0	0	0	0	11111111	27.44	11111111	1	流通A股	2120	流通A股	56.06	56.06	0	1	2	流通A股	2120	流通A股	56.06	56.06	0	100500000
2059	26.6732	2017	0	0	云南旅游		N78	0	2006				93.1762	52.0907	7.6147	5.8878	1.3094	7.6147	5.8878	1.3094	2241	93.1762	52.0907	2106000000	云南旅游	6	0	0	0	0	11111111	36.34	11111111	1	国有法人股,流通A股	2120	国有法人股,流通A股	63.81	63.81	0	1	2	国有法人股,流通A股	2120	国有法人股,流通A股	63.81	63.81	0	179000000
2059	26.6732	2018	0	0	云南旅游			0							7.6147	5.8878								2106000000		6		0	0			36.34		1	国有法人股,流通A股	2120	国有法人股,流通A股	51.685	54.49	2.805	1	2	国有法人股,流通A股	2120	国有法人股,流通A股	51.685	54.49	2.805	179000000
2060	0	2007	0	0	粤水电			0
2060	0.77	2008	0	0	粤水电			0
2060	0	2009	0	0	粤水电			0
2060	1.41	2010	0	0	粤水电	2011	E48	0	2006	0.12	3		20.1086	15.5379	10.9324	5.3833	0.767283	10.9324	5.3833	0.767283	2553	20.1086	15.5379	1933000000	粤水电	8	0	0	0	0	11111111	55.72	11111111	1	国家股	2120	国家股	47.92	47.92	0	1	2	国家股	2120	国家股	47.92	47.92	0	105400000
2060	5.01	2011	0	0	粤水电	2011	E48	0	2006	0.12	3		12.0723	9.9233	8.7121	4.4721	0.852562	8.7121	4.4721	0.852562	2702	12.0723	9.9233	2851000000	粤水电	8	0	0	0	0	11111111	67.31	11111111	1	国家股	2120	国家股	47.92	47.92	0	1	2	国家股	2120	国家股	47.92	47.92	0	105400000
2060	7.33	2012	0	0	粤水电	2011	E48	0	2006	0.12	3		0.209	7.3377	6.9129	4.9014	0.5071	6.9129	4.9014	0.5071	2819	0.209	7.3377	3523000000	粤水电	8	0	0	0	0	11111111	61.8	11111111	1	国家股,流通A股	2120	国家股,流通A股	40.59	40.59	0	1	2	国家股,流通A股	2120	国家股,流通A股	40.59	40.59	0	112400000
2060	0.07	2013	0	0	粤水电	2011	E48	0	2006	0.12	3		10.8826	36.7783	6.2846	3.9847	0.683924	6.2846	3.9847	0.683924	2986	10.8826	36.7783	4423000000	粤水电	8	0	0	0	0	11111111	68.18	11111111	1	国家股,流通A股	2120	国家股,流通A股	39.18	39.18	0	1	2	国家股,流通A股	2120	国家股,流通A股	39.18	39.18	0	130200000
2060	0	2014	0	0	粤水电	2011	E48	0	2006	0.12	3		6.4888	21.5686	6.361	3.671	0.621744	6.361	3.671	0.621744	3286	6.4888	21.5686	6127000000	粤水电	6	0	0	5250	0.00157942	11111111	75.9	11111111	1	国家股,流通A股	2120	国家股,流通A股	39.18	39.18	0	1	2	国家股,流通A股	2120	国家股,流通A股	39.18	39.18	0	130200000
2060	10.5	2015	0	0	粤水电	2011	E48	0	2006	0.12	3		-22.5744	2.3861	3.7417	2.2628	0.394557	3.7417	2.2628	0.394557	3238	-22.5744	2.3861	8207000000	粤水电	8	0	0	5250	0.00125482	11111111	71.3	11111111	1	流通A股	2120	流通A股	28.68	28.68	0	1	2	流通A股	2120	流通A股	28.68	28.68	0	120000000
2060	10.5	2016	0	0	粤水电	2011	E48	0	2006	0.12	3		-18.6821	12.1306	2.4251	2.2383	0.261913	2.4251	2.2383	0.261913	3328	-18.6821	12.1306	9853000000	粤水电	7	30000	0.00597533	71300	0.0142014	11111111	75.61	11111111	1	流通A股	2120	流通A股	29.45	29.45	0	1	2	流通A股	2120	流通A股	29.45	29.45	0	147900000
2060	10.5	2017	0	0	粤水电	2011	E48	0	2006	0.12	3		57.0715	19.6271	3.6868	3.0007	0.24379	3.6868	3.0007	0.24379	3396	57.0715	19.6271	11100000000	粤水电	8	0	0	84059	0.0139835	11111111	77.6	11111111	1	流通A股	2120	流通A股	29.52	29.52	0	1	2	流通A股	2120	流通A股	29.52	29.52	0	177500000
2060	10.5	2018	0	0	粤水电	2011		0		0.12					3.6868	3.0007								11100000000		8		0	84059			77.6		1	流通A股	2120	流通A股	34.53	34.53	0	1	2	流通A股	2120	流通A股	34.53	34.53	0	207600000
2061	0	2007	0	0	江山化工			0
2061	0	2008	0	0	江山化工			0
2061	0.071	2009	0	0	江山化工			0
2061	0	2010	0	0	江山化工	2013	C26	0	2006	0.14	3	659	138.623	26.1932	22.1012	14.6963	1.94607	22.1012	14.6963	1.94607	820	138.623	26.1932	945200000	江山化工	7	0	0	0	0	11111111	46.32	11111111	1	国有法人股	1100	国有法人股				1	2	国有法人股	1100	国有法人股				51000000
2061	0	2011	0	0	江山化工	2013	C26	0	2006	0.14	3	659	-16.988	12.7395	14.2876	10.6465	2.76273	14.2876	10.6465	2.76273	799	-16.988	12.7395	1102000000	江山化工	7	0	0	0	0	11111111	49.98	11111111	1	国有法人股	1100	国有法人股				1	2	国有法人股	1100	国有法人股				51000000
2061	0	2012	0	0	江山化工	2013	C26	0	2006	0.14	3	659	-192.689	5.7067	-11.7658	-2.6304	0.596615	-11.7658	-2.6304	0.596615	833	-192.689	5.7067	1173000000	江山化工	7	0	0	0	0	11111111	58.12	11111111	1	国有法人股	1100	国有法人股				1	2	国有法人股	1100	国有法人股				51000000
2061	0.262	2013	0	0	江山化工	2013	C26	0	2006	0.14	3	659	204.813	1.9765	15.9156	6.8047	1.19259	15.9156	6.8047	1.19259	827	204.813	1.9765	1648000000	江山化工	6	0	0	0	0	11111111	65.6	11111111	1	国有法人股	1100	国有法人股,流通A股				1	2	国有法人股	1100	国有法人股,流通A股				51000000
2061	0	2014	0	0	江山化工	2013	C26	0	2006	0.14	3	659	-40.9308	15.0636	10.1862	4.1752	0.930356	10.1862	4.1752	0.930356	815	-40.9308	15.0636	1763000000	江山化工	7	0	0	0	0	11111111	64.28	11111111	1	流通A股	1100	流通A股				1	2	流通A股	1100	流通A股				51000000
2061	31.4	2015	0	0	江山化工	2013	C26	0	2006	0.14	3	659	-228.535	31.6454	1.4462	2.1811	0.529285	1.4462	2.1811	0.529285	832	-228.535	31.6454	1925000000	江山化工	7	0	0	0	0	11111111	69.81	11111111	1	流通A股	1100	流通A股				1	2	流通A股	1100	流通A股				47475082
2061	31.4	2016	0	0	江山化工	2013	C26	0	2006	0.14	3	659	220.263	-1.5475	12.6303	5.5484	0.568619	12.6303	5.5484	0.568619	825	220.263	-1.5475	2142000000	江山化工	7	0	0	0	0	11111111	71.91	11111111	1	流通A股	1100	流通A股				1	2	流通A股	1100	流通A股				47475082
2061	31.4	2017	0	0	江山化工	2013	C26	0	2006	0.14	3	659	-51.3517	-13.7938	3.172	2.6483	0.776634	3.172	2.6483	0.776634	1023	-51.3517	-13.7938	2712000000	江山化工	4	0	0	0	0	11111111	54.3	11111111	1	国有法人股,流通A股	1100	国有法人股,流通A股	31.4	31.4	0	1	2	国有法人股,流通A股	1100	国有法人股,流通A股	31.4	31.4	0	105400000
2061	31.4	2018	0	0	江山化工	2013		0		0.14					3.172	2.6483								2712000000		4		0	0			54.3		1	国有法人股,流通A股	1100	国有法人股,流通A股	31.4	31.4	0	1	2	国有法人股,流通A股	1100	国有法人股,流通A股	31.4	31.4	0	137000000
2062	0.1196	2007	0	0	宏润建设			0
2062	0.9451	2008	0	0	宏润建设			0
2062	0.405	2009	0	0	宏润建设			0
2062	0.405	2010	0	0	宏润建设		E47	0	2006				1.2656	18.3577	15.9889	7.3412	0.907465	15.9889	7.3412	0.907465	535	1.2656	18.3577	1512000000	宏润建设	5	37552435	33.886	7216474	6.51189	11111111	58.4	11111111	1	境内法人持有股份	3110	境内法人持有股份	29.9459	51.33	21.3841	1	2	境内法人持有股份	3110	境内法人持有股份	29.9459	51.33	21.3841	36559600
2062	0.2525	2011	0	0	宏润建设		E47	0	2006				68.826	29.8166	17.8776	8.047	1.62982	17.8776	8.047	1.62982	654	68.826	29.8166	2111000000	宏润建设	6	54485753	32.7773	12939191	7.78391	11111111	64.17	11111111	1	境内法人持有股份	3110	境内自然人持有股份,境内法人持有股份	29.9459	51.33	21.3841	1	2	境内法人持有股份	3110	境内自然人持有股份,境内法人持有股份	29.9459	51.33	21.3841	54839400
2062	0.405	2012	0	0	宏润建设		E47	0	2006				125.291	35.1668	26.4677	11.2624	0.571737	26.4677	11.2624	0.571737	868	125.291	35.1668	4652000000	宏润建设	6	53883733	26.9419	12789191	6.3946	11111111	72.56	11111111	1	境内法人持有股份	3110	境内法人持有股份,境内自然人持有股份	30.891	59.71	28.819	1	2	境内法人持有股份	3110	境内法人持有股份,境内自然人持有股份	30.891	59.71	28.819	88910590
2062	0.336	2013	0	0	宏润建设		E47	0	2006				20.5555	24.3924	22.4281	8.343	0.985426	22.4281	8.343	0.985426	1200	20.5555	24.3924	6110000000	宏润建设	6	74730716	24.9102	16156955	5.38565	11111111	71.93	11111111	1	境内法人持有股份,流通A股	3110	境内法人持有股份,境内自然人持有股份	30.891	59.71	28.819	1	2	境内法人持有股份,流通A股	3110	境内法人持有股份,境内自然人持有股份	30.891	59.71	28.819	133400000
2062	0	2014	0	0	宏润建设		E47	0	2006				3.6811	0.8947	19.2877	7.3337	0.749141	19.2877	7.3337	0.749141	1365	3.6811	0.8947	8079000000	宏润建设	6	110500000	24.5525	23855309	5.30118	11111111	74.82	11111111	1	境内法人持有股份,流通A股	3110	境内自然人持有股份,流通A股,境内法人持有股份	30.891	50.43	19.539	1	2	境内法人持有股份,流通A股	3110	境内自然人持有股份,流通A股,境内法人持有股份	30.891	50.43	19.539	200000000
2062	0	2015	0	0	宏润建设		E47	0	2006				-60.4586	1.1105	7.7125	3.2475	0.299476	7.7125	3.2475	0.299476	1431	-60.4586	1.1105	9286000000	宏润建设	5	92903579	20.6452	23334709	5.18549	11111111	76.3	11111111	1	流通A股	3110	流通A股	31.0106	50.43	19.4194	1	2	流通A股	3110	流通A股	31.0106	50.43	19.4194	201600000
2062	0	2016	0	0	宏润建设		E48	0	2006				-18.2295	11.6605	6.9541	2.294	0.256317	6.9541	2.294	0.256317	1425	-18.2295	11.6605	11350000000	宏润建设	5	113100000	20.1103	23856635	4.24118	11111111	79.13	11111111	1	流通A股	3110	高管股,流通A股	31.2631	60.18	28.9169	1	2	流通A股	3110	高管股,流通A股	31.2631	60.18	28.9169	252700000
2062	0	2017	0	0	宏润建设		E48	0	2006				60.3942	15.1359	8.9496	2.9053	0.211502	8.9496	2.9053	0.211502	1450	60.3942	15.1359	12500000000	宏润建设	5	95012136	16.891	22856029	4.06329	11111111	80.2	11111111	1	流通A股	3110	境内自然人持有股份,流通A股	31.2631	50.89	19.6269	1	2	流通A股	3110	境内自然人持有股份,流通A股	31.2631	50.89	19.6269	252700000
2062	0	2018	0	0	宏润建设			0							8.9496	2.9053								12500000000		5		16.891	22856029			80.2		1	流通A股	3110	境内自然人持有股份,流通A股	31.2631	50.89	19.6269	1	2	流通A股	3110	境内自然人持有股份,流通A股	31.2631	50.89	19.6269	353800000
2063	2.2434	2007	0	0	远光软件			0
2063	2.1592	2008	0	0	远光软件			0
2063	1.5748	2009	0	0	远光软件			0
2063	0.052	2010	0	0	远光软件	2000	I65	0	2006	0.06	1		46.9166	23.7675	17.535	14.7246	3.93287	17.535	14.7246	3.93287	792	46.9166	23.7675	362700000	远光软件	6	8396640	7.64582	8396640	7.64582	11111111	14.01	11111111	1	境内法人持有股份	3110	境内法人持有股份	23.151	38.23	15.079	1	2	境内法人持有股份	3110	境内法人持有股份	23.151	38.23	15.079	33586560
2063	0	2011	0	0	远光软件	2000	I65	0	2006	0.06	1		43.9993	24.6391	16.8919	15.6872	5.56208	16.8919	15.6872	5.56208	1062	43.9993	24.6391	398800000	远光软件	6	8396640	7.64582	0	0	11111111	13.18	11111111	1	境内法人持有股份	3110	境内自然人持有股份,境内法人持有股份	23.099	38.14	15.041	1	2	境内法人持有股份	3110	境内自然人持有股份,境内法人持有股份	23.099	38.14	15.041	33586560
2063	2.2484	2012	0	0	远光软件	2000	I65	0	2006	0.06	1		32.6864	37.6068	19.924	18.8819	3.61539	19.924	18.8819	3.61539	1230	32.6864	37.6068	437400000	远光软件	6	8396640	7.64582	0	0	11111111	8.9	11111111	1	境内法人持有股份	3110	境内法人持有股份,境内自然人持有股份	23.099	38.23	15.131	1	2	境内法人持有股份	3110	境内法人持有股份,境内自然人持有股份	23.099	38.23	15.131	33586560
2063	0.9044	2013	0	0	远光软件	2000	I65	0	2006	0.06	1		55.7211	44.887	25.3527	23.9422	7.38895	25.3527	23.9422	7.38895	1595	55.7211	44.887	609200000	远光软件	6	11531582	5.83358	0	0	11111111	15.4	11111111	1	流通A股	3110	高管股,流通A股	20.9398	34.66	13.7202	1	2	流通A股	3110	高管股,流通A股	20.9398	34.66	13.7202	56995128
2063	2.4488	2014	0	0	远光软件	2000	I65	0	2006	0.06	1		65.4933	54.4585	30.7373	27.0617	8.77896	30.7373	27.0617	8.77896	2125	65.4933	54.4585	915900000	远光软件	6	12880818	4.9819	220000	0.0850891	11111111	20.19	11111111	1	流通A股	3110	高管股,流通A股	18.6914	32.15	13.4586	1	2	流通A股	3110	高管股,流通A股	18.6914	32.15	13.4586	70331878
2063	0	2015	0	0	远光软件	2000	I65	0	2006	0.06	1		10.5867	34.175	24.8277	22.5893	5.18223	24.8277	22.5893	5.18223	2469	10.5867	34.175	1104000000	远光软件	6	60028673	17.6594	14337438	4.21782	11111111	11.66	11111111	1	高管股,流通A股	3110	高管股,流通A股	16.448	24.08	7.632	1	2	高管股,流通A股	3110	高管股,流通A股	16.448	24.08	7.632	45461920
2063	0	2016	0	0	远光软件	2000	I65	0	2006	0.06	1		36.1337	21.3835	26.0162	24.8077	4.70805	26.0162	24.8077	4.70805	2691	36.1337	21.3835	1380000000	远光软件	5	75014495	16.9263	16419015	3.70479	11111111	10.24	11111111	1	高管股	3110	高管股,流通A股	15.5436	21.21	5.6664	1	2	高管股	3110	高管股,流通A股	15.5436	21.21	5.6664	59100496
2063	0	2017	0	0	远光软件	2000	I65	0	2006	0.06	1		18.0965	19.1626	23.6322	22.2141	4.92451	23.6322	22.2141	4.92451	3185	18.0965	19.1626	1825000000	远光软件	4	65415639	14.1576	12225193	2.64583	11111111	9.11	11111111	1	境内自然人持有股份	3110	境内自然人持有股份,流通A股	13.0948	17.17	4.0752	1	2	境内自然人持有股份	3110	境内自然人持有股份,流通A股	13.0948	17.17	4.0752	53190446
2063	0	2018	0	0	远光软件	2000		0		0.06					23.6322	22.2141								1825000000		4		14.1576	12225193			9.11		1	境内自然人持有股份	3110	境内自然人持有股份	11.52	11.52	0	1	2	境内自然人持有股份	3110	境内自然人持有股份	11.52	11.52	0	53190446
2064	0	2007	0	0	华峰氨纶			0
2064	3.31	2008	0	0	华峰氨纶			0
2064	3.3516	2009	0	0	华峰氨纶			0
2064	10.5202	2010	0	0	华峰氨纶		C28	0	2006				16.9893	41.41	8.9493	9.2592	1.85805	8.9493	9.2592	1.85805	804	16.9893	41.41	1052000000	华峰氨纶	6	26475000	18.6444	5400000	3.80282	11111111	24.62	11111111	1	境内法人持有股份	3110	境内法人持有股份	31.8278	45.58	13.7522	1	2	境内法人持有股份	3110	境内法人持有股份	31.8278	45.58	13.7522	45900000
2064	0	2011	0	0	华峰氨纶		C28	0	2006				549.437	87.697	38.8746	39.3501	5.52851	38.8746	39.3501	5.52851	1018	549.437	87.697	1786000000	华峰氨纶	5	32467500	17.588	7020000	3.80282	11111111	34.94	11111111	1	境内法人持有股份	3110	境内自然人持有股份,境内法人持有股份	31.8278	45.6	13.7722	1	2	境内法人持有股份	3110	境内自然人持有股份,境内法人持有股份	31.8278	45.6	13.7722	59670000
2064	0	2012	0	0	华峰氨纶		C28	0	2006				-56.9899	-29.1476	13.252	4.5653	1.29182	13.252	4.5653	1.29182	1158	-56.9899	-29.1476	1732000000	华峰氨纶	6	64935000	17.588	14040000	3.80282	11111111	24.49	11111111	1	境内法人持有股份	3110	境内法人持有股份,境内自然人持有股份	42.348	45.58	3.232	1	2	境内法人持有股份	3110	境内法人持有股份,境内自然人持有股份	42.348	45.58	3.232	119300000
2064	3.3081	2013	0	0	华峰氨纶		C28	0	2006				-34.388	17.7423	7.9928	7.7068	4.08411	7.9928	7.7068	4.08411	1287	-34.388	17.7423	1725000000	华峰氨纶	6	50475500	13.6716	11520000	3.12026	11111111	20.06	11111111	1	流通A股	3110	高管股,流通A股	39.038	42.27	3.232	1	2	流通A股	3110	高管股,流通A股	39.038	42.27	3.232	119300000
2064	0.263	2014	0	0	华峰氨纶		C28	0	2006				197.867	36.1214	21.0373	20.2987	4.25664	21.0373	20.2987	4.25664	1287	197.867	36.1214	1945000000	华峰氨纶	6	93561000	12.6708	23050000	3.12161	11111111	14.55	11111111	1	流通A股	3110	高管股,流通A股	35.6864	42.27	6.5836	1	2	流通A股	3110	高管股,流通A股	35.6864	42.27	6.5836	238700000
2064	0	2015	0	0	华峰氨纶		C28	0	2006				-84.1197	-13.1293	3.0778	3.3652	1.63689	3.0778	3.3652	1.63689	1350	-84.1197	-13.1293	2143000000	华峰氨纶	5	93561000	12.6708	23050000	3.12161	11111111	23.53	11111111	1	流通A股	3110	流通A股,高管股	35.6864	42.27	6.5836	1	2	流通A股	3110	流通A股,高管股	35.6864	42.27	6.5836	238700000
2064	0	2016	0	0	华峰氨纶		C28	0	2006				-63.7639	22.1471	1.1168	1.8804	1.43992	1.1168	1.8804	1.43992	1346	-63.7639	22.1471	2426000000	华峰氨纶	6	93561000	12.6708	23050000	3.12161	11111111	31.69	11111111	1	流通A股	3110	高管股,流通A股	35.6864	42.27	6.5836	1	2	流通A股	3110	高管股,流通A股	35.6864	42.27	6.5836	238700000
2064	0	2017	0	0	华峰氨纶		C28	0	2006				1403.91	37.3487	15.7391	12.746	2.42202	15.7391	12.746	2.42202	1437	1349.67	37.3487	2777000000	华峰氨纶	6	90261050	12.2239	2925000	0.396127	11111111	33.03	11111111	1	流通A股	3110	境内自然人持有股份,流通A股	35.6864	42.27	6.5836	1	2	流通A股	3110	境内自然人持有股份,流通A股	35.6864	42.27	6.5836	238700000
2064	0	2018	0	0	华峰氨纶			0							15.7391	12.746								2777000000		6		12.2239	2925000			33.03		1	境内法人持有股份,流通A股	3110	境内法人持有股份,境内自然人持有股份,流通A股	32.3783	38.42	6.0417	1	2	境内法人持有股份,流通A股	3110	境内法人持有股份,境内自然人持有股份,流通A股	32.3783	38.42	6.0417	248700000
2065	0	2007	0	0	东华软件			0
2065	39.104	2008	0	0	东华软件			0
2065	32.914	2009	0	0	东华软件			0
2065	3.37	2010	0	0	东华软件		I65	0	2006				24.5531	32.0788	19.0672	11.2039	2.60797	19.0672	11.2039	2.60797	644	24.5531	32.0788	910000000	东华合创	6	16735661	19.4067	1019024	1.18166	11111111	38.31	11111111	1	境内法人持有股份	3000	境内法人持有股份	69.49	69.49	0	1	2	境内法人持有股份	3000	境内法人持有股份	30.386	48.62	18.234	26204063
2065	0.63	2011	0	0	东华软件		I65	0	2006				30.8653	31.6261	15.7035	10.1952	4.57278	15.7035	10.1952	4.57278	707	30.8653	31.6261	1097000000	东华合创	6	24799561	19.1717	1222431	0.94502	11111111	41.17	11111111	1	境内法人持有股份	3000	境内自然人持有股份,境内法人持有股份	69.49	69.49	0	1	2	境内法人持有股份	3000	境内自然人持有股份,境内法人持有股份	30.386	48.62	18.234	39306094
2065	4.92	2012	0	0	东华软件		I65	0	2006				87.5057	45.1982	20.5615	12.891	2.20369	20.5615	12.891	2.20369	1376	87.5057	45.1982	1866000000	东华合创	7	56322522	19.8326	9168262	3.22837	11111111	41.94	11111111	1	境内法人持有股份	3000	境内法人持有股份,境内自然人持有股份	63.3	63.3	0	1	2	境内法人持有股份	3000	境内法人持有股份,境内自然人持有股份	63.3	63.3	0	78612188
2065	33.368	2013	0	0	东华软件		I65	0	2006				35.6417	33.6533	20.2597	13.3478	5.00779	20.2597	13.3478	5.00779	1754	35.6417	33.6533	1977000000	东华软件	7	84247908	19.7772	13516518	3.173	11111111	34.44	11111111	1	流通A股	3000	境内法人持有股份,流通A股,境内自然人持有股份	58.38	58.38	0	1	2	流通A股	3000	境内法人持有股份,流通A股,境内自然人持有股份	25.012	39.37	14.358	101900000
2065	4.74	2014	0	0	东华软件		I65	0	2006				31.663	20.7384	22.1396	15.8647	5.51015	22.1396	15.8647	5.51015	2273	31.663	20.7384	2379000000	东华软件	6	63165711	14.8282	1894682	0.444777	11111111	33.86	11111111	1	流通A股	3.1103e+35	境内自然人持有股份,流通A股	58.38	58.38	0	1	2	流通A股	3.1103e+35	境内自然人持有股份,流通A股	58.38	58.38	0	101900000
2065	0.68	2015	0	0	东华软件		I65	0	2006				32.6379	38.2975	21.9356	16.235	3.48905	21.9356	16.235	3.48905	2947	32.6379	38.2975	3356000000	东华软件	6	75759045	14.2741	2233809	0.420883	11111111	32.43	11111111	1	流通A股	3.1103e+35	流通A股,高管股	55.01	55.01	0	1	2	流通A股	3.1103e+35	流通A股,高管股	55.01	55.01	0	122300000
2065	0.68	2016	0	0	东华软件		I65	0	2006				35.2159	34.9906	22.6163	17.0612	2.41891	22.6163	17.0612	2.41891	3815	35.2159	34.9906	4010000000	东华软件	6	98447946	14.2685	3145380	0.455874	11111111	31.03	11111111	1	流通A股	3.1103e+35	高管股,流通A股	54.33	54.33	0	1	2	流通A股	3.1103e+35	高管股,流通A股	54.33	54.33	0	159000000
2065	0.68	2017	0	0	东华软件		I65	0	2006				35.441	26.681	23.7911	17.7594	3.90498	23.7911	17.7594	3.90498	5141	35.441	26.681	6010000000	东华软件	6	98364253	14.1673	3225487	0.464564	11111111	38.19	11111111	1	流通A股	3110	境内自然人持有股份,流通A股	53.7	53.7	0	1	2	流通A股	3110	境内自然人持有股份,流通A股	53.7	53.7	0	159000000
2065	0.68	2018	0	0	东华软件			0							23.7911	17.7594								6010000000		6		14.1673	3225487			38.19		1	流通A股	3110	境内自然人持有股份,流通A股	48.96	48.96	0	1	2	流通A股	3110	境内自然人持有股份,流通A股	48.96	48.96	0	318000000
2066	13.19	2007	0	0	瑞泰科技			0
2066	1.9	2008	0	0	瑞泰科技			0
2066	0.405	2009	0	0	瑞泰科技			0
2066	0	2010	0	0	瑞泰科技	2001	C30	0	2006	0.06	1	1178	22.191	16.6494	11.4846	6.857	2.06126	11.4846	6.857	2.06126	341	22.191	16.6494	345800000	瑞泰科技	6	0	0	0	0	11111111	41.64	11111111	1	国有法人股	1100	国有法人股	59.76	59.76	0	1	2	国有法人股	1100	国有法人股	59.76	59.76	0	35858682
2066	0	2011	0	0	瑞泰科技	2001	C30	0	2006	0.06	1	1178	38.7952	67.3681	11.3343	7.8762	2.46681	11.3343	7.8762	2.46681	704	38.7952	67.3681	489900000	瑞泰科技	6	0	0	0	0	11111111	50.53	11111111	1	国有法人股	1100	国有法人股	59.76	59.76	0	1	2	国有法人股	2100	国有法人股	59.76	59.76	0	35858682
2066	0	2012	0	0	瑞泰科技	2001	C30	0	2006	0.06	1	1178	64.7213	39.4766	14.5052	9.4673	0.947897	14.5052	9.4673	0.947897	1036	64.7213	39.4766	756700000	瑞泰科技	6	0	0	0	0	11111111	53.79	11111111	1	国有法人股	1100	国有法人股	59.76	59.76	0	1	2	国有法人股	2100	国有法人股	59.76	59.76	0	53788023
2066	0	2013	0	0	瑞泰科技	2001	C30	0	2006	0.06	1	1178	12.9829	16.9113	9.3367	7.1739	1.92563	9.3367	7.1739	1.92563	1677	12.9829	16.9113	1158000000	瑞泰科技	6	0	0	0	0	11111111	42.78	11111111	1	流通A股	1100	流通A股	46.57	46.57	0	1	2	流通A股	2100	流通A股	46.57	46.57	0	53788023
2066	0.693	2014	0	0	瑞泰科技	2001	C30	0	2006	0.06	1	1178	37.0973	71.3655	8.7866	6.982	1.22023	8.7866	6.982	1.22023	2254	37.0973	71.3655	1641000000	瑞泰科技	6	0	0	0	0	11111111	54.29	11111111	1	流通A股	1100	流通A股	46.57	46.57	0	1	2	流通A股	2100	流通A股	46.57	46.57	0	53788023
2066	0	2015	0	0	瑞泰科技	2001	C30	0	2006	0.06	1	1178	30.2756	65.3193	9.7538	7.5617	0.611126	9.7538	7.5617	0.611126	2919	30.2756	65.3193	2204000000	瑞泰科技	6	0	0	0	0	11111111	59.95	11111111	1	流通A股	1100	流通A股	44.67	44.67	0	1	2	流通A股	2100	流通A股	44.67	44.67	0	51593112
2066	0	2016	0	0	瑞泰科技	2001	C30	0	2006	0.06	1	1178	-79.5714	6.4106	0.5792	4.1264	0.381038	0.5792	4.1264	0.381038	3656	-79.5714	6.4106	2946000000	瑞泰科技	6	0	0	0	0	11111111	64.36	11111111	1	流通A股	1100	流通A股	44.67	44.67	0	1	2	流通A股	2100	流通A股	44.67	44.67	0	103200000
2066	0	2017	0	0	瑞泰科技	2001	C30	0	2006	0.06	1	1178	-706.795	25.443	-26.1281	-0.137	0.376072	-26.1281	-0.137	0.376072	3832	-706.795	25.443	3090000000	瑞泰科技	5	0	0	0	0	11111111	69.92	11111111	1	流通A股	1100	流通A股	44.67	44.67	0	1	2	流通A股	2100	流通A股	44.67	44.67	0	103200000
2066	0	2018	0	0	瑞泰科技	2001		0		0.06					-26.1281	-0.137								3090000000		5		0	0			69.92		1	流通A股	1100	流通A股	44.67	44.67	0	1	2	流通A股	2100	流通A股	44.67	44.67	0	103200000
2067	0	2007	0	0	景兴纸业			0
2067	0	2008	0	0	景兴纸业			0
2067	0	2009	0	0	景兴纸业			0
2067	0	2010	0	0	景兴纸业	2011	C22	0	2006	0.12	3		-9.3461	3.1307	11.8671	9.0287	0.880669	11.8671	9.0287	0.880669	1299	-9.3461	3.1307	1669000000	景兴纸业	7	61500000	26.7391	0	0	11111111	59.43	11111111	1	境内自然人持有股份	3110	境内自然人持有股份	26.74	26.74	0	1	2	境内自然人持有股份	3110	境内自然人持有股份	26.74	26.74	0	61500000
2067	5.16	2011	0	0	景兴纸业	2011	C22	0	2006	0.12	3		41.0929	14.8774	6.4504	5.3624	1.60021	6.4504	5.3624	1.60021	1491	41.0929	14.8774	3665000000	景兴纸业	8	83950000	21.4158	0	0	11111111	47.18	11111111	1	高管股	3110	高管股	21.42	21.42	0	1	2	高管股	3110	高管股	21.42	21.42	0	83950000
2067	0	2012	0	0	景兴纸业	2011	C22	0	2006	0.12	3		-412.149	81.7829	-11.6265	-3.5143	0.314368	-11.6265	-3.5143	0.314368	1236	-412.149	81.7829	4003000000	景兴纸业	8	83950000	21.4158	0	0	11111111	57.19	11111111	1	高管股	3110	高管股	21.42	21.42	0	1	2	高管股	3110	高管股	21.42	21.42	0	83950000
2067	0	2013	0	0	景兴纸业	2011	C22	0	2006	0.12	3		106.979	-5.7515	1.8768	2.5629	0.692803	1.8768	2.5629	0.692803	1419	106.979	-5.7515	3791000000	景兴纸业	8	83950000	21.4158	0	0	11111111	52.89	11111111	1	高管股,流通A股	3110	高管股,流通A股	21.42	21.42	0	1	2	高管股,流通A股	3110	高管股,流通A股	21.42	21.42	0	83950000
2067	5.32	2014	0	0	景兴纸业	2011	C22	0	2006	0.12	3		654.069	35.7705	6.9782	6.0056	0.592763	6.9782	6.0056	0.592763	1360	654.069	35.7705	4398000000	景兴纸业	8	83950000	21.4158	0	0	11111111	56.29	11111111	1	高管股,流通A股	3110	高管股,流通A股	21.42	21.42	0	1	2	高管股,流通A股	3110	高管股,流通A股	21.42	21.42	0	83950000
2067	0.693	2015	0	0	景兴纸业	2011	C22	0	2006	0.12	3		1.9191	31.2728	5.3395	5.5807	0.510704	5.3395	5.5807	0.510704	1561	1.9191	31.2728	5462000000	景兴纸业	8	8895	0.00162622	0	0	11111111	45.79	11111111	1	境内自然人持有股份,流通A股	3110	境内自然人持有股份,流通A股	16.26	16.26	0	1	2	境内自然人持有股份,流通A股	3110	境内自然人持有股份,流通A股	16.26	16.26	0	88950000
2067	0.693	2016	0	0	景兴纸业	2011	C22	0	2006	0.12	3		-91.5111	-10.0641	0.5243	2.3012	0.575451	0.5243	2.3012	0.575451	2254	-91.5111	-10.0641	5209000000	景兴纸业	7	177900000	16.2622	0	0	11111111	42.93	11111111	1	境内自然人持有股份,流通A股	3110	境内自然人持有股份,流通A股	16.26	16.26	0	1	2	境内自然人持有股份,流通A股	3110	境内自然人持有股份,流通A股	16.26	16.26	0	177900000
2067	0.693	2017	0	0	景兴纸业	2011	C22	0	2006	0.12	3		-53.4368	-2.6587	0.4491	2.0803	0.457507	0.4491	2.0803	0.457507	2424	-53.4368	-2.6587	5189000000	景兴纸业	6	177900000	16.2622	0	0	11111111	42.6	11111111	1	境内自然人持有股份,流通A股	3110	境内自然人持有股份,流通A股	16.26	16.26	0	1	2	境内自然人持有股份,流通A股	3110	境内自然人持有股份,流通A股	16.26	16.26	0	177900000
2067	0.693	2018	0	0	景兴纸业	2011		0		0.12					0.4491	2.0803								5189000000		6		16.2622	0			42.6		1	境内自然人持有股份,流通A股	3110	境内自然人持有股份,流通A股	16.26	16.26	0	1	2	境内自然人持有股份,流通A股	3110	境内自然人持有股份,流通A股	16.26	16.26	0	177900000
2068	0.03	2007	0	0	黑猫股份			0
2068	0	2008	0	0	黑猫股份			0
2068	0.01	2009	0	0	黑猫股份			0
2068	0	2010	0	0	黑猫股份		C26	0	2006				101.731	73.4013	17.9571	9.6793	0.842751	17.9571	9.6793	0.842751	910	101.731	73.4013	1282000000	黑猫股份	6	0	0	0	0	11111111	60	11111111	1	国有法人股	1100	国有法人股	56.84	56.84	0	1	2	国有法人股	1100	国有法人股	56.84	56.84	0	50594733
2068	0.587	2011	0	0	黑猫股份		C26	0	2006				23.0127	30.4646	15.5255	9.1944	2.07924	15.5255	9.1944	2.07924	1549	23.0127	30.4646	1539000000	黑猫股份	6	0	0	0	0	11111111	62.22	11111111	1	国有法人股	1100	国有法人股	56.85	56.85	0	1	2	国有法人股	1100	国有法人股	56.85	56.85	0	50594733
2068	0.85	2012	0	0	黑猫股份		C26	0	2006				-92.8768	28.6022	0.5669	3.9705	0.62381	0.5669	3.9705	0.62381	1549	-92.8768	28.6022	1757000000	黑猫股份	6	0	0	0	0	11111111	68.68	11111111	1	国有法人股	2120	国有法人股	56.85	56.85	0	1	2	国有法人股	2120	国有法人股	56.85	56.85	0	91070519
2068	1.52	2013	0	0	黑猫股份		C26	0	2006				1292.9	4.9169	14.2393	7.3618	1.52041	14.2393	7.3618	1.52041	1940	1292.9	4.9169	2270000000	黑猫股份	6	0	0	0	0	11111111	71.97	11111111	1	流通A股	2120	流通A股	57.7	57.7	0	1	2	流通A股	2120	流通A股	57.7	57.7	0	109300000
2068	0	2014	0	0	黑猫股份		C26	0	2006				-36.2398	62.2865	8.6598	4.8793	0.91255	8.6598	4.8793	0.91255	2326	-36.2398	62.2865	2982000000	黑猫股份	0	0	0	0	0	11111111	76.72	11111111	1	流通A股	2120	流通A股	56.18	56.18	0	1	2	流通A股	2120	流通A股	56.18	56.18	0	140000000
2068	12.58	2015	0	0	黑猫股份		C26	0	2006				142.193	30.5208	13.9178	7.0857	0.618078	13.9178	7.0857	0.618078	3011	142.193	30.5208	4222000000	黑猫股份	5	0	0	0	0	11111111	68.31	11111111	1	流通A股	1100	流通A股	43.6	43.6	0	1	2	流通A股	2120	流通A股	43.6	43.6	0	208400000
2068	12.58	2016	0	0	黑猫股份		C26	0	2006				-24.5635	17.9818	8.1766	5.2869	0.564738	8.1766	5.2869	0.564738	3530	-24.5635	17.9818	5139000000	黑猫股份	6	0	0	0	0	11111111	72.24	11111111	1	流通A股	2120	流通A股	43.6	43.6	0	1	2	流通A股	2120	流通A股	43.6	43.6	0	208400000
2068	12.58	2017	0	0	黑猫股份		C26	0	2006				-83.0629	28.6124	1.9813	3.6178	0.297712	1.9813	3.6178	0.297712	4124	-83.0629	28.6124	6929000000	黑猫股份	6	0	0	0	0	11111111	79.84	11111111	1	流通A股	2120	流通A股	43.57	43.57	0	1	2	流通A股	2120	流通A股	43.57	43.57	0	208400000
2068	12.58	2018	0	0	黑猫股份			0							1.9813	3.6178								6929000000		6		0	0			79.84		1	流通A股	2120	流通A股	43.57	43.57	0	1	2	流通A股	2120	流通A股	43.57	43.57	0	208400000
2069	0.693	2007	0	0	獐子岛			0
2069	0	2008	0	0	獐子岛			0
2069	0.695	2009	0	0	獐子岛			0
2069	0	2010	0	0	獐子岛	2011	A04	0	2006	0.01	3		11.6991	23.5262	24.2013	19.4357	6.76779	24.2013	19.4357	6.76779	4161	11.6991	23.5262	1237000000	獐子岛	3	8533400	7.545	8533400	7.545	11111111	13.65	11111111	1	境内法人持有股份	1210	境内法人持有股份	47.66	47.66	0	1	2	境内法人持有股份	1210	境内法人持有股份	47.66	47.66	0	53904800
2069	1.9	2011	0	0	獐子岛	2011	A04	0	2006	0.01	3		-0.0802	0.2054	15.0434	12.825	6.86623	15.0434	12.825	6.86623	4516	-0.0802	0.2054	1576000000	獐子岛	3	8533400	7.545	8533900	7.54545	11111111	26.45	11111111	1	境内法人持有股份	1210	境内法人持有股份	47.66	47.66	0	1	2	境内法人持有股份	1210	境内法人持有股份	47.66	47.66	0	53904800
2069	0	2012	0	0	獐子岛	2011	A04	0	2006	0.01	3		-25.3873	56.9925	10.3945	9.4521	1.94132	10.3945	9.4521	1.94132	4091	-25.3873	56.9925	1820000000	獐子岛	3	17040100	7.5332	17043175	7.53456	11111111	30.39	11111111	1	境内法人持有股份	1210	境内法人持有股份	47.66	47.66	0	1	2	境内法人持有股份	1210	境内法人持有股份	47.66	47.66	0	107800000
2069	0	2013	0	0	獐子岛	2011	A04	0	2006	0.01	3		56.5	50.2043	15.7234	12.0752	3.72007	15.7234	12.0752	3.72007	4191	56.5	50.2043	2283000000	獐子岛	3	17020100	7.52436	16962306	7.49881	11111111	39.41	11111111	1	流通A股	1210	流通A股	47.66	47.66	0	1	2	流通A股	1210	流通A股	47.66	47.66	0	107800000
2069	0	2014	0	0	獐子岛	2011	A04	0	2006	0.01	3		115.621	49.3542	27.6037	18.7672	5.8665	27.6037	18.7672	5.8665	4307	115.621	49.3542	3304000000	獐子岛	3	34040200	7.52436	33920000	7.49779	11111111	48.83	11111111	1	流通A股	1210	流通A股	47.66	47.66	0	1	2	流通A股	1210	流通A股	47.66	47.66	0	215600000
2069	0	2015	0	0	獐子岛	2011	A04	0	2006	0.01	3		17.7175	30.0288	22.6348	15.1822	3.95137	22.6348	15.1822	3.95137	4335	17.7175	30.0288	4420000000	獐子岛	3	38340300	5.3916	38160000	5.36624	11111111	38.5	11111111	1	流通A股	1210	流通A股	45.76	45.76	0	1	2	流通A股	1210	流通A股	45.76	45.76	0	325400000
2069	0	2016	0	0	獐子岛	2011	A04	0	2006	0.01	3		-79.1675	-11.2047	4.0215	3.7339	2.27992	4.0215	3.7339	2.27992	4421	-79.1675	-11.2047	4922000000	獐子岛	3	38340300	5.3916	38164200	5.36683	11111111	48.04	11111111	1	流通A股	1210	流通A股	45.76	45.76	0	1	2	流通A股	1210	流通A股	45.76	45.76	0	325400000
2069	0	2017	0	0	獐子岛	2011	A04	0	2006	0.01	3		-6.0655	0.4821	3.9129	3.6223	1.95179	3.9129	3.6223	1.95179	4173	-6.0655	0.4821	5316000000	獐子岛	3	38340300	5.3916	38164200	5.36683	11111111	54.07	11111111	1	流通A股	1210	流通A股	45.76	45.76	0	1	2	流通A股	1210	流通A股	45.76	45.76	0	325400000
2069	0	2018	0	0	獐子岛	2011		0		0.01					3.9129	3.6223								5316000000		3		5.3916	38164200			54.07		1	流通A股	1210	流通A股	45.76	45.76	0	1	2	流通A股	1210	流通A股	45.76	45.76	0	325400000
2070	0.262	2007	0	1	众和股份			0
2070	0	2008	0	1	众和股份			0
2070	0.262	2009	0	1	众和股份			0
2070	4.93	2010	0	1	众和股份	2010	C17	0	2006	0.03	3		27.4371	14.9271	16.1269	9.4995	1.88748	16.1269	9.4995	1.88748	494	27.4371	14.9271	789600000	众和股份	6	34269200	31.7307	19938500	18.4616	11111111	42.57	11111111	1	境内自然人持有股份	3000	境内自然人持有股份	23.08	23.08	0	1	2	境内自然人持有股份	3000	境内自然人持有股份	23.08	23.08	0	24923100
2070	0.3	2011	0	1	众和股份	2010	C17	0	2006	0.03	3		-12.0196	32.2424	10.144	7.109	1.7323	10.144	7.109	1.7323	505	-12.0196	32.2424	1255000000	众和股份	6	65049240	50.1923	35141520	27.1154	11111111	62.27	11111111	1	境内自然人持有股份	3000	境内自然人持有股份	23.08	23.08	0	1	2	境内自然人持有股份	3000	境内自然人持有股份	23.08	23.08	0	29907720
2070	0.262	2012	0	1	众和股份	2010	C17	0	2006	0.03	3		-27.2724	42.5214	6.9409	5.9577	0.51407	6.9409	5.9577	0.51407	607	-27.2724	42.5214	1439000000	众和股份	6	84564012	50.1923	45683976	27.1154	11111111	64.81	11111111	1	境内自然人持有股份	3000	境内自然人持有股份	23.08	23.08	0	1	2	境内自然人持有股份	3000	境内自然人持有股份	23.08	23.08	0	38880036
2070	0.182	2013	0	1	众和股份	2010	C17	0	2006	0.03	3		90.463	38.7105	11.8756	8.1334	1.24276	11.8756	8.1334	1.24276	627	90.463	38.7105	1541000000	众和股份	5	114200000	50.1923	61673368	27.1154	11111111	62.37	11111111	1	流通A股	3000	流通A股	23.08	23.08	0	1	2	流通A股	3000	流通A股	23.08	23.08	0	52488048
2070	0	2014	0	1	众和股份	2010	C17	0	2006	0.03	3		30.604	15.5205	10.2985	7.6464	1.25761	10.2985	7.6464	1.25761	712	30.604	15.5205	2028000000	众和股份	4	94478530	32.6748	41990481	14.5221	11111111	47.14	11111111	1	境内自然人持有股份,流通A股	3000	境内自然人持有股份,流通A股	18.15	18.15	0	1	2	境内自然人持有股份,流通A股	3000	境内自然人持有股份,流通A股	18.15	18.15	0	52488048
2070	14.52	2015	0	1	众和股份	2010	C17	0	2006	0.03	3		-18.6738	16.7328	6.213	6.2995	0.99669	6.213	6.2995	0.99669	660	-18.6738	16.7328	2003000000	众和股份	2	54587625	14.5221	54587625	14.5221	11111111	43.06	11111111	1	境内自然人持有股份,流通A股	3000	境内自然人持有股份,流通A股	18.15	18.15	0	1	2	境内自然人持有股份,流通A股	3000	境内自然人持有股份,流通A股	18.15	18.15	0	68234463
2070	14.52	2016	0	1	众和股份	2010	C17	0	2006	0.03	3		-40.019	-2.689	3.5805	3.7146	1.14285	3.5805	3.7146	1.14285	649	-40.019	-2.689	3339000000	众和股份	2	70963913	14.5221	70963913	14.5221	11111111	51.24	11111111	1	流通A股	3110	境内自然人持有股份,流通A股	32.67	32.67	0	1	2	流通A股	3110	境内自然人持有股份,流通A股	32.67	32.67	0	88704802
2070	14.52	2017	0	1	众和股份	2010	C17	0	2006	0.03	3		-6.5485	21.5475	3.515	3.3543	1.17411	3.515	3.3543	1.17411	707	-6.5485	21.5475	2965000000	众和股份	2	92253087	14.5221	92253087	14.5221	11111111	43.71	11111111	1	流通A股	3110	境内自然人持有股份,流通A股	32.67	32.67	0	1	2	流通A股	3110	境内自然人持有股份,流通A股	32.67	32.67	0	115300000
2070	14.52	2018	0	1	众和股份	2010		0		0.03					3.515	3.3543								2965000000		2		14.5221	92253087			43.71		1	流通A股	3110	境内自然人持有股份,流通A股	32.67	32.67	0	1	2	流通A股	3110	境内自然人持有股份,流通A股	32.67	32.67	0	115300000
2071	13.102	2007	0	1	长城影视			0
2071	0	2008	0	1	长城影视			0
2071	0.405	2009	0	1	长城影视			0
2071	0.4	2010	0	1	长城影视	2005	C33	0	2006	0.08	4		-7.2495	6.9819	8.9911	7.8649	1.54714	8.9911	7.8649	1.54714	1778	-7.2495	6.9819	555900000	江苏宏宝	5	7791296	6.35091	3561320	2.90293	11111111	38.69	11111111	1	境内法人持有股份	3110	境内法人持有股份	20.11	41.46	21.35	1	2	境内法人持有股份	3110	境内法人持有股份	20.11	41.46	21.35	50861464
2071	0	2011	0	1	长城影视	2005	C33	0	2006	0.08	4		-73.2278	0.9584	1.7325	2.0573	2.21886	1.7325	2.0573	2.21886	2386	-73.2278	0.9584	488800000	江苏宏宝	6	4229976	3.44798	4229976	3.44798	11111111	30.35	11111111	1	境内法人持有股份	3110	境内法人持有股份	21.298	41.46	20.162	1	2	境内法人持有股份	3110	境内法人持有股份	21.298	41.46	20.162	50861464
2071	1.188	2012	0	1	长城影视	2005	C33	0	2006	0.08	4		-239.323	10.4706	-2.6011	-0.67	0.936891	-2.6011	-0.67	0.936891	1906	-239.323	10.4706	539500000	江苏宏宝	6	4229976	3.44798	4229976	3.44798	11111111	40.7	11111111	1	境内法人持有股份	3110	境内法人持有股份	21.298	41.46	20.162	1	2	境内法人持有股份	3110	境内法人持有股份	21.298	41.46	20.162	50861464
2071	0.4	2013	0	1	长城影视	2005	C33	0	2006	0.08	4		122.076	-12.1501	0.5507	1.4643	2.0666	0.5507	1.4643	2.0666	1747	122.076	-12.1501	593600000	江苏宏宝	6	3429976	2.79587	3429976	2.79587	11111111	39.97	11111111	1	流通A股	3110	流通A股	21.298	41.46	20.162	1	2	流通A股	3110	流通A股	21.298	41.46	20.162	50861464
2071	0	2014	0	1	长城影视	2005	C33	0	2006	0.08	4		996.793	31.9506	5.6856	4.5091	3.04107	5.6856	4.5091	3.04107	1708	996.793	31.9506	714600000	江苏宏宝	6	5144964	2.79587	5144964	2.79587	11111111	37.11	11111111	1	流通A股	3110	流通A股	21.298	41.46	20.162	1	2	流通A股	3110	流通A股	21.298	41.46	20.162	76292196
2071	0	2015	0	1	长城影视	2005	C33	0	2006	0.08	4		-41.033	13.6289	4.2938	3.2698	1.51215	4.2938	3.2698	1.51215	1660	-41.033	13.6289	994200000	江苏宏宝	6	5144964	2.79587	5144964	2.79587	11111111	47.9	11111111	1	流通A股	3110	流通A股	21.298	41.46	20.162	1	2	流通A股	3110	流通A股	21.298	41.46	20.162	76292196
2071	0	2016	0	1	长城影视	2005	C33	0	2006	0.08	4		-994.094	-9.4198	-16.6095	-8.2015	0.98923	-16.6095	-8.2015	0.98923	1478	-994.094	-9.4198	1005000000	江苏宏宝	6	5144964	2.79587	5144964	2.79587	11111111	59.73	11111111	1	流通A股	3110	流通A股	21.298	41.46	20.162	1	2	流通A股	3110	流通A股	21.298	41.46	20.162	76292196
2071	0	2017	0	1	长城影视	2005	C33	0	2006	0.08	4		99.8105	0.6928	2.0842	2.5932	3.78723	2.0842	2.5932	3.78723	1357	99.8105	0.6928	1006000000	江苏宏宝	5	0	0	0	0	11111111	59.02	11111111	1	流通A股	3110	流通A股	21.298	41.46	20.162	1	2	流通A股	3110	流通A股	21.298	41.46	20.162	76292196
2071	0	2018	0	1	长城影视	2005		0		0.08					2.0842	2.5932								1006000000		5		0	0			59.02		1	境内法人持有股份	3110	境内法人持有股份	34.4	34.4	0	1	2	境内法人持有股份	3110	境内法人持有股份	34.4	34.4	0	180700000
2072	0	2007	0	0	凯瑞德			0
2072	0	2008	0	0	凯瑞德			0
2072	0	2009	0	0	凯瑞德			0
2072	5.112	2010	0	0	凯瑞德		C17	0	2006				14.921	4.5673	7.7173	6.6735	0.614551	7.7173	6.6735	0.614551	5731	14.921	4.5673	1315000000	德棉股份	7	0	0	0	0	1111...1	65.1	1111...1	1	国有股	2120	国有股				1	2	国有股	2120	国有股				87998395
2072	0.35	2011	0	0	凯瑞德		C17	0	2006				-6.1377	-3.7081	5.3914	5.5868	0.976747	5.3914	5.5868	0.976747	5731	-6.1377	-3.7081	1399000000	德棉股份	6	0	0	0	0	1111...1	65.34	1111...1	1	国有法人股	2120	国有法人股				1	2	国有法人股	2120	国有法人股				87998395
2072	0	2012	0	0	凯瑞德		C17	0	2006				-309.017	-20.9946	-11.7115	-0.3025	0.399459	-11.7115	-0.3025	0.399459	5731	-309.017	-20.9946	1538000000	德棉股份	7	0	0	0	0	1111...1	72.45	1111...1	1	国有法人股	2120	国有法人股				1	2	国有法人股	2120	国有法人股				96798235
2072	22.5016	2013	0	0	凯瑞德		C17	0	2006				-132.465	-9.344	-34.1776	-3.9542	1.15893	-34.1776	-3.9542	1.15893	5047	-132.465	-9.344	1496000000	德棉股份	6	0	0	0	0	1111...1	79.94	1111...1	1	流通A股	2120	流通A股				1	2	流通A股	2120	流通A股				96183235
2072	0.095	2014	0	0	凯瑞德			0	2006						-34.1776	-3.9542								1496000000		6		0	0			79.94		1	流通A股	2120	流通A股				1	2	流通A股	2120	流通A股				96183235
2072	7.1596	2015	0	0	凯瑞德			0	2006						-34.1776	-3.9542								1496000000		6		0	0			79.94		1	流通A股	3110	流通A股	22.5016	25.57	3.0684	1	2	流通A股	3110	流通A股	22.5016	25.57	3.0684	45000000
2072	7.1596	2016	0	0	凯瑞德			0	2006						-34.1776	-3.9542								1496000000		6		0	0			79.94		1	境内法人持有股份	3110	境内法人持有股份	15.342	25.57	10.228	1	2	境内法人持有股份	3110	境内法人持有股份	15.342	25.57	10.228	45000000
2072	7.1596	2017	0	0	凯瑞德		C17	0	2006				-1289.22	-20.4806	-29.3224	-1.7446	1.10401	-29.3224	-1.7446	1.10401	1167	-1289.22	-20.4806	1062000000	德棉股份	3	0	0	0	0	1111...1	82.78	1111...1	1	境内法人持有股份	3110	境内法人持有股份	10.23	17.05	6.82	1	2	境内法人持有股份	3110	境内法人持有股份	10.23	17.05	6.82	30000000
2072	7.1596	2018	0	0	凯瑞德			0							-29.3224	-1.7446								1062000000		3		0	0			82.78		1	流通A股	3110	流通A股	10.23	17.05	6.82	1	2	流通A股	3110	流通A股	10.23	17.05	6.82	30000000
2073	0	2007	0	1	软控股份			0
2073	0	2008	0	1	软控股份			0
2073	6	2009	0	1	软控股份			0
2073	0.693	2010	0	1	软控股份	2009	C35	0	2006	0.01	3		26.6204	40.49	16.2023	11.9398	2.65191	16.2023	11.9398	2.65191	957	26.6204	40.49	1272000000	青岛软控	7	31138750	43.7127	0	0	11111111	34.97	11111111	1	境内自然人持有股份	3110	境内自然人持有股份	22.42	22.42	0	1	2	境内自然人持有股份	3110	境内自然人持有股份	22.42	22.42	0	15970500
2073	0	2011	0	1	软控股份	2009	C35	0	2006	0.01	3		63.1943	41.2955	16.0334	10.2329	3.71766	16.0334	10.2329	3.71766	1739	63.1943	41.2955	1703000000	青岛软控	7	53362500	37.4553	0	0	11111111	43.7	11111111	1	高管股	3110	高管股	22.42	22.42	0	1	2	高管股	3110	高管股	22.42	22.42	0	31941000
2073	0	2012	0	1	软控股份	2009	I64	0	2006	0.01	3		56.3368	81.6039	21.0692	13.0335	1.43306	21.0692	13.0335	1.43306	2164	56.3368	81.6039	2090000000	青岛软控	7	101300000	35.5646	0	0	11111111	44.09	11111111	1	高管股	3110	高管股	22.42	22.42	0	1	2	高管股	3110	高管股	22.42	22.42	0	63882000
2073	0	2013	0	1	软控股份	2009	I64	0	2006	0.01	3		31.5852	23.6424	18.3062	13.7411	3.94446	18.3062	13.7411	3.94446	2595	31.5852	23.6424	2817000000	青岛软控	0	145900000	29.4894	0	0	11111111	27.1	11111111	1	高管股	3110	高管股	13.36	13.36	0	1	2	高管股	3110	高管股	13.36	13.36	0	95823000
2073	9.06	2014	0	1	软控股份	2009	I64	0	2006	0.01	3		26.9149	32.9483	16.8494	12.8681	4.87436	16.8494	12.8681	4.87436	3105	26.9149	32.9483	4065000000	软控股份	5	167700000	22.5887	23955750	3.22695	11111111	41.41	11111111	1	高管股	3110	高管股	19.36	19.36	0	1	2	高管股	3110	高管股	19.36	19.36	0	143700000
2073	0.14	2015	0	1	软控股份	2009	I64	0	2006	0.01	3		22.856	47.6558	17.2124	12.8176	2.08905	17.2124	12.8176	2.08905	3431	22.856	47.6558	5377000000	软控股份	5	167700000	22.5887	0	0	11111111	45.47	11111111	1	高管股,流通A股	3110	高管股,流通A股	19.36	19.36	0	1	2	高管股,流通A股	3110	高管股,流通A股	19.36	19.36	0	143700000
2073	0.14	2016	0	1	软控股份	2009	C35	0	2006	0.01	3		-54.1159	-26.9183	6.8867	4.5869	0.883229	6.8867	4.5869	0.883229	3593	-54.1159	-26.9183	6354000000	软控股份	5	163900000	22.083	1592795	0.214557	11111111	50.22	11111111	1	高管股,流通A股	3110	高管股,流通A股	19.5	19.5	0	1	2	高管股,流通A股	3110	高管股,流通A股	19.5	19.5	0	144700000
2073	0.14	2017	0	1	软控股份	2009	C35	0	2006	0.01	3		-40.5298	55.6776	3.9459	2.0345	0.914605	3.9459	2.0345	0.914605	3638	-40.5298	55.6776	6753000000	软控股份	4	163400000	22.0054	1013795	0.136563	11111111	50.98	11111111	1	境内自然人持有股份,流通A股	3110	境内自然人持有股份,流通A股	19.5	19.5	0	1	2	境内自然人持有股份,流通A股	3110	境内自然人持有股份,流通A股	19.5	19.5	0	144700000
2073	0.14	2018	0	0	软控股份	2009		0		0.01					3.9459	2.0345								6753000000		4		22.0054	1013795			50.98		1	境内自然人持有股份,流通A股	3110	境内自然人持有股份,流通A股	19.5	19.5	0	1	2	境内自然人持有股份,流通A股	3110	境内自然人持有股份,流通A股	19.5	19.5	0	144700000
2074	13.97	2007	0	0	国轩高科			0
2074	0.587787	2008	0	0	国轩高科			0
2074	4.26	2009	0	0	国轩高科			0
2074	0	2010	0	0	东源电器		C38	0	2006				137.72	35.2025	12.1437	9.8221	2.07254	12.1437	9.8221	2.07254	798	137.72	35.2025	469800000	东源电器	6	8350000	12.1014	8350000	12.1014	11111111	31.8	11111111	1	境内法人持有股份	1210	境内法人持有股份	32.23	32.23	0	1	2	境内法人持有股份	1210	境内法人持有股份	32.23	32.23	0	22240000
2074	0	2011	0	0	东源电器		C38	0	2006				41.4032	20.5828	10.2925	8.727	2.78279	10.2925	8.727	2.78279	918	41.4032	20.5828	651600000	东源电器	7	10020000	12.1014	3372000	4.07246	11111111	44.16	11111111	1	境内法人持有股份	1210	境内法人持有股份	32.23	32.23	0	1	2	境内法人持有股份	1210	境内法人持有股份	32.23	32.23	0	26688000
2074	0.182322	2012	0	0	东源电器		C38	0	2006				22.5483	37.4641	11.4525	10.1436	1.80671	11.4525	10.1436	1.80671	1089	22.5483	37.4641	740100000	东源电器	6	11302100	8.02934	5732900	4.07282	11111111	45.68	11111111	1	境内法人持有股份	1210	境内法人持有股份	32.23	32.23	0	1	2	境内法人持有股份	1210	境内法人持有股份	32.23	32.23	0	45369600
2074	18.26	2013	0	0	东源电器		C38	0	2006				-12.1367	-14.1058	9.15	7.5938	2.47655	9.15	7.5938	2.47655	1080	-12.1367	-14.1058	799100000	东源电器	6	11301600	8.02899	4304888	3.05832	11111111	46.63	11111111	1	流通A股	1210	流通A股	18.26	18.26	0	1	2	流通A股	1210	流通A股	18.26	18.26	0	38369600
2074	0	2014	0	0	东源电器		C38	0	2006				-14.1574	16.8223	6.9694	6.3364	2.89728	6.9694	6.3364	2.89728	1100	-14.1574	16.8223	841000000	东源电器	7	28274888	20.0873	4304888	3.05832	11111111	44.37	11111111	1						0	1	2	高管股,流通A股	3110	高管股,流通A股	17.03	17.03	0
2074	0.530628	2015	0	0	东源电器		C38	0	2006				27.9777	30.9236	8.7007	7.6071	2.38616	8.7007	7.6071	2.38616	1192	27.9777	30.9236	933300000	东源电器	7	50894798	20.0873	7981368	3.15011	11111111	46.74	11111111	1	境内自然人持有股份,流通A股	3110	境内自然人持有股份,流通A股	17.03	17.03	0	1	2	境内自然人持有股份,流通A股	3110	境内自然人持有股份,流通A股	17.03	17.03	0	43146000
2074	0.530628	2016	0	0	东源电器		C38	0	2006				-4.9142	-2.7709	8.4471	7.2708	1.27999	8.4471	7.2708	1.27999	1346	-4.9142	-2.7709	1079000000	东源电器	8	50894798	20.0873	7981368	3.15011	11111111	52.5	11111111	1	高管股,流通A股	3110	高管股,流通A股	17.03	17.03	0	1	2	高管股,流通A股	3110	高管股,流通A股	17.03	17.03	0	43146000
2074	0.530628	2017	0	0	东源电器		C38	0	2006				-4.5621	24.4498	6.4082	5.9929	1.12101	6.4082	5.9929	1.12101	1263	-4.5621	24.4498	1266000000	东源电器	7	40108298	15.8301	7748798	3.05832	11111111	57.94	11111111	1	境内自然人持有股份	3110	境内自然人持有股份	12.77	12.77	0	1	2	境内自然人持有股份	3110	境内自然人持有股份	12.77	12.77	0	32359500
2074	0.530628	2018	0	0	东源电器			0							6.4082	5.9929								1266000000		7		15.8301	7748798			57.94		1	境内自然人持有股份,流通A股	3110	境内自然人持有股份,流通A股	12.77	12.77	0	1	2	境内自然人持有股份,流通A股	3110	境内自然人持有股份,流通A股	12.77	12.77	0	32359500
2075	0.683	2007	0	0	沙钢股份			0
2075	0	2008	0	0	沙钢股份			0
2075	0	2009	0	0	沙钢股份			0
2075	30	2010	0	0	沙钢股份		C32	0	2006				32.9007	58.2753	11.6767	5.5314	0.944672	11.6767	5.5314	0.944672	1651	32.9007	58.2753	1983000000	高新张铜	5	17280000	8.72727	23760000	12	1....111	67.88	1....111	1	国有法人股	2100	国有法人股	30	30	0	1	2	国有法人股	2100	国有法人股	30	30	0	59400000
2075	0.1125	2011	0	0	沙钢股份			0	2006						11.6767	5.5314								1983000000		5		8.72727	23760000			67.88		1	国有法人股	2100	国有法人股	30	30	0	1	2	国有法人股	2100	国有法人股	30	30	0	118800000
2075	0	2012	0	0	沙钢股份			0	2006						11.6767	5.5314								1983000000		5		8.72727	23760000			67.88		1	国有法人股	1100	国有法人股	30	30	0	1	2	国有法人股	2100	国有法人股	30	30	0	118800000
2075	0	2013	0	0	沙钢股份			0	2006						11.6767	5.5314								1983000000		5		8.72727	23760000			67.88		1	流通A股	1100	流通A股			0	1	2	流通A股	2100	流通A股				118800000
2075	0.5491	2014	0	0	沙钢股份			0	2006						11.6767	5.5314								1983000000		5		8.72727	23760000			67.88		1	境内法人持有股份	3110	境内法人持有股份	29.0542	47.17	18.1158	1	2	境内法人持有股份	3110	境内法人持有股份	29.0542	47.17	18.1158	1180000000
2075	29.0542	2015	0	0	沙钢股份		C31	0	2006				-26.5279	19.6463	12.9601	8.9821	0.633981	12.9601	8.9821	0.633981	5419	-26.5279	19.6463	10140000000	沙钢股份	4	0	0	0	0	1....111	58.43	1....111	1	境内法人持有股份,流通A股	3110	境内法人持有股份,流通A股	28.5051	46.69	18.1849	1	2	境内法人持有股份,流通A股	3110	境内法人持有股份,流通A股	28.5051	46.69	18.1849	1182000000
2075	29.0542	2016	0	0	沙钢股份		C31	0	2006				-97.3123	-19.0165	0.9851	2.6298	0.726934	0.9851	2.6298	0.726934	5192	-97.3123	-19.0165	8153000000	沙钢股份	4	0	0	0	0	1....111	48.55	1....111	1	境内法人持有股份,流通A股	3110	境内法人持有股份,流通A股	28.5051	46.69	18.1849	1	2	境内法人持有股份,流通A股	3110	境内法人持有股份,流通A股	28.5051	46.69	18.1849	1182000000
2075	29.0542	2017	0	0	沙钢股份		C31	0	2006				181.988	-11.2046	1.2095	2.0837	0.58106	1.2095	2.0837	0.58106	5900	181.988	-11.2046	8382000000	沙钢股份	2	0	0	0	0	1....111	50.59	1....111	1	流通A股	3110	流通A股	28.6176	46.99	18.3724	1	2	流通A股	3110	流通A股	28.6176	46.99	18.3724	1182000000
2075	29.0542	2018	0	0	沙钢股份			0							1.2095	2.0837								8382000000		2		0	0			50.59		1	流通A股	3110	流通A股	28.6176	46.99	18.3724	1	2	流通A股	3110	流通A股	28.6176	46.99	18.3724	1182000000
2076	0.587	2007	0	0	雪莱特			0
2076	0	2008	0	0	雪莱特			0
2076	0	2009	0	0	雪莱特			0
2076	0	2010	0	0	雪莱特		C39	0	2006				39.0871	38.2984	19.9211	17.8929	4.97281	19.9211	17.8929	4.97281	1901	39.0871	38.2984	386400000	雪莱特	6	66879486	65.3295	66879486	65.3295	11111111	15.92	11111111	1	境内自然人持有股份	3110	境内自然人持有股份	49.66	49.66	0	1	2	境内自然人持有股份	3110	境内自然人持有股份	49.66	49.66	0	50841240
2076	2.49	2011	0	0	雪莱特		C39	0	2006				15.8072	24.0421	14.7706	13.5225	6.53578	14.7706	13.5225	6.53578	2080	15.8072	24.0421	445700000	雪莱特	6	114200000	61.9724	114200000	61.9724	11111111	18.07	11111111	1	境内自然人持有股份	3110	境内自然人持有股份	49.66	49.66	0	1	2	境内自然人持有股份	3110	境内自然人持有股份	49.66	49.66	0	91514232
2076	2.69	2012	0	0	雪莱特		C39	0	2006				-74.3647	5.2954	3.6787	2.8558	2.17705	3.6787	2.8558	2.17705	1610	-74.3647	5.2954	441800000	雪莱特	4	107900000	58.5284	16336482	8.86548	11111111	14.55	11111111	1	高管股	3110	高管股	49.66	49.66	0	1	2	高管股	3110	高管股	49.66	49.66	0	91514232
2076	2.71	2013	0	0	雪莱特		C39	0	2006				-16.7368	-8.0793	2.814	2.8791	3.79175	2.814	2.8791	3.79175	1405	-16.7368	-8.0793	489900000	雪莱特	4	100800000	54.7251	13220301	7.17439	11111111	20.63	11111111	1	流通A股	3110	流通A股	47.55	47.55	0	1	2	流通A股	3110	流通A股	47.55	47.55	0	87621964
2076	2.11	2014	0	0	雪莱特		C39	0	2006				14.2515	8.561	3.1485	3.013	3.73849	3.1485	3.013	3.73849	1570	14.2515	8.561	529900000	雪莱特	4	93635084	50.8139	5272060	2.86104	11111111	24.31	11111111	1	高管股,流通A股	3110	高管股,流通A股	44.86	44.86	0	1	2	高管股,流通A股	3110	高管股,流通A股	44.86	44.86	0	82672812
2076	0	2015	0	0	雪莱特		C38	0	2006				73.4509	33.0617	5.382	4.5925	2.17686	5.382	4.5925	2.17686	1595	73.4509	33.0617	571400000	雪莱特	2	83363024	45.2394	82944872	45.0125	11111111	29.91	11111111	1	高管股,流通A股	3110	高管股,流通A股	42.15	42.15	0	1	2	高管股,流通A股	3110	高管股,流通A股	42.15	42.15	0	77672812
2076	0	2016	0	0	雪莱特		C38	0	2006				-31.8242	-9.8671	3.7265	3.1136	1.94012	3.7265	3.1136	1.94012	1463	-31.8242	-9.8671	562300000	雪莱特	4	88237695	47.8848	82944872	45.0125	11111111	25.85	11111111	1	高管股,流通A股	3110	高管股,流通A股	42.15	42.15	0	1	2	高管股,流通A股	3110	高管股,流通A股	42.15	42.15	0	77672812
2076	0	2017	0	0	雪莱特		C38	0	2006				9.8707	-7.1911	3.9366	3.958	2.57484	3.9366	3.958	2.57484	1256	9.8707	-7.1911	568200000	雪莱特	4	83037695	45.0629	78144872	42.4077	11111111	28.68	11111111	1	境内自然人持有股份,流通A股	3110	境内自然人持有股份,流通A股	39.66	39.66	0	1	2	境内自然人持有股份,流通A股	3110	境内自然人持有股份,流通A股	39.66	39.66	0	73072812
2076	0	2018	0	0	雪莱特			0							3.9366	3.958								568200000		4		45.0629	78144872			28.68		1	境内自然人持有股份,流通A股	3110	境内自然人持有股份,流通A股	39.66	39.66	0	1	2	境内自然人持有股份,流通A股	3110	境内自然人持有股份,流通A股	39.66	39.66	0	73072812
2077	0	2007	0	0	大港股份			0
2077	0	2008	0	0	大港股份			0
2077	0.336	2009	0	0	大港股份			0
2077	3.27	2010	0	0	大港股份		S90	0	2006				3.8551	48.8482	11.6481	10.046	1.31793	11.6481	10.046	1.31793	70	3.8551	48.8482	1175000000	大港股份	6	0	0	0	0	11111111	44.76	11111111	1	国有法人股	1100	国有法人股	58.0858	58.19	0.1042	1	2	国有法人股	1100	国有法人股	58.0858	58.19	0.1042	103700000
2077	0	2011	0	0	大港股份		S90	0	2006				37.166	36.0254	11.156	9.8985	2.28922	11.156	9.8985	2.28922	582	37.166	36.0254	1593000000	大港股份	6	0	0	0	0	11111111	54.43	11111111	1	国有法人股	1100	国有法人股,流通A股	58.0858	58.19	0.1042	1	2	国有法人股	1100	国有法人股,流通A股	58.0858	58.19	0.1042	145200000
2077	0	2012	0	0	大港股份		S90	0	2006				-90.1876	-14.8643	0.3308	3.1562	0.706661	0.3308	3.1562	0.706661	494	-90.1876	-14.8643	1858000000	大港股份	5	0	0	0	0	11111111	63.35	11111111	1	国有法人股,流通A股	1100	国有法人股,流通A股	58.1758	58.28	0.1042	1	2	国有法人股,流通A股	1100	国有法人股,流通A股	58.1758	58.28	0.1042	145400000
2077	0	2013	0	0	大港股份		S90	0	2006				57.6779	7.0226	1.5974	3.7942	0.852739	1.5974	3.7942	0.852739	490	57.6779	7.0226	2252000000	大港股份	5	0	0	0	0	11111111	70.01	11111111	1	国有法人股,流通A股	2120	国有法人股,流通A股	58.1758	58.28	0.1042	1	2	国有法人股,流通A股	2120	国有法人股,流通A股	58.1758	58.28	0.1042	145400000
2077	4.37	2014	0	0	大港股份		S90	0	2006				340.57	74.4481	7.2485	4.7013	0.924698	7.2485	4.7013	0.924698	944	340.57	74.4481	3120000000	大港股份	5	0	0	0	0	11111111	76.36	11111111	1	国有法人股,流通A股	2120	国有法人股	53.8058	53.91	0.1042	1	2	国有法人股,流通A股	2120	国有法人股	53.8058	53.91	0.1042	134400000
2077	0.09	2015	0	0	大港股份		S90	0	2006				20.4479	30.5157	8.0761	6.166	0.371077	8.0761	6.166	0.371077	893	20.4479	30.5157	4482000000	大港股份	6	0	0	0	0	11111111	82.12	11111111	1	国有法人股,流通A股	2120	国有法人股,流通A股	53.8058	53.91	0.1042	1	2	国有法人股,流通A股	2120	国有法人股,流通A股	53.8058	53.91	0.1042	134400000
2077	0.09	2016	0	0	大港股份		K70	0	2006				7.5355	-13.1114	7.9105	6.2256	0.300096	7.9105	6.2256	0.300096	799	7.5355	-13.1114	4963000000	大港股份	5	0	0	0	0	11111111	80.12	11111111	1	国有法人股,流通A股	2120	国有法人股,流通A股	53.8058	53.91	0.1042	1	2	国有法人股,流通A股	2120	国有法人股,流通A股	53.8058	53.91	0.1042	134400000
2077	0.09	2017	0	0	大港股份		K70	0	2006				-27.2362	20.1833	6.0068	5.4529	0.250874	6.0068	5.4529	0.250874	861	-27.2362	20.1833	5856000000	大港股份	5	0	0	0	0	11111111	81.98	11111111	1	流通A股	2120	流通A股	50.5358	50.64	0.1042	1	2	流通A股	2120	流通A股	50.5358	50.64	0.1042	126200000
2077	0.09	2018	0	0	大港股份			0							6.0068	5.4529								5856000000		5		0	0			81.98		1	流通A股	2120	流通A股	50.5358	50.64	0.1042	1	2	流通A股	2120	流通A股	50.5358	50.64	0.1042	126200000
2078	0	2007	0	0	太阳纸业			0
2078	0	2008	0	0	太阳纸业			0
2078	0	2009	0	0	太阳纸业			0
2078	0.336	2010	0	0	太阳纸业		C22	0	2006				0.9081	7.4762	19.4562	9.49	0.770278	19.4562	9.49	0.770278	5686	0.9081	7.4762	6827000000	太阳纸业	4	0	0	0	0	11111111	62.53	11111111	1	境内法人持有股份	3110	境内法人持有股份	45.9068	67.51	21.6032	1	2	境内法人持有股份	3110	境内法人持有股份	45.9068	67.51	21.6032	186400000
2078	0.693	2011	0	0	太阳纸业		C22	0	2006				29.4575	-6.1216	17.2096	10.236	1.81235	17.2096	10.236	1.81235	5532	29.4575	-6.1216	7188000000	太阳纸业	4	0	0	0	0	11111111	58.61	11111111	1	境内法人持有股份	3110	境内法人持有股份	45.9068	67.51	21.6032	1	2	境内法人持有股份	3110	境内法人持有股份	45.9068	67.51	21.6032	242300000
2078	0.262	2012	0	0	太阳纸业		C22	0	2006				-44.9611	14.0853	9.1413	6.9795	0.415454	9.1413	6.9795	0.415454	5893	-44.9611	14.0853	8259000000	太阳纸业	4	0	0	0	0	11111111	61.93	11111111	1	境内法人持有股份	3110	境内法人持有股份	45.9068	67.51	21.6032	1	2	境内法人持有股份	3110	境内法人持有股份	45.9068	67.51	21.6032	339200000
2078	5.0728	2013	0	0	太阳纸业		C22	0	2006				127.899	2.7811	17.1055	9.4213	1.11919	17.1055	9.4213	1.11919	6267	127.899	2.7811	9279000000	太阳纸业	4	0	0	0	0	11111111	60.36	11111111	1	流通A股	3110	流通A股	45.9068	67.51	21.6032	1	2	流通A股	3110	流通A股	45.9068	67.51	21.6032	339200000
2078	0	2014	0	0	太阳纸业		C22	0	2006				27.2846	34.8332	19.4518	11.4655	0.970529	19.4518	11.4655	0.970529	6326	27.2846	34.8332	11600000000	太阳纸业	4	0	0	0	0	11111111	63.6	11111111	1	境内法人持有股份	3110	境内法人持有股份	45.9068	67.51	21.6032	1	2	境内法人持有股份	3110	境内法人持有股份	45.9068	67.51	21.6032	678400000
2078	3.4748	2015	0	0	太阳纸业		C22	0	2006				-25.2125	9.0244	13.438	8.8672	0.536551	13.438	8.8672	0.536551	6468	-25.2125	9.0244	15190000000	太阳纸业	4	0	0	0	0	11111111	70.19	11111111	1	境内法人持有股份	3110	境内法人持有股份	45.9068	67.51	21.6032	1	2	境内法人持有股份	3110	境内法人持有股份	45.9068	67.51	21.6032	678400000
2078	3.4748	2016	0	0	太阳纸业		C22	0	2006				-61.0328	18.7883	4.5041	5.9496	0.343045	4.5041	5.9496	0.343045	6333	-61.0328	18.7883	15170000000	太阳纸业	4	0	0	0	0	11111111	70.63	11111111	1	流通A股	3110	流通A股	45.9068	67.51	21.6032	1	2	流通A股	3110	流通A股	45.9068	67.51	21.6032	678400000
2078	3.4748	2017	0	0	太阳纸业		C22	0	2006				44.983	4.6736	6.2979	6.3403	0.43135	6.2979	6.3403	0.43135	6105	44.983	4.6736	15890000000	太阳纸业	4	0	0	0	0	11111111	65.25	11111111	1	境内法人持有股份,流通A股	3110	境内法人持有股份,流通A股	49.3816	68	18.6184	1	2	境内法人持有股份,流通A股	3110	境内法人持有股份,流通A股	49.3816	68	18.6184	823600000
2078	3.4748	2018	0	0	太阳纸业			0							6.2979	6.3403								15890000000		4		0	0			65.25		1	境内法人持有股份,流通A股	3110	境内法人持有股份,流通A股	44.3088	65.16	20.8512	1	2	境内法人持有股份,流通A股	3110	境内法人持有股份,流通A股	44.3088	65.16	20.8512	1498000000
2079	0	2007	0	0	苏州固锝			0
2079	0.5685	2008	0	0	苏州固锝			0
2079	0	2009	0	0	苏州固锝			0
2079	0.587	2010	0	0	苏州固锝		C39	0	2006				1.7112	15.2767	9.814	8.4039	2.67754	9.814	8.4039	2.67754	797	1.7112	15.2767	529800000	苏州固锝	6	0	0	0	0	11111111	15.96	11111111	1	境内法人持有股份	3110	境内法人持有股份	30.475	41.57	11.095	1	2	境内法人持有股份	3110	境内法人持有股份	30.475	41.57	11.095	57360000
2079	1.4076	2011	0	0	苏州固锝		C39	0	2006				-15.2541	8.8856	5.9329	4.7836	3.53217	5.9329	4.7836	3.53217	758	-15.2541	8.8856	611000000	苏州固锝	6	0	0	0	0	11111111	25.08	11111111	1	境内法人持有股份	3110	境内法人持有股份	30.475	41.57	11.095	1	2	境内法人持有股份	3110	境内法人持有股份	30.475	41.57	11.095	57360000
2079	0.0933	2012	0	0	苏州固锝		C39	0	2006				-37.2058	10.5817	3.6176	3.4223	1.83102	3.6176	3.4223	1.83102	683	-37.2058	10.5817	575800000	苏州固锝	4	50000	0.0181159	50000	0.0181159	11111111	18.25	11111111	1	境内法人持有股份	3110	境内法人持有股份	30.475	41.57	11.095	1	2	境内法人持有股份	3110	境内法人持有股份	30.475	41.57	11.095	114700000
2079	0	2013	0	0	苏州固锝		C39	0	2006				123.093	5.8745	7.7063	6.4866	3.42869	7.7063	6.4866	3.42869	913	123.093	5.8745	706800000	苏州固锝	4	50000	0.0181159	50000	0.0181159	11111111	29.02	11111111	1	境内法人持有股份	3110	境内法人持有股份	30.475	41.57	11.095	1	2	境内法人持有股份	3110	境内法人持有股份	30.475	41.57	11.095	114700000
2079	0.693	2014	0	0	苏州固锝		C39	0	2006				83.8333	47.4814	12.8564	10.4862	5.55201	12.8564	10.4862	5.55201	989	83.8333	47.4814	852100000	苏州固锝	4	50000	0.0181159	50000	0.0181159	11111111	33.12	11111111	1	流通A股	3110	高管股,流通A股	29.9065	40.788	10.8815	1	2	流通A股	3110	高管股,流通A股	29.9065	40.788	10.8815	112500000
2079	2.6891	2015	0	0	苏州固锝		C39	0	2006				0.2735	2.0633	7.822	6.643	2.76149	7.822	6.643	2.76149	1068	0.2735	2.0633	1513000000	苏州固锝	4	806000	0.200647	1396100	0.347548	11111111	19.7	11111111	1	境内法人持有股份,流通A股	3110	高管股,流通A股,境内法人持有股份	27.2174	37.09	9.8726	1	2	境内法人持有股份,流通A股	3110	高管股,流通A股,境内法人持有股份	27.2174	37.09	9.8726	148600000
2079	2.6891	2016	0	0	苏州固锝		C39	0	2006				-74.5313	-3.1844	1.694	0.2129	2.1023	1.694	0.2129	2.1023	1103	-74.5313	-3.1844	1475000000	苏州固锝	4	1450800	0.200647	2512980	0.347548	11111111	16.9	11111111	1	境内法人持有股份,流通A股	3110	境内法人持有股份,流通A股	27.2174	37.09	9.8726	1	2	境内法人持有股份,流通A股	3110	境内法人持有股份,流通A股	27.2174	37.09	9.8726	267500000
2079	2.6891	2017	0	0	苏州固锝		C39	0	2006				125.847	1.2566	3.4599	1.6464	3.03406	3.4599	1.6464	3.03406	1234	125.847	1.2566	1456000000	苏州固锝	4	2784600	0.382515	4197780	0.576641	11111111	12.99	11111111	1	境内法人持有股份,流通A股	3110	境内法人持有股份,流通A股	27.1241	36.93	9.8059	1	2	境内法人持有股份,流通A股	3110	境内法人持有股份,流通A股	27.1241	36.93	9.8059	267500000
2079	2.6891	2018	0	0	苏州固锝			0							3.4599	1.6464								1456000000		4		0.382515	4197780			12.99		1	流通A股	3110	流通A股	25.7165	35.01	9.2935	1	2	流通A股	3110	流通A股	25.7165	35.01	9.2935	253500000
2080	0	2007	0	0	中材科技			0
2080	0	2008	0	0	中材科技			0
2080	2.7824	2009	0	0	中材科技			0
2080	0.693	2010	0	0	中材科技	2001	C30	0	2006	0.03	1	952	21.4236	17.9561	13.334	7.6762	2.55123	13.334	7.6762	2.55123	2093	21.4236	17.9561	1141000000	中材科技	7	0	0	0	0	11111111	43.26	11111111	1	国有法人股	1100	国有法人股	47.67	47.67	0	1	2	国有法人股	1100	国有法人股	47.67	47.67	0	71506800
2080	0	2011	0	0	中材科技	2001	C30	0	2006	0.03	1	952	32.0738	36.47	11.8371	8.2528	3.29574	11.8371	8.2528	3.29574	1864	32.0738	36.47	1386000000	中材科技	0	0	0	0	0	11111111	50.31	11111111	1	国有法人股	1100	国有法人股	20.889	43.82	22.931	1	2	国有法人股	2100	国有法人股	20.889	43.82	22.931	71506800
2080	26.781	2012	0	0	中材科技	2001	C30	0	2006	0.03	1	952	47.8161	21.4286	13.8523	10.2673	1.69755	13.8523	10.2673	1.69755	2488	47.8161	21.4286	1793000000	中材科技	6	0	0	0	0	11111111	51.05	11111111	1	国有法人股	1100	国有法人股	19.9451	41.84	21.8949	1	2	国有法人股	2100	国有法人股	19.9451	41.84	21.8949	71506800
2080	0	2013	0	0	中材科技	2001	C30	0	2006	0.03	1	952	66.7283	49.7674	14.3942	12.4426	2.07356	14.3942	12.4426	2.07356	2807	66.7283	49.7674	2597000000	中材科技	6	0	0	0	0	11111111	58.79	11111111	1	流通A股	1100	流通A股	19.9451	41.84	21.8949	1	2	流通A股	2100	流通A股	19.9451	41.84	21.8949	71506800
2080	0.9439	2014	0	0	中材科技	2001	C30	0	2006	0.03	1	952	53.2628	59.5629	11.7939	11.7596	1.82937	11.7939	11.7596	1.82937	2810	53.2628	59.5629	4526000000	中材科技	7	0	0	0	0	11111111	48.53	11111111	1	国有法人股	1100	国有法人股	22.7275	41.84	19.1125	1	2	国有法人股	2100	国有法人股	22.7275	41.84	19.1125	108600000
2080	0	2015	0	0	中材科技	2001	C30	0	2006	0.03	1	952	-56.6446	-1.6341	5.4425	4.3526	0.990779	5.4425	4.3526	0.990779	3646	-56.6446	-1.6341	4639000000	中材科技	7	0	0	0	0	11111111	48.15	11111111	1	国有法人股	1100	国有法人股	22.7275	41.84	19.1125	1	2	国有法人股	2100	国有法人股	22.7275	41.84	19.1125	217300000
2080	0	2016	0	0	中材科技	2001	C30	0	2006	0.03	1	952	6.7514	10.737	5.5005	4.3767	0.526206	5.5005	4.3767	0.526206	5487	6.7514	10.737	5914000000	中材科技	5	0	0	0	0	11111111	54.74	11111111	1	国有法人股	1100	国有法人股	22.7275	41.84	19.1125	1	2	国有法人股	2100	国有法人股	22.7275	41.84	19.1125	217300000
2080	0	2017	0	0	中材科技	2001	C30	0	2006	0.03	1	952	-15.3269	22.8246	4.6022	3.7142	0.759613	4.6022	3.7142	0.759613	5145	-15.3269	22.8246	6493000000	中材科技	5	0	0	0	0	11111111	59.85	11111111	1	流通A股	1100	流通A股	22.7275	41.84	19.1125	1	2	流通A股	2100	流通A股	22.7275	41.84	19.1125	217300000
2080	0	2018	0	0	中材科技	2001		0		0.03					4.6022	3.7142								6493000000		5		0	0			59.85		1	流通A股	1100	流通A股	22.7275	41.84	19.1125	1	2	流通A股	2100	流通A股	22.7275	41.84	19.1125	217300000
2081	3.3637	2007	0	0	金螳螂			0
2081	0.1482	2008	0	0	金螳螂			0
2081	0.2798	2009	0	0	金螳螂			0
2081	1.663	2010	0	0	金螳螂	2011	E50	0	2006	0.03	3	618	53.1918	37.2878	20.3705	6.8415	1.12813	20.3705	6.8415	1.12813	1809	53.1918	37.2878	2000000000	金螳螂	6	0	0	0	0	11111111	74.05	11111111	1	境内法人持有股份	3000	境内法人持有股份	29.79	29.79	0	1	2	境内法人持有股份	3000	境内法人持有股份	23.35	40.96	17.61	38500000
2081	46.8567	2011	0	0	金螳螂	2011	E50	0	2006	0.03	3	618	29.5542	95.0839	16.6548	7.8342	3.33178	16.6548	7.8342	3.33178	2139	29.5542	95.0839	1635000000	金螳螂	6	0	0	0	0	11111111	63.43	11111111	1	境内法人持有股份	3000	境内法人持有股份	53.8745	70.75	16.8755	1	2	境内法人持有股份	3000	境内法人持有股份	53.8745	70.75	16.8755	38500000
2081	0	2012	0	0	金螳螂	2011	E50	0	2006	0.03	3	618	52.0179	-3.6278	21.6556	10.6814	1.43473	21.6556	10.6814	1.43473	2377	52.0179	-3.6278	1975000000	金螳螂	6	0	0	0	0	11111111	63.37	11111111	1	境内法人持有股份,流通A股	3000	境内法人持有股份,流通A股	7.0178	30	22.9822	1	2	境内法人持有股份,流通A股	3110	境内法人持有股份,流通A股	46.165	70.83	24.665	57864783
2081	1.1746	2013	0	0	金螳螂	2011	E50	0	2006	0.03	3	618	46.7366	23.0395	25.0622	11.9003	2.3815	25.0622	11.9003	2.3815	2543	46.7366	23.0395	2761000000	金螳螂	6	641250	0.301345	870750	0.409195	11111111	66.12	11111111	1	境内法人持有股份,流通A股	3000	境内法人持有股份,流通A股	45.8852	70.4	24.5148	1	2	境内法人持有股份,流通A股	3000	境内法人持有股份,流通A股	45.8852	70.4	24.5148	86797175
2081	3.3811	2014	0	0	金螳螂	2011	E50	0	2006	0.03	3	618	93.0873	61.6716	36.8596	15.8999	5.40651	36.8596	15.8999	5.40651	3310	93.0873	61.6716	4061000000	金螳螂	5	6107654	1.91346	9733562	3.04942	11111111	69.37	11111111	1	流通A股	3110	流通A股	44.2222	59.53	15.3078	1	2	流通A股	3110	流通A股	44.2222	59.53	15.3078	97195763
2081	30.5245	2015	0	0	金螳螂	2011	E50	0	2006	0.03	3	618	81.3805	52.8043	33.936	15.1632	2.37353	33.936	15.1632	2.37353	4612	81.3805	52.8043	7705000000	金螳螂	6	10836157	2.09092	16139808	3.11431	11111111	59.46	11111111	1	流通A股	3110	流通A股	40.8585	55	14.1415	1	2	流通A股	3110	流通A股	40.8585	55	14.1415	145800000
2081	30.5245	2016	0	0	金螳螂	2011	E50	0	2006	0.03	3	618	50.8027	37.4205	30.6353	12.1464	2.57679	30.6353	12.1464	2.57679	7810	50.8027	37.4205	13350000000	金螳螂	6	15392322	1.96966	23313691	2.98331	11111111	68.44	11111111	1	流通A股	3110	流通A股	39.6839	53.75	14.0661	1	2	流通A股	3110	流通A股	39.6839	53.75	14.0661	218700000
2081	30.5245	2017	0	0	金螳螂	2011	E50	0	2006	0.03	3	618	42.3408	32.0814	32.2824	12.1473	1.44641	32.2824	12.1473	1.44641	11645	42.3408	32.0814	17850000000	金螳螂	6	21123147	1.79801	32438552	2.76119	11111111	68.53	11111111	1	流通A股	3110	流通A股	36.3028	48.72	12.4172	1	2	流通A股	3110	流通A股	36.3028	48.72	12.4172	290100000
2081	30.5245	2018	0	0	金螳螂	2011		0		0.03					32.2824	12.1473								17850000000		6		1.79801	32438552			68.53		1	流通A股	3110	流通A股	36.451	48.72	12.269	1	2	流通A股	3110	流通A股	36.451	48.72	12.269	435200000
2082	0	2007	0	0	栋梁新材			0
2082	0	2008	0	0	栋梁新材			0
2082	0	2009	0	0	栋梁新材			0
2082	0.47	2010	0	0	栋梁新材		C32	0	2006				80.0359	218.973	13.2754	9.8557	1.22225	13.2754	9.8557	1.22225	572	80.0359	218.973	851600000	栋梁新材	6	36974000	44.4399	11172000	13.4279	11111111	57.95	11111111	1	境内自然人持有股份	3110	境内自然人持有股份	21.1	21.1	0	1	2	境内自然人持有股份	3110	境内自然人持有股份	21.1	21.1	0	17556000
2082	2.22	2011	0	0	栋梁新材		C32	0	2006				75.651	30.7761	16.6399	11.9814	2.35492	16.6399	11.9814	2.35492	598	75.651	30.7761	927600000	栋梁新材	6	59174400	44.4519	8937600	6.71394	11111111	55.25	11111111	1	境内自然人持有股份	3110	境内自然人持有股份	21.1	21.1	0	1	2	境内自然人持有股份	3110	境内自然人持有股份	21.1	21.1	0	28089600
2082	0	2012	0	0	栋梁新材		C32	0	2006				16.1798	19.3038	13.275	11.7511	1.10408	13.275	11.7511	1.10408	764	16.1798	19.3038	1022000000	栋梁新材	6	87863040	36.9172	14300160	6.00847	11111111	30.29	11111111	1	境内自然人持有股份	3110	境内自然人持有股份	18.88	18.88	0	1	2	境内自然人持有股份	3110	境内自然人持有股份	18.88	18.88	0	44943360
2082	0	2013	0	0	栋梁新材		C32	0	2006				62.9242	8.7706	16.0484	14.7455	3.016	16.0484	14.7455	3.016	916	62.9242	8.7706	1119000000	栋梁新材	6	87858240	36.9152	14300160	6.00847	11111111	27.47	11111111	1	境内自然人持有股份	3110	境内自然人持有股份	18.88	18.88	0	1	2	境内自然人持有股份	3110	境内自然人持有股份	18.88	18.88	0	44943360
2082	0	2014	0	0	栋梁新材		C32	0	2006				26.3218	26.8758	17.6029	16.3453	2.39159	17.6029	16.3453	2.39159	987	26.3218	26.8758	1317000000	栋梁新材	6	84060721	35.3196	44943360	18.8838	11111111	28.9	11111111	1	高管股,流通A股	3110	高管股,流通A股	18.88	18.88	0	1	2	高管股,流通A股	3110	高管股,流通A股	18.88	18.88	0	44943360
2082	0	2015	0	0	栋梁新材		C32	0	2006				4.4925	35.0169	16.0993	15.5278	1.44153	16.0993	15.5278	1.44153	995	4.4925	35.0169	1446000000	栋梁新材	5	59257920	24.8983	0	0	11111111	27.12	11111111	1	高管股,流通A股	3110	高管股,流通A股	18.88	18.88	0	1	2	高管股,流通A股	3110	高管股,流通A股	18.88	18.88	0	44943360
2082	0	2016	0	0	栋梁新材		C32	0	2006				-44.0215	0.911	8.1038	8.6013	1.04528	8.1038	8.6013	1.04528	1071	-44.0215	0.911	1567000000	栋梁新材	6	60168879	25.281	0	0	11111111	29.95	11111111	1	高管股,流通A股	3110	高管股,流通A股	18.88	18.88	0	1	2	高管股,流通A股	3110	高管股,流通A股	18.88	18.88	0	44943360
2082	0	2017	0	0	栋梁新材		C32	0	2006				28.9343	7.4129	9.8553	9.6255	1.15085	9.8553	9.6255	1.15085	1157	28.9343	7.4129	1549000000	栋梁新材	6	57104559	23.9935	0	0	11111111	23.31	11111111	1	境内自然人持有股份,流通A股	3110	境内自然人持有股份,流通A股	18.88	18.88	0	1	2	境内自然人持有股份,流通A股	3110	境内自然人持有股份,流通A股	18.88	18.88	0	44943360
2082	0	2018	0	0	栋梁新材			0							9.8553	9.6255								1549000000		6		23.9935	0			23.31		1	境内自然人持有股份,流通A股	3110	境内自然人持有股份,流通A股	18.88	18.88	0	1	2	境内自然人持有股份,流通A股	3110	境内自然人持有股份,流通A股	18.88	18.88	0	44943360
2083	0.405	2007	0	0	孚日股份			0
2083	2.5418	2008	0	0	孚日股份			0
2083	0.0195	2009	0	0	孚日股份			0
2083	0.1291	2010	0	0	孚日股份	2008	C17	0	2006	0.35	4		151.598	44.8424	16.5523	9.1512	0.784243	16.5523	9.1512	0.784243	13860	151.598	44.8424	4465000000	孚日股份	7	146200000	36.1677	40321672	9.97197	11111111	74.44	11111111	1	境内法人持有股份	3110	境内法人持有股份	22.3613	36.89	14.5287	1	2	境内法人持有股份	3110	境内法人持有股份	22.3613	36.89	14.5287	81337574
2083	1.4128	2011	0	0	孚日股份	2008	C17	0	2006	0.35	4		1.5866	9.99	7.6447	7.8086	1.30665	7.6447	7.8086	1.30665	14169	1.5866	9.99	6107000000	孚日股份	7	190100000	30.3869	52418174	8.37812	11111111	58.92	11111111	1	境内法人持有股份	3110	境内自然人持有股份,境内法人持有股份	18.7865	30.99	12.2035	1	2	境内法人持有股份	3110	境内自然人持有股份,境内法人持有股份	18.7865	30.99	12.2035	105700000
2083	3.5748	2012	0	0	孚日股份	2008	C17	0	2006	0.35	4		-15.6596	12.3156	4.9098	5.4104	0.509244	4.9098	5.4104	0.509244	14377	-15.6596	12.3156	6524000000	孚日股份	7	285200000	30.3869	78627262	8.37812	11111111	60.9	11111111	1	境内法人持有股份	3110	境内法人持有股份,境内自然人持有股份	18.7865	30.99	12.2035	1	2	境内法人持有股份	3110	境内法人持有股份,境内自然人持有股份	18.7865	30.99	12.2035	158600000
2083	0	2013	0	0	孚日股份	2008	C17	0	2006	0.35	4		-14.0989	1.124	4.2711	4.048	1.25274	4.2711	4.048	1.25274	20302	-14.0989	1.124	6795000000	孚日股份	7	252100000	26.8644	78627262	8.37812	11111111	62.62	11111111	1	境内法人持有股份	3110	境内法人持有股份,境内自然人持有股份	16.2447	30.99	14.7453	1	2	境内法人持有股份	3110	境内法人持有股份,境内自然人持有股份	16.2447	30.99	14.7453	191700000
2083	1.688	2014	0	0	孚日股份	2008	C17	0	2006	0.35	4		74.6201	31.6373	6.971	6.0571	1.27247	6.971	6.0571	1.27247	21000	74.6201	31.6373	7184000000	孚日股份	7	240000000	25.5728	77492189	8.25718	11111111	62.21	11111111	1	境内法人持有股份,流通A股	3110	境内法人持有股份,境内自然人持有股份	16.2642	31.06	14.7958	1	2	境内法人持有股份,流通A股	3110	境内法人持有股份,境内自然人持有股份	16.2642	31.06	14.7958	192300000
2083	0.5947	2015	0	0	孚日股份	2008	C17	0	2006	0.35	4		-26.0836	8.5097	4.8498	5.2391	0.650998	4.8498	5.2391	0.650998	20333	-26.0836	8.5097	7395000000	孚日股份	6	144000000	15.3456	32841643	3.49944	11111111	61.4	11111111	1	流通A股	3110	高管股,流通A股	16.8589	31.99	15.1311	1	2	流通A股	3110	高管股,流通A股	16.8589	31.99	15.1311	201100000
2083	0.5947	2016	0	0	孚日股份	2008	C17	0	2006	0.35	4		-88.4239	-3.0618	0.3948	3.0503	0.544705	0.3948	3.0503	0.544705	18989	-88.4239	-3.0618	6926000000	孚日股份	6	114300000	12.1773	2215158	0.236036	11111111	59.38	11111111	1	流通A股	3110	高管股,流通A股	15.4461	31.99	16.5439	1	2	流通A股	3110	高管股,流通A股	15.4461	31.99	16.5439	219800000
2083	0.5947	2017	0	0	孚日股份	2008	C17	0	2006	0.35	4		479.376	-0.6108	3.225	4.3023	0.558555	3.225	4.3023	0.558555	18256	479.376	-0.6108	6941000000	孚日股份	5	87179194	9.60123	0	0	11111111	59.8	11111111	1	流通A股	3110	境内自然人持有股份,流通A股	13.7581	30.86	17.1019	1	2	流通A股	3110	境内自然人持有股份,流通A股	13.7581	30.86	17.1019	219800000
2083	0.5947	2018	0	0	孚日股份	2008		0		0.35					3.225	4.3023								6941000000		5		9.60123	0			59.8		1	流通A股	3110	境内自然人持有股份,流通A股	13.8872	31.3	17.4128	1	2	流通A股	3110	境内自然人持有股份,流通A股	13.8872	31.3	17.4128	223900000
2084	0.095	2007	0	0	海鸥卫浴			0
2084	0.182	2008	0	0	海鸥卫浴			0
2084	15.4615	2009	0	0	海鸥卫浴			0
2084	19.1037	2010	0	0	海鸥卫浴		C33	0	2006				97.343	80.1108	27.9206	17.9829	3.30724	27.9206	17.9829	3.30724	2838	97.343	80.1108	1189000000	海鸥卫浴	6	78449993	44.4354	38201621	21.638	11111111	42.61	11111111	1	境内法人持有股份	3000	境内法人持有股份	51.46	65.42	13.96	1	2	境外法人持有股份	3000	境外法人持有股份	12.2113	34.45	22.2387	52819386
2084	12.2113	2011	0	0	海鸥卫浴		C33	0	2006				-24.1325	11.6517	14.6273	9.9991	3.00144	14.6273	9.9991	3.00144	3072	-24.1325	11.6517	1385000000	海鸥卫浴	6	78449993	44.4354	38201621	21.638	11111111	45.85	11111111	1	境内法人持有股份	3000	境内法人持有股份	27.6728	35.9	8.2272	1	2	境外法人持有股份	3000	境外法人持有股份	12.2113	34.45	22.2387	52819386
2084	15.4615	2012	0	0	海鸥卫浴		C33	0	2006				-48.1631	-4.6242	6.8352	6.182	0.900551	6.8352	6.182	0.900551	3015	-48.1631	-4.6242	1506000000	海鸥卫浴	6	94139990	44.4354	45841943	21.638	11111111	46.51	11111111	1	境内法人持有股份	3000	境内法人持有股份	27.6728	35.9	8.2272	1	2	境外法人持有股份	3000	境外法人持有股份	12.2113	34.45	22.2387	63383263
2084	0	2013	0	0	海鸥卫浴		C33	0	2006				-54.0369	-29.3886	2.4023	3.2675	1.76846	2.4023	3.2675	1.76846	2888	-54.0369	-29.3886	1510000000	海鸥卫浴	6	0	0	0	0	11111111	45.71	11111111	1	流通A股	3000	流通A股		67.25	8.2272	1	2	流通A股	3000	流通A股		67.25		67207669
2084	40.9546	2014	0	0	海鸥卫浴		C33	0	2006				216.428	38.8933	9.7331	6.7599	1.62451	9.7331	6.7599	1.62451	2918	216.428	38.8933	1611000000	海鸥卫浴	6	0	0	0	0	11111111	48.06	11111111	1	流通A股	3000	流通A股		66.06	8.2272	1	2	流通A股	3000	流通A股		66.06		80649203
2084	0.182	2015	0	0	海鸥卫浴		C33	0	2006				-94.6193	-10.6894	1.1074	2.1585	0.865496	1.1074	2.1585	0.865496	2628	-94.6193	-10.6894	1605000000	海鸥卫浴	5	0	0	0	0	11111111	51.04	11111111	1	流通A股	3.12031e+19	流通A股		63.81	8.2272	1	2	流通A股	3.12031e+19	流通A股		63.81		96779044
2084	0.182	2016	0	0	海鸥卫浴		C33	0	2006				737.776	10.9841	4.6084	4.2306	1.25081	4.6084	4.2306	1.25081	2565	737.776	10.9841	1670000000	海鸥卫浴	6	0	0	0	0	11111111	52.74	11111111	1	流通A股	3.12031e+19	流通A股		61.86	8.2272	1	2	流通A股	3.12031e+19	流通A股		61.86		106500000
2084	0.182	2017	0	0	海鸥卫浴		C33	0	2006				13.1004	1.4678	5.2234	4.8555	1.17314	5.2234	4.8555	1.17314	3611	13.1004	1.4678	1651000000	海鸥卫浴	6	0	0	0	0	11111111	51.67	11111111	1	流通A股	3.12031e+19	流通A股	40.9546	60.77	19.8154	1	2	流通A股	3.12031e+19	流通A股	40.9546	60.77	19.8154	117100000
2084	0.182	2018	0	0	海鸥卫浴			0							5.2234	4.8555								1651000000		6		0	0			51.67		1	流通A股	3120	流通A股	21.8509	35.25	13.3991	1	2	流通A股	3120	流通A股	21.8509	35.25	13.3991	117100000
2085	0	2007	0	0	万丰奥威			0
2085	4.7064	2008	0	0	万丰奥威			0
2085	0.2349	2009	0	0	万丰奥威			0
2085	1.28	2010	0	0	万丰奥威		C36	0	2006				5.3231	46.675	10.9098	7.1305	1.28179	10.9098	7.1305	1.28179	1991	5.3231	46.675	1478000000	万丰奥威	6	31247500	12.088	1785000	0.690522	11111111	44.81	11111111	1	境内法人持有股份	3000	境内法人持有股份	44.408	59.73	15.322	1	2	境内法人持有股份	3000	境内法人持有股份	17.7725	39.61	21.8375	116000000
2085	0	2011	0	0	万丰奥威		C36	0	2006				22.0506	14.4056	8.0798	6.7032	1.7654	8.0798	6.7032	1.7654	2881	22.0506	14.4056	1665000000	万丰奥威	5	28470750	10.0126	1963500	0.690522	11111111	45.94	11111111	1	境内法人持有股份	3000	境内自然人持有股份,流通A股,境内法人持有股份	44.398	59.72	15.322	1	2	境内法人持有股份	3000	境内自然人持有股份,流通A股,境内法人持有股份	44.398	59.72	15.322	127600000
2085	0	2012	0	0	万丰奥威		C36	0	2006				-68.3697	-17.2397	2.6671	2.9141	0.68968	2.6671	2.9141	0.68968	2700	-68.3697	-17.2397	1492000000	万丰奥威	6	30147125	10.6021	0	0	11111111	41.08	11111111	1	境内法人持有股份,流通A股	3000	境内法人持有股份,流通A股,境内自然人持有股份	44.6329	59.94	15.3071	1	2	境内法人持有股份,流通A股	3000	境内法人持有股份,流通A股,境内自然人持有股份	44.6329	59.94	15.3071	128200000
2085	0.09	2013	0	0	万丰奥威		C36	0	2006				308.422	-6.2232	8.2409	6.9638	2.1822	8.2409	6.9638	2.1822	2667	308.422	-6.2232	1543000000	万丰奥威	6	29825219	10.4889	0	0	11111111	39.35	11111111	1	境内法人持有股份,流通A股	3000	境内法人持有股份,流通A股,境内自然人持有股份	44.5429	59.94	15.3971	1	2	境内法人持有股份,流通A股	3000	境内法人持有股份,流通A股,境内自然人持有股份	44.5429	59.94	15.3971	128200000
2085	4.5632	2014	0	0	万丰奥威		C36	0	2006				93.2601	39.9014	15.0456	12.5884	2.20936	15.0456	12.5884	2.20936	2720	93.2601	39.9014	1557000000	万丰奥威	6	28470750	10.0126	0	0	11111111	32.19	11111111	1	流通A股	3000	高管股,流通A股	44.5429	59.94	15.3971	1	2	流通A股	3000	高管股,流通A股	44.5429	59.94	15.3971	128200000
2085	26.6255	2015	0	0	万丰奥威		C36	0	2006				74.3071	107.531	18.6336	16.3578	1.18541	18.6336	16.3578	1.18541	5566	74.3071	107.531	2570000000	万丰奥威	6	29696825	7.61264	1226075	0.314298	11111111	30.41	11111111	1	境内法人持有股份	3000	境内自然人持有股份,境内法人持有股份	49.2493	69.17	19.9207	1	2	境内法人持有股份	3000	境内自然人持有股份,境内法人持有股份	49.2493	69.17	19.9207	227600000
2085	26.6255	2016	0	0	万丰奥威		C36	0	2006				12.3478	3.9988	16.4765	14.1597	1.06092	16.4765	14.1597	1.06092	6287	12.3478	3.9988	3030000000	万丰奥威	6	29696825	7.61264	0	0	11111111	37.44	11111111	1	境内法人持有股份	3110	境内法人持有股份,高管股,流通A股	49.2493	69.17	19.9207	1	2	境内法人持有股份	3110	境内法人持有股份,高管股,流通A股	49.2493	69.17	19.9207	227600000
2085	26.6255	2017	0	0	万丰奥威		C36	0	2006				18.4775	11.2837	18.549	12.9315	1.89649	18.549	12.9315	1.89649	6264	18.4775	11.2837	4213000000	万丰奥威	6	23470750	6.01661	0	0	11111111	50.85	11111111	1	境内法人持有股份	3110	境内法人持有股份,境内自然人持有股份,流通A股	47.9693	67.89	19.9207	1	2	境内法人持有股份	3110	境内法人持有股份,境内自然人持有股份,流通A股	47.9693	67.89	19.9207	227600000
2085	26.6255	2018	0	0	万丰奥威			0							18.549	12.9315								4213000000		6		6.01661	0			50.85		1	流通A股	3110	境内自然人持有股份,流通A股	43.4061	61.63	18.2239	1	2	流通A股	3110	境内自然人持有股份,流通A股	43.4061	61.63	18.2239	208300000
2086	4.95	2007	0	0	东方海洋			0
2086	0	2008	0	0	东方海洋			0
2086	0	2009	0	0	东方海洋			0
2086	0	2010	0	0	东方海洋		A04	0	2006				13.7398	23.7769	12.4909	8.2854	1.49517	12.4909	8.2854	1.49517	1338	13.7398	23.7769	671300000	东方海洋	6	5900000	6.83662	1900000	2.20162	11111111	41.35	11111111	1	境内法人持有股份	3110	境内法人持有股份	19.489	37.65	18.161	1	2	境内法人持有股份	3110	境内法人持有股份	19.489	37.65	18.161	28500000
2086	0	2011	0	0	东方海洋		A04	0	2006				21.6216	73.6333	9.2571	7.498	1.99241	9.2571	7.498	1.99241	1634	21.6216	73.6333	844600000	东方海洋	6	5900000	6.83662	1900000	2.20162	11111111	45.42	11111111	1	境内法人持有股份	3110	境内法人持有股份,境内自然人持有股份	19.489	37.65	18.161	1	2	境内法人持有股份	3110	境内法人持有股份,境内自然人持有股份	19.489	37.65	18.161	28500000
2086	0.683	2012	0	0	东方海洋		A04	0	2006				19.6472	20.7334	6.2271	5.5384	0.866592	6.2271	5.5384	0.866592	1667	19.6472	20.7334	1594000000	东方海洋	6	5840000	4.78983	1840000	1.50912	11111111	33.32	11111111	1	境内法人持有股份	3110	境内自然人持有股份,境内法人持有股份	14.539	28.3	13.761	1	2	境内法人持有股份	3110	境内自然人持有股份,境内法人持有股份	14.539	28.3	13.761	30500000
2086	0	2013	0	0	东方海洋		A04	0	2006				20.6705	-15.4561	5.207	4.6952	2.00835	5.207	4.6952	2.00835	1729	20.6705	-15.4561	1632000000	东方海洋	6	11680000	4.78983	3680000	1.50912	11111111	31.89	11111111	1	境内法人持有股份,流通A股	3110	境内法人持有股份,流通A股,境内自然人持有股份	14.539	28.3	13.761	1	2	境内法人持有股份,流通A股	3110	境内法人持有股份,流通A股,境内自然人持有股份	14.539	28.3	13.761	61000000
2086	0	2014	0	0	东方海洋		A04	0	2006				32.5969	31.7575	6.5319	5.7954	2.38567	6.5319	5.7954	2.38567	1752	32.5969	31.7575	1886000000	东方海洋	6	11090917	4.54825	3090917	1.26755	11111111	37.11	11111111	1	境内法人持有股份,流通A股	3110	境内法人持有股份,流通A股,境内自然人持有股份	14.539	28.3	13.761	1	2	境内法人持有股份,流通A股	3110	境内法人持有股份,流通A股,境内自然人持有股份	14.539	28.3	13.761	61000000
2086	0.7631	2015	0	0	东方海洋		A04	0	2006				29.8178	20.6096	7.9083	6.7705	1.49157	7.9083	6.7705	1.49157	1726	29.8178	20.6096	2125000000	东方海洋	6	8095200	3.31975	50000	0.0205044	11111111	39.63	11111111	1	流通A股	3110	高管股,流通A股	15.3021	28.32	13.0179	1	2	流通A股	3110	高管股,流通A股	15.3021	28.32	13.0179	61000000
2086	0.7631	2016	0	0	东方海洋		A04	0	2006				4.205	-10.1126	7.7464	7.0816	1.12778	7.7464	7.0816	1.12778	1730	4.205	-10.1126	2342000000	东方海洋	5	8055200	3.30334	10000	0.00410088	11111111	43.02	11111111	1	流通A股	3110	高管股,流通A股	15.3021	28.32	13.0179	1	2	流通A股	3110	高管股,流通A股	15.3021	28.32	13.0179	61000000
2086	0.7631	2017	0	0	东方海洋		A04	0	2006				-42.1775	-8.999	4.2735	4.7168	0.881216	4.2735	4.7168	0.881216	1728	-42.1775	-8.999	2515000000	东方海洋	6	8055200	3.30334	8055200	3.30334	11111111	44.61	11111111	1	流通A股	3110	境内自然人持有股份,流通A股	15.3021	28.32	13.0179	1	2	流通A股	3110	境内自然人持有股份,流通A股	15.3021	28.32	13.0179	61000000
2086	0.7631	2018	0	0	东方海洋			0							4.2735	4.7168								2515000000		6		3.30334	8055200			44.61		1	流通A股	3110	境内自然人持有股份,流通A股	15.3021	28.32	13.0179	1	2	流通A股	3110	境内自然人持有股份,流通A股	15.3021	28.32	13.0179	61000000
2087	0	2007	0	0	新野纺织			0
2087	0	2008	0	0	新野纺织			0
2087	0	2009	0	0	新野纺织			0
2087	10.56	2010	0	0	新野纺织	2010	C17	0	2006	0.09	3		16.1426	3.2892	7.8999	8.7463	0.778009	7.8999	8.7463	0.778009	8610	16.1426	3.2892	1847000000	新野纺织	6	83475	0.0356152	18450	0.00787183	11111111	48.66	11111111	1	国家股	2000	国家股	46.97	46.97	0	1	2	国家股	2000	国家股	46.97	46.97	0	110100000
2087	0	2011	0	0	新野纺织	2010	C17	0	2006	0.09	3		20.1422	12.0706	6.9871	8.2719	1.03065	6.9871	8.2719	1.03065	8610	20.1422	12.0706	2088000000	新野纺织	6	11997	0.00511861	6615	0.00282234	11111111	51.1	11111111	1	国家股	2000	国家股	46.97	46.97	0	1	2	国家股	2000	国家股	46.97	46.97	0	110100000
2087	0	2012	0	0	新野纺织	2010	C17	0	2006	0.09	3		-43.8832	11.9119	3.7182	5.7088	0.35652	3.7182	5.7088	0.35652	8760	-43.8832	11.9119	2308000000	新野纺织	6	11997	0.00511861	6615	0.00282234	11111111	54.17	11111111	1	国家股	2000	国家股	46.97	46.97	0	1	2	国家股	2000	国家股	46.97	46.97	0	110100000
2087	0	2013	0	0	新野纺织	2010	C17	0	2006	0.09	3		-20.5731	9.3455	2.8587	4.2305	0.753739	2.8587	4.2305	0.753739	8832	-20.5731	9.3455	2578000000	新野纺织	6	12147	0.00431884	15665	0.00556966	11111111	57.74	11111111	1	国家股	2000	国家股	43.56	43.56	0	1	2	国家股	2000	国家股	43.56	43.56	0	122500000
2087	3.41	2014	0	0	新野纺织	2010	C17	0	2006	0.09	3		193.673	33.4799	6.5671	6.7992	0.748276	6.5671	6.7992	0.748276	8979	193.673	33.4799	3938000000	新野纺织	6	157005	0.0302073	119301	0.0229532	11111111	57.97	11111111	1	国家股	2000	国家股	33	33	0	1	2	国家股	2000	国家股	33	33	0	171500000
2087	0	2015	0	0	新野纺织	2010	C17	0	2006	0.09	3		13.4759	23.4015	6.0506	6.0917	0.418662	6.0506	6.0917	0.418662	7501	13.4759	23.4015	4333000000	新野纺织	5	157005	0.0302073	119301	0.0229532	11111111	58.72	11111111	1	国家股	2000	国家股	33	33	0	1	2	国家股	2000	国家股	33	33	0	171500000
2087	0	2016	0	0	新野纺织	2010	C17	0	2006	0.09	3		-21.6328	6.2628	4.5287	5.8636	0.386419	4.5287	5.8636	0.386419	7936	-21.6328	6.2628	4640000000	新野纺织	6	157215	0.0302477	119826	0.0230542	11111111	61.48	11111111	1	国家股	2000	国家股	33	33	0	1	2	国家股	2000	国家股	33	33	0	171500000
2087	0	2017	0	0	新野纺织	2010	C17	0	2006	0.09	3		-0.0359	3.2404	4.3807	5.6469	0.398717	4.3807	5.6469	0.398717	8228	-0.0359	3.2404	5006000000	新野纺织	5	156585	0.0301265	116676	0.0224481	11111111	62.64	11111111	1	流通A股	2120	流通A股	33	33	0	1	2	流通A股	2120	流通A股	33	33	0	171500000
2087	0	2018	0	0	新野纺织	2010		0		0.09					4.3807	5.6469								5006000000		5		0.0301265	116676			62.64		1	流通A股	2120	流通A股	33	33	0	1	2	流通A股	2120	流通A股	33	33	0	171500000
2088	0	2007	0	0	鲁阳节能			0
2088	35.98	2008	0	0	鲁阳节能			0
2088	0	2009	0	0	鲁阳节能			0
2088	0	2010	0	0	鲁阳股份		C30	0	2006				28.6157	29.8466	22.7793	17.6916	3.43388	22.7793	17.6916	3.43388	1560	28.6157	29.8466	811300000	鲁阳股份	6	19687536	19.067	18851316	18.2572	11111111	35.89	11111111	1	境内法人持有股份	1210	境内法人持有股份	35.98	35.98	0	1	2	境内法人持有股份	1210	境内法人持有股份	35.98	35.98	0	37150778
2088	33.03	2011	0	0	鲁阳股份		C30	0	2006				63.3393	31.9228	22.5013	20.4424	6.59286	22.5013	20.4424	6.59286	1794	63.3393	31.9228	909100000	鲁阳股份	6	25593796	19.067	24506710	18.2572	11111111	27.33	11111111	1	境内法人持有股份	1210	境内法人持有股份	35.98	35.98	0	1	2	境内法人持有股份	1210	境内法人持有股份	35.98	35.98	0	48296011
2088	0	2012	0	0	鲁阳股份		C30	0	2006				10.9848	20.0135	20.3459	18.0394	1.85781	20.3459	18.0394	1.85781	1860	10.9848	20.0135	1156000000	鲁阳股份	6	40950073	19.067	39210734	18.2572	11111111	31.41	11111111	1	境内法人持有股份	1210	境内法人持有股份	35.98	35.98	0	1	2	境内法人持有股份	1210	境内法人持有股份	35.98	35.98	0	77273618
2088	0.47	2013	0	0	鲁阳股份		C30	0	2006				-20.6815	-4.1814	11.6926	10.5937	3.45691	11.6926	10.5937	3.45691	1842	-20.6815	-4.1814	1564000000	鲁阳股份	6	41881659	17.8998	40142320	17.1564	11111111	22.84	11111111	1	流通A股					0	1	2	流通A股	1210	流通A股	33.03	33.03	0	77273618
2088	0.262	2014	0	0	鲁阳股份		C30	0	2006				4.9881	18.3412	9.7847	9.2681	2.31557	9.7847	9.2681	2.31557	1965	4.9881	18.3412	1669000000	鲁阳股份	6	41881659	17.8998	40142320	17.1564	11111111	21.87	11111111	1	流通A股					0	1	2	流通A股	1210	流通A股	33.03	33.03	0	77273618
2088	33.03	2015	0	0	鲁阳股份		C30	0	2006				-11.8965	6.693	8.0326	7.8613	1.32195	8.0326	7.8613	1.32195	2013	-11.8965	6.693	1708000000	鲁阳股份	4	34790488	14.8691	8157862	3.48658	11111111	18.68	11111111	1	流通A股					0	1	2	流通A股	1210	流通A股	33.03	33.03	0	77273618
2088	33.03	2016	0	0	鲁阳股份		C30	0	2006				-21.7567	2.4022	5.9618	5.8092	1.12555	5.9618	5.8092	1.12555	2027	-21.7567	2.4022	1850000000	鲁阳股份	4	34790488	14.8691	5613540	2.39917	11111111	21.61	11111111	1	流通A股	1210	流通A股	33.03	33.03	0	1	2	流通A股	1210	流通A股	33.03	33.03	0	77273618
2088	33.03	2017	0	0	鲁阳股份		C30	0	2006				2.1665	2.3039	5.8355	5.855	1.07054	5.8355	5.855	1.07054	1838	2.1665	2.3039	1884000000	鲁阳股份	4	37411793	15.9894	5691959	2.43268	11111111	19.67	11111111	1	流通A股	1210	流通A股	33.03	33.03	0	1	2	流通A股	1210	流通A股	33.03	33.03	0	77273618
2088	33.03	2018	0	1	鲁阳股份			1							5.8355	5.855								1884000000		4		15.9894	5691959			19.67		1	流通A股	1210	流通A股	33.03	33.03	0	1	2	流通A股	1210	流通A股	33.03	33.03	0	77273618
2089	3.49	2007	0	1	新海宜			1
2089	18.82	2008	0	1	新海宜			1
2089	0.336	2009	0	1	新海宜			1
2089	0.405	2010	0	1	新海宜	2010	C39	1	2006	0	3		0.4482	12.6089	11.1535	10.368	2.39812	11.1535	10.368	2.39812	313	0.4482	12.6089	398600000	新海宜	6	16192590	22.8709	16226800	22.9192	11111111	22.88	11111111	1	境内自然人持有股份	3000	境内自然人持有股份	38.86	38.86	0	1	2	境内自然人持有股份	3000	境内自然人持有股份	20.04	20.04	0	27515690
2089	0.15	2011	0	1	新海宜	2010	C39	1	2006	0	3		11.0407	28.6312	8.2381	7.4113	2.86924	8.2381	7.4113	2.86924	331	11.0407	28.6312	497500000	新海宜	6	19114603	22.4984	17810015	20.9628	11111111	27.37	11111111	1	境内自然人持有股份	3000	境内自然人持有股份	38.86	38.86	0	1	2	境内自然人持有股份	3000	境内自然人持有股份	20.04	20.04	0	33018828
2089	1.45	2012	0	1	新海宜	2010	C39	1	2006	0	3		26.8214	46.9136	9.0819	8.4344	1.52598	9.0819	8.4344	1.52598	683	26.8214	46.9136	601300000	新海宜	6	33677397	22.0217	29976365	19.6016	11111111	32	11111111	1	境内自然人持有股份	3000	境内自然人持有股份	38.86	38.86	0	1	2	境内自然人持有股份	3000	境内自然人持有股份	38.86	38.86	0	59433890
2089	0	2013	0	1	新海宜	2010	C39	1	2006	0	3		148.306	49.2524	19.0729	14.9816	3.88267	19.0729	14.9816	3.88267	1538	148.306	49.2524	865700000	新海宜	6	46486618	21.7127	41549073	19.4065	11111111	35.5	11111111	1	高管股,流通A股	3000	高管股,流通A股	38.86	38.86	0	1	2	高管股,流通A股	3000	高管股,流通A股	38.86	38.86	0	83207446
2089	18.82	2014	0	1	新海宜	2010	C39	1	2006	0	3		67.1172	23.3466	19.7825	15.9804	4.44348	19.7825	15.9804	4.44348	3429	67.1172	23.3466	1362000000	新海宜	5	44442316	18.8908	83207446	35.3684	11111111	28.55	11111111	1	高管股,流通A股	3110	高管股,流通A股	35.37	35.37	0	1	2	高管股,流通A股	3110	高管股,流通A股	35.37	35.37	0	83207446
2089	0.44	2015	0	1	新海宜	2010	C39	1	2006	0	3		25.8388	44.1414	19.1061	15.1122	2.03606	19.1061	15.1122	2.03606	4902	25.8388	44.1414	1607000000	新海宜	6	66660475	18.8899	124800000	35.3684	11111111	30.68	11111111	1	高管股,流通A股	3110	高管股,流通A股	35.37	35.37	0	1	2	高管股,流通A股	3110	高管股,流通A股	35.37	35.37	0	124800000
2089	0.44	2016	0	1	新海宜	2010	C39	1	2006	0	3		-36.008	4.0692	10.7341	9.1337	1.49829	10.7341	9.1337	1.49829	4366	-36.008	4.0692	1894000000	新海宜	6	81852571	19.3292	151700000	35.8124	11111111	36.88	11111111	1	高管股,流通A股	3110	高管股,流通A股	35.81	35.81	0	1	2	高管股,流通A股	3110	高管股,流通A股	35.81	35.81	0	151700000
2089	0.44	2017	0	1	新海宜	2010	C39	1	2006	0	3		-27.6909	0.7848	7.5373	6.3735	1.46629	7.5373	6.3735	1.46629	4254	-27.6909	0.7848	2234000000	新海宜	6	84470066	19.0864	152100000	34.3593	11111111	43.9	11111111	1	境内自然人持有股份,流通A股	3110	境内自然人持有股份,流通A股	34.36	34.36	0	1	2	境内自然人持有股份,流通A股	3110	境内自然人持有股份,流通A股	34.36	34.36	0	152100000
2089	0.44	2018	0	1	新海宜	2010		1		0					7.5373	6.3735								2234000000		6		19.0864	152100000			43.9		1	境内自然人持有股份,流通A股	3110	境内自然人持有股份,流通A股	34.51	34.51	0	1	2	境内自然人持有股份,流通A股	3110	境内自然人持有股份,流通A股	34.51	34.51	0	197700000
2090	0	2007	0	0	金智科技			0
2090	62.6663	2008	0	0	金智科技			0
2090	0	2009	0	0	金智科技			0
2090	6.6941	2010	0	0	金智科技		I64	0	2006				14.0015	1.1213	17.5004	12.012	2.63361	17.5004	12.012	2.63361	585	14.0015	1.1213	574500000	金智科技	7	10030300	14.7504	7023700	10.329	11111111	31.03	11111111	1	境内法人持有股份	3000	境内法人持有股份	75	75	0	1	2	境内法人持有股份	3000	境内法人持有股份	12.3337	20.26	7.9263	35549800
2090	3.4265	2011	0	0	金智科技		I64	0	2006				3.0548	10.4262	12.1305	8.3213	2.94333	12.1305	8.3213	2.94333	653	3.0548	10.4262	662900000	金智科技	7	15086400	14.7906	9054750	8.87721	11111111	37.81	11111111	1	境内法人持有股份	3000	境内法人持有股份,境内自然人持有股份	75	75	0	1	2	境内法人持有股份	3000	境内法人持有股份,境内自然人持有股份	12.3337	19.55	7.2163	53324700
2090	41.6606	2012	0	0	金智科技		I64	0	2006				1.8782	10.797	11.7471	7.9316	1.85223	11.7471	7.9316	1.85223	641	1.8782	10.797	604700000	金智科技	7	15086400	14.7906	8747100	8.57559	11111111	27.86	11111111	1	境内法人持有股份	3000	境内法人持有股份,境内自然人持有股份	12.3337	20.26	7.9263	1	2	境内法人持有股份	3000	境内法人持有股份,境内自然人持有股份	12.3337	20.26	7.9263	53324700
2090	2.9112	2013	0	0	金智科技		I64	0	2006				2.9147	13.9702	11.2626	7.9867	2.89982	11.2626	7.9867	2.89982	455	2.9147	13.9702	724900000	金智科技	7	12824400	12.5729	8370100	8.20598	11111111	36.19	11111111	1	流通A股	3000	高管股,流通A股	53.9943	66.85	12.8557	1	2	流通A股	3000	高管股,流通A股	53.9943	66.85	12.8557	53324700
2090	0	2014	0	0	金智科技		I64	0	2006				2.2796	46.6268	10.2616	7.0827	2.86612	10.2616	7.0827	2.86612	629	2.2796	46.6268	965200000	金智科技	6	18901900	9.26564	15609200	7.65157	11111111	44.02	11111111	1	流通A股	3000	高管股,流通A股	51.4078	63.57	12.1622	1	2	流通A股	3000	高管股,流通A股	51.4078	63.57	12.1622	100900000
2090	2.5865	2015	0	0	金智科技		C38	0	2006				-15.8484	16.0051	7.9895	5.2658	1.77236	7.9895	5.2658	1.77236	738	-15.8484	16.0051	1022000000	金智科技	5	17391675	8.52533	13988350	6.85703	11111111	44.36	11111111	1	流通A股	3110	高管股,流通A股	44.7137	59	14.2863	1	2	流通A股	3110	高管股,流通A股	44.7137	59	14.2863	96923800
2090	2.5865	2016	0	0	金智科技		C38	0	2006				6.2665	7.315	7.8205	5.2355	1.18734	7.8205	5.2355	1.18734	833	6.2665	7.315	1199000000	金智科技	6	18487806	9.06265	11827406	5.79775	11111111	49.82	11111111	1	流通A股	3110	高管股,流通A股	44.7137	59	14.2863	1	2	流通A股	3110	高管股,流通A股	44.7137	59	14.2863	96923800
2090	2.5865	2017	0	0	金智科技		C38	0	2006				33.1021	28.1547	10.2809	5.923	1.34973	10.2809	5.923	1.34973	1014	33.1021	28.1547	1540000000	金智科技	5	18955400	9.29186	9239400	4.52912	11111111	57.24	11111111	1	流通A股	3110	境内自然人持有股份,流通A股	41.2872	54.1	12.8128	1	2	流通A股	3110	境内自然人持有股份,流通A股	41.2872	54.1	12.8128	86923800
2090	2.5865	2018	0	0	金智科技			0							10.2809	5.923								1540000000		5		9.29186	9239400			57.24		1	流通A股	3110	境内自然人持有股份,流通A股	44.1984	58.22	14.0216	1	2	流通A股	3110	境内自然人持有股份,流通A股	44.1984	58.22	14.0216	96923800
2091	0.06	2007	0	0	江苏国泰			0
2091	0	2008	0	0	江苏国泰			0
2091	0	2009	0	0	江苏国泰			0
2091	0.405	2010	0	0	江苏国泰		F51	0	2006				40.0792	14.5268	18.7401	14.5188	1.48281	18.7401	14.5188	1.48281	289	40.0792	14.5268	1052000000	江苏国泰	6	3840000	3	6144000	4.8	11111111	47.77	11111111	1	国有法人股	1100	国有法人股	33.75	33.75	0	1	2	国有法人股	1100	国有法人股	33.75	33.75	0	43200000
2091	0.78	2011	0	0	江苏国泰		F51	0	2006				1.9693	-3.7246	14.6669	12.8404	2.22814	14.6669	12.8404	2.22814	321	1.9693	-3.7246	1084000000	江苏国泰	6	4800000	3	7680000	4.8	11111111	43.08	11111111	1	国有法人股	1100	国有法人股	33.75	33.75	0	1	2	国有法人股	1100	国有法人股	33.75	33.75	0	54000000
2091	2.5	2012	0	0	江苏国泰		F51	0	2006				58.2991	3.2108	20.559	15.0251	1.64057	20.559	15.0251	1.64057	371	58.2991	3.2108	1290000000	江苏国泰	6	7010000	2.92083	10474700	4.36446	11111111	44.25	11111111	1	国有法人股	1100	国有法人股	33.75	33.75	0	1	2	国有法人股	1100	国有法人股	33.75	33.75	0	81000000
2091	0.182	2013	0	0	江苏国泰		F51	0	2006				16.397	-15.3255	20.3847	15.42	3.89283	20.3847	15.42	3.89283	397	16.397	-15.3255	1343000000	江苏国泰	6	6755000	2.81458	9989700	4.16237	11111111	37.65	11111111	1	流通A股	1100	流通A股	33.75	33.75	0	1	2	流通A股	1100	流通A股	33.75	33.75	0	81000000
2091	0	2014	0	0	江苏国泰		F51	0	2006				20.766	49.6062	20.8619	16.0692	4.85351	20.8619	16.0692	4.85351	463	20.766	49.6062	1681000000	江苏国泰	6	8271263	2.75709	12432138	4.14405	11111111	41.1	11111111	1	流通A股	1100	流通A股	32.97	32.97	0	1	2	流通A股	1100	流通A股	32.97	32.97	0	98900000
2091	0.223	2015	0	0	江苏国泰		F51	0	2006				9.4279	13.8803	19.6489	15.1291	2.4691	19.6489	15.1291	2.4691	491	9.4279	13.8803	1849000000	江苏国泰	6	9925516	2.75709	12242924	3.40081	11111111	36.82	11111111	1	流通A股	1100	流通A股	32.97	32.97	0	1	2	流通A股	1100	流通A股	32.97	32.97	0	118700000
2091	0.223	2016	0	0	江苏国泰		F51	0	2006				-1.2805	7.0626	16.6626	14.0465	1.52137	16.6626	14.0465	1.52137	2026	-1.2805	7.0626	2004000000	江苏国泰	6	9925516	2.75709	12242924	3.40081	11111111	34.3	11111111	1	流通A股	1100	流通A股	32.97	32.97	0	1	2	流通A股	1100	流通A股	32.97	32.97	0	118700000
2091	0.223	2017	0	0	江苏国泰		F51	0	2006				-8.3578	16.1165	13.1452	11.7758	1.93434	13.1452	11.7758	1.93434	2087	-8.3578	16.1165	2163000000	江苏国泰	6	9040516	2.51125	10787924	2.99665	11111111	32.35	11111111	1	流通A股	1100	流通A股	30.47	30.47	0	1	2	流通A股	1100	流通A股	30.47	30.47	0	109700000
2091	0.223	2018	0	0	江苏国泰			0							13.1452	11.7758								2163000000		6		2.51125	10787924			32.35		1	流通A股	1100	流通A股	30.41	30.41	0	1	2	流通A股	1100	流通A股	30.41	30.41	0	109500000
2092	5.66	2007	0	0	中泰化学			0
2092	1.69	2008	0	0	中泰化学			0
2092	2.78	2009	0	0	中泰化学			0
2092	3.8	2010	0	0	中泰化学	2010	C26	0	2006	0.03	3		6.8962	58.5203	15.5811	9.0879	1.2259	15.5811	9.0879	1.2259	2286	6.8962	58.5203	2085000000	中泰化学	8	0	0	0	0	11111111	40.53	11111111	1	国有股	1100	国有股	23.05	23.05	0	1	2	国有股	1100	国有股	23.05	23.05	0	40800000
2092	0	2011	0	0	中泰化学	2010	C26	0	2006	0.03	3		72.2158	45.2311	12.3002	8.8393	2.15381	12.3002	8.8393	2.15381	2568	72.2158	45.2311	4175000000	中泰化学	10	0	0	0	0	11111111	42.94	11111111	1	国有股	1100	国有股	20.27	20.27	0	1	2	国有股	1100	国有股	20.27	20.27	0	40800000
2092	0.693	2012	0	0	中泰化学	2010	C26	0	2006	0.03	3		-45.1922	42.4929	5.0587	4.002	0.656103	5.0587	4.002	0.656103	5303	-45.1922	42.4929	4746000000	中泰化学	10	88100	0.0164102	220900	0.0411467	11111111	47.42	11111111	1	国家股	1100	国家股	20.27	20.27	0	1	2	国家股	1100	国家股	20.27	20.27	0	81600000
2092	0	2013	0	0	中泰化学	2010	C26	0	2006	0.03	3		-13.2082	-3.0775	4.1072	2.9659	1.56739	4.1072	2.9659	1.56739	5693	-13.2082	-3.0775	7477000000	中泰化学	8	178900	0.0333234	220900	0.0411467	11111111	65.45	11111111	1	国有法人股	2120	国有法人股,流通A股	24.07	24.07	0	1	2	国有法人股	2120	国有法人股,流通A股	24.07	24.07	0	81600000
2092	7.77	2014	0	0	中泰化学	2010	C26	0	2006	0.03	3		176.853	22.6852	6.3691	4.8505	1.72292	6.3691	4.8505	1.72292	5981	176.853	22.6852	9668000000	中泰化学	8	268350	0.023247	314475	0.0272428	11111111	31.48	11111111	1	国有法人股,流通A股	2120	国有法人股,流通A股	18.41	18.41	0	1	2	国有法人股,流通A股	2120	国有法人股,流通A股	18.41	18.41	0	141200000
2092	0	2015	0	0	中泰化学	2010	C26	0	2006	0.03	3		80.1794	74.5211	7.1276	5.6057	0.565941	7.1276	5.6057	0.565941	6879	80.1794	74.5211	15280000000	中泰化学	8	268350	0.023247	422551	0.0366054	11111111	50.37	11111111	1	国有法人股	2120	国有法人股	16.72	16.72	0	1	2	国有法人股	2120	国有法人股	16.72	16.72	0	193000000
2092	0	2016	0	0	中泰化学	2010	C26	0	2006	0.03	3		-46.6969	-0.1338	3.7822	2.2385	0.374858	3.7822	2.2385	0.374858	8785	-46.6969	-0.1338	21930000000	中泰化学	9	268350	0.023247	383851	0.0332529	11111111	67.24	11111111	1	国有法人股	2120	国有法人股	16.72	16.72	0	1	2	国有法人股	2120	国有法人股	16.72	16.72	0	193000000
2092	0	2017	0	0	中泰化学	2010	C26	0	2006	0.03	3		-58.4915	69.3525	1.4572	3.5123	0.294676	1.4572	3.5123	0.294676	10041	-58.4915	69.3525	25000000000	中泰化学	6	158400	0.0113937	228401	0.0164289	11111111	65.41	11111111	1	国有法人股,流通A股	2120	国有法人股,流通A股	24.49	24.49	0	1	2	国有法人股,流通A股	2120	国有法人股,流通A股	24.49	24.49	0	340500000
2092	0	2018	0	0	中泰化学	2010		0		0.03					1.4572	3.5123								25000000000		6		0.0113937	228401			65.41		1	国有法人股,流通A股	2120	国有法人股,流通A股	24.49	24.49	0	1	2	国有法人股,流通A股	2120	国有法人股,流通A股	24.49	24.49	0	340500000
2093	8.9606	2007	0	0	国脉科技			0
2093	32.84	2008	0	0	国脉科技			0
2093	4.6477	2009	0	0	国脉科技			0
2093	2.94	2010	0	0	国脉科技		I63	0	2006				12.5038	8.1097	14.3366	13.9294	3.48384	14.3366	13.9294	3.48384	487	12.5038	8.1097	385100000	国脉科技	4	23173150	34.7163	3703700	5.54861	11111111	21.47	11111111	1	境内自然人持有股份	3110	境内自然人持有股份	20.2821	29.2427	8.9606	1	2	境内自然人持有股份	3110	境内自然人持有股份	20.2821	29.2427	8.9606	19519500
2093	40.115	2011	0	0	国脉科技		I63	0	2006				63.6833	33.0478	16.774	13.9158	11.6079	16.774	13.9158	10.4913	1034	63.6833	33.0478	542800000	国脉科技	4	44519474	33.3479	5580574	4.18021	11111111	27.37	11111111	1	境内自然人持有股份	3110	境内自然人持有股份	29.2427	29.2427	0	1	2	境内自然人持有股份	3110	境内自然人持有股份	29.2427	29.2427	0	39039000
2093	0	2012	0	0	国脉科技		I63	0	2006				52.5903	92.0237	19.9242	17.1578	3.90042	19.9242	17.1578	3.90042	1530	52.5903	92.0237	775600000	国脉科技	4	86502448	32.3979	8624648	3.23021	11111111	37.64	11111111	1	境内自然人持有股份	3000	境内自然人持有股份	69.36	69.36	0	1	2	境内自然人持有股份	3110	境内自然人持有股份	29.2427	29.2427	0	185200000
2093	40.1173	2013	0	0	国脉科技		I63	0	2006				18.5568	27.4599	19.9867	15.8333	5.75754	19.9867	15.8333	5.75754	1831	18.5568	27.4599	860200000	国脉科技	4	6318336	2.36642	150200	0.0562547	11111111	32.57	11111111	1	境内自然人持有股份,流通A股	3000	境内自然人持有股份,流通A股	69.3577	69.3577	0	1	2	境内自然人持有股份,流通A股	3000	境内自然人持有股份,流通A股	69.3577	69.3577	0	185200000
2093	37.63	2014	0	0	国脉科技		I63	0	2006				-3.6457	15.5853	13.9707	11.0869	4.89956	13.9707	11.0869	4.89956	1737	-3.6457	15.5853	1478000000	国脉科技	4	7108128	1.6435	225300	0.0520925	11111111	32.88	11111111	1	境内自然人持有股份,流通A股	3000	境内自然人持有股份,流通A股	64.71	64.71	0	1	2	境内自然人持有股份,流通A股	3000	境内自然人持有股份,流通A股	64.71	64.71	0	259200000
2093	0	2015	0	0	国脉科技		I63	0	2006				10.0896	13.2953	11.2867	8.3382	2.98094	11.2867	8.3382	2.98094	1737	10.0896	13.2953	1863000000	国脉科技	3	14216256	1.6435	450600	0.0520925	11111111	40.32	11111111	1	流通A股	3110	流通A股	27.08	27.08	0	1	2	流通A股	3110	流通A股	27.08	27.08	0	234200000
2093	0	2016	0	0	国脉科技		I65	0	2006				-42.6979	-13.8182	6.3643	4.6965	1.69493	6.3643	4.6965	1.69493	1847	-42.6979	-13.8182	2103000000	国脉科技	5	16116856	1.86322	16116856	1.86322	11111111	39.71	11111111	1	流通A股	3110	流通A股	27.08	27.08	0	1	2	流通A股	3110	流通A股	27.08	27.08	0	234200000
2093	0	2017	0	0	国脉科技		I65	0	2006				61.136	-48.4666	8.9779	6.5302	1.94148	8.9779	6.5302	1.94148	1725	61.136	-48.4666	2277000000	国脉科技	4	16116856	1.86322	16116856	1.86322	11111111	43.73	11111111	1	流通A股	3110	流通A股	59.92	59.92	0	1	2	流通A股	3110	流通A股	59.92	59.92	0	518300000
2093	0	2018	0	0	国脉科技			0							8.9779	6.5302								2277000000		4		1.86322	16116856			43.73		1	流通A股	3110	流通A股	56.98	56.98	0	1	2	流通A股	3110	流通A股	56.98	56.98	0	492900000
2094	0	2007	0	0	青岛金王			0
2094	0.6352	2008	0	0	青岛金王			0
2094	0.38	2009	0	0	青岛金王			0
2094	6.6512	2010	0	0	青岛金王	2001	C41	0	2006	0.09	2	559	18.0756	17.9523	11.938	8.6299	1.80318	11.938	8.6299	1.80318	1204	18.0756	17.9523	708800000	青岛金王	6	0	0	0	0	11111111	40.34	11111111	1	境内法人持有股份	3110	境内法人持有股份	23.8055	53.03	29.2245	1	2	境内法人持有股份	3110	境内法人持有股份	23.8055	53.03	29.2245	28999671
2094	0	2011	0	0	青岛金王	2001	C41	0	2006	0.09	2	559	3.1843	19.6927	7.9719	6.3857	2.61281	7.9719	6.3857	2.61281	1152	3.1843	19.6927	883000000	青岛金王	6	0	0	0	0	11111111	48.36	11111111	1	境内法人持有股份	3110	境内法人持有股份	23.8055	53.03	29.2245	1	2	境内法人持有股份	3110	境内法人持有股份	23.8055	53.03	29.2245	28999671
2094	9.2972	2012	0	0	青岛金王	2001	C41	0	2006	0.09	2	559	-43.6383	-0.9037	4.3135	4.4913	1.27344	4.3135	4.4913	1.27344	891	-43.6383	-0.9037	792100000	青岛金王	6	0	0	0	0	11111111	41.97	11111111	1	境内法人持有股份	3110	境内法人持有股份,境外法人持有股份	30.4567	53.03	22.5733	1	2	境内法人持有股份	3110	境内法人持有股份,境外法人持有股份	30.4567	53.03	22.5733	57999342
2094	0	2013	0	0	青岛金王	2001	C41	0	2006	0.09	2	559	-33.5567	-1.7488	2.9345	2.9131	2.66708	2.9345	2.9131	2.66708	752	-33.5567	-1.7488	887500000	青岛金王	6	0	0	0	0	11111111	51.05	11111111	1	流通A股	3110	流通A股	29.8215	53.03	23.2085	1	2	流通A股	3110	流通A股	29.8215	53.03	23.2085	57999342
2094	4.804	2014	0	0	青岛金王	2001	C41	0	2006	0.09	2	559	186.444	50.2957	8.3882	6.2089	5.05552	8.3882	6.2089	5.05552	1022	186.444	50.2957	878100000	青岛金王	4	0	0	0	0	11111111	47.44	11111111	1	流通A股	3110	流通A股	25.0175	41.02	16.0025	1	2	流通A股	3110	流通A股	25.0175	41.02	16.0025	86999013
2094	0	2015	0	0	青岛金王	2001	C41	0	2006	0.09	2	559	33.8581	36.7341	10.4533	7.5479	2.89365	10.4533	7.5479	2.89365	1019	33.8581	36.7341	1001000000	青岛金王	4	0	0	0	0	11111111	49.97	11111111	1	流通A股	3110	流通A股	24.6375	40.07	15.4325	1	2	流通A股	3110	流通A股	24.6375	40.07	15.4325	86999013
2094	0	2016	0	0	青岛金王	2001	C26	0	2006	0.09	2	559	4.0757	30.3161	9.9595	7.7729	2.29201	9.9595	7.7729	2.29201	1045	4.0757	30.3161	1118000000	青岛金王	4	0	0	0	0	11111111	50.58	11111111	1	流通A股	3110	流通A股	24.6375	40.07	15.4325	1	2	流通A股	3110	流通A股	24.6375	40.07	15.4325	86999013
2094	0	2017	0	0	青岛金王	2001	C26	0	2006	0.09	2	559	3.7434	2.0299	9.4115	7.3643	2.24	9.4115	7.3643	2.24	1025	3.7434	2.0299	1108000000	青岛金王	4	0	0	0	0	11111111	45.54	11111111	1	流通A股	3110	流通A股	15.3403	40.07	24.7297	1	2	流通A股	3110	流通A股	15.3403	40.07	24.7297	86999013
2094	0	2018	0	0	青岛金王	2001		0		0.09					9.4115	7.3643								1108000000		4		0	0			45.54		1	流通A股	3110	流通A股	15.3403	40.07	24.7297	1	2	流通A股	3110	流通A股	15.3403	40.07	24.7297	86999013
2095	0.405	2007	0	0	生意宝			0
2095	0	2008	0	0	生意宝			0
2095	0	2009	0	0	生意宝			0
2095	0.182	2010	0	0	生意宝		I64	0	2006				-4.6597	-1.2009	13.1773	12.9137	9.3006	13.1773	12.9137	9.3006	440	-4.6597	-1.2009	355600000	网盛科技	6	1125000	1.875	225000	0.375	11111111	10.47	11111111	1	境内法人持有股份	3110	境内法人持有股份	34.0224	62.25	28.2276	1	2	境内法人持有股份	3110	境内法人持有股份	34.0224	62.25	28.2276	29250000
2095	0.262	2011	0	0	生意宝		I64	0	2006				54.0161	24.2376	12.7357	11.8408	10.1215	12.7357	11.8408	10.1215	692	54.0161	24.2376	396500000	网盛科技	6	1125000	1.875	225000	0.375	11111111	11.7	11111111	1	境内法人持有股份	3110	境内法人持有股份	34.0224	62.25	28.2276	1	2	境内法人持有股份	3110	境内法人持有股份	34.0224	62.25	28.2276	29250000
2095	0.9423	2012	0	0	生意宝		I64	0	2006				-26.6949	34.9461	8.7952	7.8818	3.25056	8.7952	7.8818	3.25056	669	-26.6949	34.9461	431900000	生意宝	6	1390000	1.54444	337500	0.375	11111111	13.38	11111111	1	境内法人持有股份	3110	境内法人持有股份	34.0224	62.25	28.2276	1	2	境内法人持有股份	3110	境内法人持有股份	34.0224	62.25	28.2276	43875000
2095	0	2013	0	0	生意宝		I64	0	2006				29.5078	27.3486	10.7156	9.4567	6.99827	10.7156	9.4567	6.99827	957	29.5078	27.3486	475400000	生意宝	0	1243437	1.3816	317500	0.352778	11111111	14.6	11111111	1	流通A股	3110	流通A股	34.9647	62.25	27.2853	1	2	流通A股	3110	流通A股	34.9647	62.25	27.2853	43875000
2095	0.7324	2014	0	0	生意宝		I64	0	2006				26.899	28.6754	12.3735	11.2494	7.15152	12.3735	11.2494	7.15152	1213	26.899	28.6754	507000000	生意宝	6	1553391	1.15066	382969	0.283681	11111111	14.35	11111111	1	流通A股	3110	流通A股	34.2323	48.75	14.5177	1	2	流通A股	3110	流通A股	34.2323	48.75	14.5177	65812500
2095	0	2015	0	0	生意宝		I64	0	2006				-36.8391	-16.7141	7.3426	6.0642	3.65028	7.3426	6.0642	3.65028	1079	-36.8391	-16.7141	525500000	生意宝	6	1678972	1.0364	402610	0.248525	11111111	13.29	11111111	1	流通A股	3110	流通A股	34.2323	48.75	14.5177	1	2	流通A股	3110	流通A股	34.2323	48.75	14.5177	78975000
2095	0	2016	0	0	生意宝		I64	0	2006				13.5811	11.2438	7.8775	6.2949	3.41898	7.8775	6.2949	3.41898	975	13.5811	11.2438	565700000	生意宝	6	1588318	0.980443	311956	0.192565	11111111	15.72	11111111	1	流通A股	3110	流通A股	34.2323	48.75	14.5177	1	2	流通A股	3110	流通A股	34.2323	48.75	14.5177	78975000
2095	0	2017	0	0	生意宝		I64	0	2006				-8.7	24.2064	6.8918	5.5568	7.6064	6.8918	5.5568	7.6064	1075	-8.7	24.2064	593600000	生意宝	6	1492210	0.921117	311956	0.192565	11111111	16.69	11111111	1	流通A股	3110	流通A股	34.2323	48.75	14.5177	1	2	流通A股	3110	流通A股	34.2323	48.75	14.5177	78975000
2095	0	2018	0	0	生意宝			0							6.8918	5.5568								593600000		6		0.921117	311956			16.69		1	流通A股	3110	流通A股	34.2323	48.75	14.5177	1	2	流通A股	3110	流通A股	34.2323	48.75	14.5177	102700000
2096	0	2007	0	0	南岭民爆			0
2096	0	2008	0	0	南岭民爆			0
2096	3.78	2009	0	0	南岭民爆			0
2096	0	2010	0	0	南岭民爆		C26	0	2006				54.899	22.4448	16.8421	17.9009	2.68781	16.8421	17.9009	2.68781	1439	54.899	22.4448	329200000	南岭民爆	5	160000	0.272314	0	0	11111111	21.45	11111111	1	国有法人股	2120	国有法人股	71.75	71.75	0	1	2	国有法人股	2120	国有法人股	71.75	71.75	0	42155600
2096	1.95	2011	0	0	南岭民爆		C26	0	2006				21.6959	29.4625	13.8842	14.6375	4.1662	13.8842	14.6375	4.1662	1427	21.6959	29.4625	433800000	南岭民爆	6	160000	0.272314	0	0	11111111	33.65	11111111	1	国有法人股	2120	国有法人股	71.75	71.75	0	1	2	国有法人股	2120	国有法人股	71.75	71.75	0	42155600
2096	0	2012	0	0	南岭民爆		C26	0	2006				21.579	17.5839	14.5427	14.3802	1.81869	14.5427	14.3802	1.81869	1497	21.579	17.5839	505000000	南岭民爆	7	240000	0.272314	0	0	11111111	34.41	11111111	1	国有法人股	2120	国有法人股	71.75	71.75	0	1	2	国有法人股	2120	国有法人股	71.75	71.75	0	63233400
2096	0.405	2013	0	0	南岭民爆		C26	0	2006				149.611	55.6507	30.4397	28.2766	6.26576	30.4397	28.2766	6.26576	2024	149.611	55.6507	631900000	南岭民爆	7	360000	0.272314	0	0	11111111	32.98	11111111	1	流通A股	2120	流通A股	71.75	71.75	0	1	2	流通A股	2120	流通A股	71.75	71.75	0	94850100
2096	0	2014	0	0	南岭民爆		C26	0	2006				8.2956	12.7245	26.946	26.0866	6.35268	26.946	26.0866	6.35268	2081	8.2956	12.7245	706500000	南岭民爆	6	360000	0.272314	0	0	11111111	29.14	11111111	1	流通A股	2120	流通A股	67.97	67.97	0	1	2	流通A股	2120	流通A股	67.97	67.97	0	89850100
2096	0.405	2015	0	0	南岭民爆		C26	0	2006				81.2953	156.988	21.4882	17.8263	4.75297	21.4882	17.8263	4.75297	2075	81.2953	156.988	807700000	南岭民爆	6	360000	0.272314	0	0	11111111	31.03	11111111	1	流通A股	2120	流通A股	67.97	67.97	0	1	2	流通A股	2120	流通A股	67.97	67.97	0	89850100
2096	0.405	2016	0	0	南岭民爆		C26	0	2006				-19.5646	-1.4235	10.8722	9.5663	1.73709	10.8722	9.5663	1.73709	5608	-19.5646	-1.4235	2541000000	南岭民爆	6	720000	0.19392	0	0	11111111	30.4	11111111	1	流通A股	1100	国有法人股,流通A股	69.92	69.92	0	1	2	流通A股	2120	国有法人股,流通A股	69.92	69.92	0	173100000
2096	0.405	2017	0	0	南岭民爆		C26	0	2006				12.997	5.1797	10.4373	9.7977	1.56142	10.4373	9.7977	1.56142	5347	12.997	5.1797	2827000000	南岭民爆	6	720000	0.19392	0	0	11111111	31.29	11111111	1	流通A股	1100	国有法人股,流通A股	69.92	69.92	0	1	2	流通A股	2120	国有法人股,流通A股	69.92	69.92	0	173100000
2096	0.405	2018	0	0	南岭民爆			0							10.4373	9.7977								2827000000		6		0.19392	0			31.29		1	流通A股	1100	国有法人股,流通A股	69.92	69.92	0	1	2	流通A股	2120	国有法人股,流通A股	69.92	69.92	0	173100000
2097	0.693	2007	0	0	山河智能			0
2097	0	2008	0	0	山河智能			0
2097	0.22	2009	0	0	山河智能			0
2097	0.06	2010	0	0	山河智能	2000	C35	0	2006	0.28	2	414	118.004	82.1954	23.9024	14.4106	4.33696	23.9024	14.4106	4.33696	1054	118.004	82.1954	990700000	山河智能	7	38007915	28.669	1050000	0.792005	11111111	47.43	11111111	1	境内自然人持有股份	3110	境内自然人持有股份	27.42	27.42	0	1	2	境内自然人持有股份	3110	境内自然人持有股份	27.42	27.42	0	36352920
2097	0	2011	0	0	山河智能	2000	C35	0	2006	0.28	2	414	80.7584	80.566	24.8908	14.4304	10.698	24.8908	14.4304	10.4913	1641	80.7584	80.566	1416000000	山河智能	7	76015830	28.669	4209990	1.58778	11111111	53.11	11111111	1	高管股	3110	高管股	27.42	27.42	0	1	2	高管股	3110	高管股	27.42	27.42	0	72705840
2097	0.91	2012	0	0	山河智能	2000	C35	0	2006	0.28	2	414	-64.7186	8.9209	5.5738	3.0798	1.55452	5.5738	3.0798	1.55452	1856	-64.7186	8.9209	2117000000	山河智能	7	75575830	27.5523	3569990	1.30149	11111111	42.99	11111111	1	高管股	3110	高管股	26.51	26.51	0	1	2	高管股	3110	高管股	26.51	26.51	0	72705840
2097	0.1	2013	0	0	山河智能	2000	C35	0	2006	0.28	2	414	102.05	15.7109	8.4455	5.8428	2.13335	8.4455	5.8428	2.13335	2241	102.05	15.7109	2708000000	山河智能	7	74975830	27.3335	74975830	27.3335	11111111	51.31	11111111	1	高管股	3110	高管股	26.51	26.51	0	1	2	高管股	3110	高管股	26.51	26.51	0	72705840
2097	0	2014	0	0	山河智能	2000	C35	0	2006	0.28	2	414	90.8918	95.508	14.2488	8.0885	1.62236	14.2488	8.0885	1.62236	2783	90.8918	95.508	4341000000	山河智能	7	117500000	27.9495	119300000	28.3829	11111111	63.79	11111111	1	境内自然人持有股份	3110	境内自然人持有股份	26.41	26.41	0	1	2	境内自然人持有股份	3110	境内自然人持有股份	26.41	26.41	0	111100000
2097	4.86	2015	0	0	山河智能	2000	C35	0	2006	0.28	2	414	0.6601	8.8626	12.3665	7.094	0.754113	12.3665	7.094	0.754113	2877	0.6601	8.8626	4812000000	山河智能	6	112800000	26.755	114300000	27.1109	11111111	63.15	11111111	1	境内自然人持有股份	3110	境内自然人持有股份	26.35	26.35	0	1	2	境内自然人持有股份	3110	境内自然人持有股份	26.35	26.35	0	111100000
2097	4.86	2016	0	0	山河智能	2000	C35	0	2006	0.28	2	414	-97.2995	-37.2961	0.5333	2.774	0.530141	0.5333	2.774	0.530141	2077	-97.2995	-37.2961	5309000000	山河智能	6	109300000	26.5667	109300000	26.5667	11111111	68.1	11111111	1	境内自然人持有股份,流通A股	3110	境内自然人持有股份,流通A股	26.57	26.57	0	1	2	境内自然人持有股份,流通A股	3110	境内自然人持有股份,流通A股	26.57	26.57	0	109300000
2097	4.86	2017	0	0	山河智能	2000	C35	0	2006	0.28	2	414	377.762	9.0589	1.6321	3.1291	0.53131	1.6321	3.1291	0.53131	3104	377.762	9.0589	5630000000	山河智能	4	109300000	26.5667	109300000	26.5691	11111111	69.64	11111111	1	境内自然人持有股份,流通A股	3110	境内自然人持有股份,流通A股	26.57	26.57	0	1	2	境内自然人持有股份,流通A股	3110	境内自然人持有股份,流通A股	26.57	26.57	0	109300000
2097	4.86	2018	0	0	山河智能	2000		0		0.28					1.6321	3.1291								5630000000		4		26.5667	109300000			69.64		1	境内自然人持有股份,流通A股	3110	境内自然人持有股份,流通A股	21.71	21.71	0	1	2	境内自然人持有股份,流通A股	3110	境内自然人持有股份,流通A股	21.71	21.71	0	109300000
2098	0	2007	0	0	浔兴股份			0
2098	20.2235	2008	0	0	浔兴股份			0
2098	0	2009	0	0	浔兴股份			0
2098	0	2010	0	0	浔兴股份		C41	0	2006				82.706	32.1419	15.0442	11.674	1.81547	15.0442	11.674	1.81547	5133	82.706	32.1419	1016000000	浔兴股份	6	0	0	0	0	11111111	48.78	11111111	1	境内法人持有股份	3000	境内法人持有股份	36.77	36.77	0	1	2	境内法人持有股份	3000	境内法人持有股份	16.5465	36.77	20.2235	57000000
2098	0	2011	0	0	浔兴股份		C41	0	2006				23.3223	31.1246	12.4908	10.7413	2.77028	12.4908	10.7413	2.77028	6598	23.3223	31.1246	1203000000	浔兴股份	6	0	0	0	0	11111111	49.79	11111111	1	境内法人持有股份	3.12031e+23	境内法人持有股份	36.77	36.77	0	1	2	境内法人持有股份	3000	境内法人持有股份	16.5465	36.77	20.2235	57000000
2098	20.2235	2012	0	0	浔兴股份		C41	0	2006				-67.8971	0.0871	3.8945	5.2696	0.64653	3.8945	5.2696	0.64653	6465	-67.8971	0.0871	1235000000	浔兴股份	6	0	0	0	0	11111111	52.59	11111111	1	境内法人持有股份	3.12031e+23	境内法人持有股份	36.77	36.77	0	1	2	境内法人持有股份	3.12031e+23	境内法人持有股份	36.77	36.77	0	57000000
2098	0.95	2013	0	0	浔兴股份		C41	0	2006				52.2081	-11.7852	5.7582	5.8003	1.36589	5.7582	5.8003	1.36589	5629	52.2081	-11.7852	1263000000	浔兴股份	6	0	0	0	0	11111111	52.21	11111111	1	流通A股	3.12031e+23	流通A股	36.77	36.77	0	1	2	流通A股	3000	流通A股	16.5465	36.77	20.2235	57000000
2098	20.2235	2014	0	0	浔兴股份		C41	0	2006				68.2924	33.1207	9.411	7.2244	1.86312	9.411	7.2244	1.86312	5629	68.2924	33.1207	1331000000	浔兴股份	6	0	0	0	0	11111111	51.55	11111111	1	流通A股	3000	流通A股	36.77	36.77	0	1	2	流通A股	3000	流通A股	36.77	36.77	0	57000000
2098	0	2015	0	0	浔兴股份		C41	0	2006				16.7187	2.5834	10.7622	8.2493	0.996497	10.7622	8.2493	0.996497	4312	16.7187	2.5834	1349000000	浔兴股份	6	0	0	0	0	11111111	50.31	11111111	1	流通A股	3000	流通A股	35.82	35.82	0	1	2	流通A股	3000	流通A股	35.82	35.82	0	55527500
2098	0	2016	0	0	浔兴股份		C41	0	2006				-46.4564	-10.0318	5.9636	6.2512	0.8744	5.9636	6.2512	0.8744	4251	-46.4564	-10.0318	1324000000	浔兴股份	6	0	0	0	0	11111111	54.91	11111111	1	流通A股	3.12031e+23	流通A股	35.82	35.82	0	1	2	流通A股	3.12031e+23	流通A股	35.82	35.82	0	55527500
2098	0	2017	0	0	浔兴股份		C41	0	2006				67.3021	7.7955	9.7916	7.9498	1.07631	9.7916	7.9498	1.07631	4817	67.3021	7.7955	1318000000	浔兴股份	6	0	0	0	0	11111111	51.36	11111111	1	流通A股	3.12031e+23	流通A股	35.82	35.82	0	1	2	流通A股	3.12031e+23	流通A股	35.82	35.82	0	55527500
2098	0	2018	0	0	浔兴股份			0							9.7916	7.9498								1318000000		6		0	0			51.36		1	流通A股	3.12031e+23	流通A股	35.82	35.82	0	1	2	流通A股	3.12031e+23	流通A股	35.82	35.82	0	55527500
2099	5.33	2007	0	0	海翔药业			0
2099	6.1	2008	0	0	海翔药业			0
2099	5.98	2009	0	0	海翔药业			0
2099	0.14	2010	0	0	海翔药业	2003	C27	0	2006	0.2	4		2.4333	21.2488	14.5309	11.9044	1.85696	14.5309	11.9044	1.85696	997	2.4333	21.2488	921900000	海翔药业	6	46379245	43.3451	50379245	47.0834	11111111	43.52	11111111	1	境内自然人持有股份	3000	境内自然人持有股份	40.35	40.35	0	1	2	境内自然人持有股份	3000	境内自然人持有股份	40.35	40.35	0	36779245
2099	10.35	2011	0	0	海翔药业	2003	C27	0	2006	0.2	4		-39.0623	23.5621	5.8856	6.8183	2.5298	5.8856	6.8183	2.5298	1243	-39.0623	23.5621	949800000	海翔药业	4	64315953	40.0722	65515953	40.8199	11111111	43.35	11111111	1	境内自然人持有股份	3000	境内自然人持有股份	34.37	34.37	0	1	2	境内自然人持有股份	3000	境内自然人持有股份	34.37	34.37	0	55168868
2099	0.12	2012	0	0	海翔药业	2003	C27	0	2006	0.2	4		-18.9228	2.7162	4.7416	5.2883	0.987011	4.7416	5.2883	0.987011	1304	-18.9228	2.7162	1013000000	海翔药业	6	64168922	39.9806	9000054	5.60751	11111111	45.96	11111111	1	境内自然人持有股份	3000	境内自然人持有股份	40.35	40.35	0	1	2	境内自然人持有股份	3000	境内自然人持有股份	40.35	40.35	0	55168868
2099	0	2013	0	0	海翔药业	2003	C27	0	2006	0.2	4		19.0321	-15.9574	5.4919	4.8853	1.91227	5.4919	4.8853	1.91227	1407	19.0321	-15.9574	996300000	海翔药业	5	9000054	5.60751	4200054	2.61686	11111111	43.61	11111111	1	高管股,流通A股	3000	高管股,流通A股	30	30	0	1	2	高管股,流通A股	3000	高管股,流通A股	30	30	0	48150868
2099	19.0656	2014	0	0	海翔药业	2003	C27	0	2006	0.2	4		183.028	20.285	14.346	10.2772	3.34985	14.346	10.2772	3.34985	1509	183.028	20.285	1140000000	海翔药业	6	43800054	27.2898	4200054	2.61686	11111111	44.05	11111111	1	高管股,流通A股	3110	高管股,流通A股	24.67	24.67	0	1	2	高管股,流通A股	3110	高管股,流通A股	24.67	24.67	0	39600000
2099	5.98	2015	0	0	海翔药业	2003	C27	0	2006	0.2	4		21.1671	20.8311	15.4086	10.8336	2.10388	15.4086	10.8336	2.10388	1675	21.1671	20.8311	1435000000	海翔药业	6	44100054	27.3129	0	0	11111111	48.65	11111111	1	高管股,流通A股	3110	高管股,流通A股	24.53	24.53	0	1	2	高管股,流通A股	3110	高管股,流通A股	24.53	24.53	0	39600000
2099	5.98	2016	0	0	海翔药业	2003	C27	0	2006	0.2	4		-80.5622	-11.7883	3.1627	3.1219	1.10305	3.1627	3.1219	1.10305	1969	-80.5622	-11.7883	1918000000	海翔药业	6	86925280	26.7883	7515280	2.31603	11111111	61.52	11111111	1	高管股,流通A股	3110	高管股,流通A股	24.41	24.41	0	1	2	高管股,流通A股	3110	高管股,流通A股	24.41	24.41	0	79200000
2099	5.98	2017	0	0	海翔药业	2003		0	2006	0.2	4		-590.831	1.3372	-12.3022	-2.7818		-12.3022	-2.7818		1969	-590.831	1.3372	2110000000	海翔药业	5	7475280	2.3037	7505280	2.31295	11111111	70	11111111	1	境内自然人持有股份	3110	境内自然人持有股份	18.31	18.31	0	1	2	境内自然人持有股份	3110	境内自然人持有股份	18.31	18.31	0	59400000
2099	5.98	2018	0	0	海翔药业	2003		0		0.2					-12.3022	-2.7818								2110000000		5		2.3037	7505280			70		1	境内法人持有股份	3110	境内法人持有股份,境内自然人持有股份	37.3756	48.05	10.6744	1	2	境内法人持有股份	3110	境内法人持有股份,境内自然人持有股份	37.3756	48.05	10.6744	288000000
2100	0.405	2007	0	0	天康生物			0
2100	0.262	2008	0	0	天康生物			0
2100	3.4498	2009	0	0	天康生物			0
2100	7.0897	2010	0	0	天康生物	2013	C13	0	2006	0.1	2		41.9344	13.5743	15.6915	10.311	2.0463	15.6915	10.311	2.0463	694	41.9344	13.5743	590500000	天康生物	7	0	0	0	0	11111111	40.84	11111111	1	国有法人股	1100	国有法人股	40.215	44.53	4.315	1	2	国有法人股	1100	国有法人股	40.215	44.53	4.315	28500000
2100	0	2011	0	0	天康生物	2013	C13	0	2006	0.1	2		28.3441	59.0427	13.213	9.2847	3.36921	13.213	9.2847	3.36921	723	28.3441	59.0427	649900000	天康生物	7	0	0	6822000	7.10625	11111111	39.86	11111111	1	国有法人股	1100	国有法人股	40.215	44.53	4.315	1	2	国有法人股	1100	国有法人股	40.215	44.53	4.315	42750000
2100	0.0303	2012	0	0	天康生物	2013	C13	0	2006	0.1	2		45.8242	59.3058	13.624	12.549	1.40477	13.624	12.549	1.40477	1792	45.8242	59.3058	1039000000	天康生物	7	0	0	0	0	11111111	37.74	11111111	1	国有法人股	1100	国有法人股	36.7652	40.71	3.9448	1	2	国有法人股	1100	国有法人股	36.7652	40.71	3.9448	51300000
2100	0	2013	0	0	天康生物	2013	C13	0	2006	0.1	2		39.6148	94.1882	14.2905	9.7065	2.12081	14.2905	9.7065	2.12081	1913	39.6148	94.1882	1723000000	天康生物	7	0	0	0	0	11111111	57.11	11111111	1	流通A股	1100	流通A股	32.568	40.71	8.142	1	2	流通A股	1100	流通A股	32.568	40.71	8.142	66690000
2100	0.256	2014	0	0	天康生物	2013	C13	0	2006	0.1	2		9.1307	14.1878	12.09	8.9555	2.28903	12.09	8.9555	2.28903	1809	9.1307	14.1878	1906000000	天康生物	7	0	0	0	0	11111111	45.1	11111111	1	流通A股	1100	国有法人股,流通A股	32.312	39.96	7.648	1	2	流通A股	1100	国有法人股,流通A股	32.312	39.96	7.648	86697000
2100	4.1972	2015	0	0	天康生物	2013	C13	0	2006	0.1	2		-28.6381	25.9572	7.0778	6.9673	1.32477	7.0778	6.9673	1.32477	1957	-28.6381	25.9572	2301000000	天康生物	7	0	0	0	0	11111111	50.88	11111111	1	流通A股	1100	国有法人股,流通A股	32.312	39.96	7.648	1	2	流通A股	1100	国有法人股,流通A股	32.312	39.96	7.648	112700000
2100	4.1972	2016	0	0	天康生物	2013	C13	0	2006	0.1	2		35.6069	11.5057	9.2432	7.3094	1.07426	9.2432	7.3094	1.07426	2035	35.6069	11.5057	2527000000	天康生物	7	0	0	0	0	11111111	50.99	11111111	1	流通A股	1100	国有法人股,流通A股	32.312	39.96	7.648	1	2	流通A股	1100	国有法人股,流通A股	32.312	39.96	7.648	112700000
2100	4.1972	2017	0	0	天康生物	2013	C13	0	2006	0.1	2		58.3485	11.945	11.7003	7.7168	1.92446	11.7003	7.7168	1.92446	2168	58.3485	11.945	2876000000	天康生物	5	0	0	0	0	11111111	40.18	11111111	1	流通A股	1100	国有法人股,流通A股	25.2223	36.92	11.6977	1	2	流通A股	1100	国有法人股,流通A股	25.2223	36.92	11.6977	146500000
2100	4.1972	2018	0	0	天康生物	2013		0		0.1					11.7003	7.7168								2876000000		5		0	0			40.18		1	流通A股	1100	国有法人股,流通A股	25.2526	36.92	11.6674	1	2	流通A股	1100	国有法人股,流通A股	25.2526	36.92	11.6674	146500000
2101	0	2007	0	0	广东鸿图			0
2101	0	2008	0	0	广东鸿图			0
2101	4.0966	2009	0	0	广东鸿图			0
2101	0	2010	0	0	广东鸿图	2010	C34	0	2006	0.02	3		-7.731	27.1983	15.2394	10.2659	2.18435	15.2394	10.2659	2.18435	1400	-7.731	27.1983	592000000	广东鸿图	7	0	0	0	0	11111111	45.3	11111111	1	国有法人股	1100	国有法人股	29.0528	35.567	6.5142	1	2	国有法人股	1100	国有法人股	29.0528	35.567	6.5142	18400000
2101	1.1683	2011	0	0	广东鸿图	2010	C34	0	2006	0.02	3		-0.1309	24.5573	10.2922	8.0453	2.82831	10.2922	8.0453	2.82831	1840	-0.1309	24.5573	606400000	广东鸿图	7	0	0	0	0	11111111	43.4	11111111	1	国有法人股	1100	国有法人股	29.0528	35.567	6.5142	1	2	国有法人股	1100	国有法人股	29.0528	35.567	6.5142	18400000
2101	7.9194	2012	0	0	广东鸿图	2010	C34	0	2006	0.02	3		-15.6934	16.2276	8.0908	7.2273	0.857215	8.0908	7.2273	0.857215	1914	-15.6934	16.2276	675300000	广东鸿图	7	0	0	0	0	11111111	44.88	11111111	1	国有法人股	1100	国有法人股	29.0528	35.567	6.5142	1	2	国有法人股	1100	国有法人股	29.0528	35.567	6.5142	18400000
2101	2.8811	2013	0	0	广东鸿图	2010	C34	0	2006	0.02	3		58.4639	-10.6662	11.8076	9.2113	2.61459	11.8076	9.2113	2.61459	1960	58.4639	-10.6662	686200000	广东鸿图	6	0	0	0	0	11111111	41.03	11111111	1	流通A股	1100	流通A股	29.0528	35.567	6.5142	1	2	流通A股	1100	流通A股	29.0528	35.567	6.5142	18400000
2101	0	2014	0	0	广东鸿图	2010	C34	0	2006	0.02	3		85.9794	78.8507	13.7335	9.6738	2.02873	13.7335	9.6738	2.02873	2629	85.9794	78.8507	1319000000	广东鸿图	6	0	0	0	0	11111111	36.5	11111111	1	流通A股	1100	流通A股	21.1334	26.06	4.9266	1	2	流通A股	1100	流通A股	21.1334	26.06	4.9266	17032300
2101	0	2015	0	0	广东鸿图	2010	C34	0	2006	0.02	3		3.5595	44.0998	10.0997	7.8441	0.965876	10.0997	7.8441	0.965876	2772	3.5595	44.0998	1543000000	广东鸿图	5	0	0	0	0	11111111	40.93	11111111	1	流通A股	1100	流通A股	19.9651	24.6	4.6349	1	2	流通A股	1100	流通A股	19.9651	24.6	4.6349	32047382
2101	0	2016	0	0	广东鸿图	2010	C36	0	2006	0.02	3		-12.016	4.3969	8.1926	6.3694	0.779746	8.1926	6.3694	0.779746	2916	-12.016	4.3969	1758000000	广东鸿图	6	0	0	0	0	11111111	43.95	11111111	1	流通A股	1100	流通A股	19.9651	24.6	4.6349	1	2	流通A股	1100	流通A股	19.9651	24.6	4.6349	32047382
2101	0	2017	0	0	广东鸿图	2010	C36	0	2006	0.02	3		15.9068	35.5116	8.0077	6.6391	0.838807	8.0077	6.6391	0.838807	2909	15.9068	35.5116	2395000000	广东鸿图	4	0	0	9900	0.00516432	11111111	47.21	11111111	1	流通A股	1100	流通A股	17.084	21.05	3.966	1	2	流通A股	1100	流通A股	17.084	21.05	3.966	32047382
2101	0	2018	0	1	广东鸿图	2010		0		0.02					8.0077	6.6391								2395000000		4		0	9900			47.21		1	流通A股	1100	流通A股	21.1806	22.79	1.6094	1	2	流通A股	1100	流通A股	21.1806	22.79	1.6094	27341332
2102	8.42	2007	0	1	冠福股份			0
2102	0	2008	0	1	冠福股份			0
2102	0	2009	0	1	冠福股份			0
2102	0	2010	0	1	冠福股份	2010	C30	0	2006	0.04	3		12.5436	18.6901	11.9272	10.649	1.75323	11.9272	10.649	1.75323	3828	12.5436	18.6901	724900000	冠福家用	6	45780521	40.2738	12678706	11.1537	111111	45.35	111111	1	境内自然人持有股份	3000	境内自然人持有股份	50.52	50.52	0	1	2	境内自然人持有股份	3000	境内自然人持有股份	18.64	18.64	0	57426873
2102	31.9	2011	0	1	冠福股份	2010	C30	0	2006	0.04	3		-28.1445	22.2729	6.2087	6.7416	3.78895	6.2087	6.7416	3.78895	3828	-28.1445	22.2729	864000000	冠福家用	6	45780521	40.2738	12678706	11.1537	111111	52	111111	1	境内自然人持有股份	3000	境内自然人持有股份	50.54	50.54	0	1	2	境内自然人持有股份	3000	境内自然人持有股份	50.54	50.54	0	57426873
2102	17.88	2012	0	1	冠福股份	2010	C30	0	2006	0.04	3		-95.4426	58.8852	1.5732	3.5256	0.628015	1.5732	3.5256	0.628015	4662	-95.4426	58.8852	1233000000	冠福家用	6	50807560	29.7975	19018059	11.1537	111111	66.86	111111	1	境内自然人持有股份	3000	境内自然人持有股份	50.52	50.52	0	1	2	境内自然人持有股份	3000	境内自然人持有股份	50.52	50.52	0	86140309
2102	0.693	2013	0	1	冠福股份	2010	C30	0	2006	0.04	3		478.652	23.532	1.74	2.7725	1.10614	1.74	2.7725	1.10614	4718	478.652	23.532	1307000000	冠福家用	6	68670781	40.2738	19018059	11.1537	111111	67.77	111111	1	境内自然人持有股份	3000	境内自然人持有股份	50.52	50.52	0	1	2	境内自然人持有股份	3000	境内自然人持有股份	50.52	50.52	0	86140309
2102	0.02	2014	0	1	冠福股份	2010	C30	0	2006	0.04	3		-1345.03	-15.634	-18.3692	-4.0852	1.22101	-18.3692	-4.0852	1.22101	4826	-1345.03	-15.634	1678000000	冠福家用	6	86140309	42.0956	19018059	9.29388	111111	64.63	111111	1	境内自然人持有股份	3110	境内自然人持有股份	42.1	42.1	0	1	2	境内自然人持有股份	3110	境内自然人持有股份	42.1	42.1	0	86140309
2102	0	2015	0	1	冠福股份	2010	C30	0	2006	0.04	3		-39.408	-3.289	-24.3625	-4.5277	1.46041	-24.3625	-4.5277	1.46041	5085	-39.408	-3.289	1712000000	冠福家用	5	70665498	17.2667	38036118	9.29388	111111	72.62	111111	1	境内自然人持有股份	3110	境内自然人持有股份	42.1	42.1	0	1	2	境内自然人持有股份	3110	境内自然人持有股份	42.1	42.1	0	172300000
2102	0	2016	0	1	冠福股份	2010		0	2006	0.04					-24.3625	-4.5277								1712000000		5		17.2667	38036118			72.62		1	境内自然人持有股份,流通A股	3110	境内自然人持有股份,流通A股	42.1	42.1	0	1	2	境内自然人持有股份,流通A股	3110	境内自然人持有股份,流通A股	42.1	42.1	0	172300000
2102	0	2017	0	1	冠福股份	2010	C30	0	2006	0.04	3		39.8187	168.29	4.3839	4.7299	0.99385	4.3839	4.7299	0.99385	2629	39.8187	168.29	2014000000	冠福家用	6	73762560	18.0234	38036118	9.29388	111111	66.08	111111	1	境内自然人持有股份,流通A股	3110	境内自然人持有股份,流通A股	42.1	42.1	0	1	2	境内自然人持有股份,流通A股	3110	境内自然人持有股份,流通A股	42.1	42.1	0	172300000
2102	0	2018	0	1	冠福股份	2010		0		0.04					4.3839	4.7299								2014000000		6		18.0234	38036118			66.08		1	境内自然人持有股份,流通A股	3110	境内自然人持有股份,流通A股	24.22	24.22	0	1	2	境内自然人持有股份,流通A股	3110	境内自然人持有股份,流通A股	24.22	24.22	0	152300000
2103	4.1493	2007	0	0	广博股份			0
2103	0	2008	0	0	广博股份			0
2103	0	2009	0	0	广博股份			0
2103	0	2010	0	0	广博股份		C24	0	2007				50.1049	26.5535	16.959	11.9743	0.358218	16.959	11.9743	0.358218	4775	50.1049	26.5535	881200000	广博股份	6	57268854	30.151	18945054	9.97423	11111111	35.59	11111111	1	境内自然人持有股份	3110	境内法人持有股份,境内自然人持有股份	25.3358	29.98	4.6442	1	2	境内自然人持有股份	3110	境内法人持有股份,境内自然人持有股份	25.3358	29.98	4.6442	38323800
2103	0.0007	2011	0	0	广博股份		C24	0	2007				27.2868	25.1135	13.5019	12.6669	3.26878	13.5019	12.6669	3.26878	5604	27.2868	25.1135	871400000	广博股份	6	65859182	30.151	21786812	9.97423	11111111	30.12	11111111	1	境内自然人持有股份	3110	境内法人持有股份,境内自然人持有股份	21.1865	29.98	8.7935	1	2	境内自然人持有股份	3110	境内法人持有股份,境内自然人持有股份	21.1865	29.98	8.7935	44072370
2103	0.147	2012	0	0	广博股份		C24	0	2007				-21.0119	4.7797	10.7619	8.792	0.879851	10.7619	8.792	0.879851	4456	-21.0119	4.7797	1130000000	广博股份	6	65859182	30.151	21786812	9.97423	11111111	41.98	11111111	1	境内自然人持有股份	3110	境内自然人持有股份,境内法人持有股份	21.1865	29.98	8.7935	1	2	境内自然人持有股份	3110	境内自然人持有股份,境内法人持有股份	21.1865	29.98	8.7935	44072370
2103	0.3181	2013	0	0	广博股份		C24	0	2007				4.7737	-2.4515	10.3768	7.9874	2.05532	10.3768	7.9874	2.05532	4151	4.7737	-2.4515	1053000000	广博股份	6	65585916	30.0259	21513546	9.84913	11111111	33.63	11111111	1	境内自然人持有股份	3110	境内法人持有股份,境内自然人持有股份	21.0395	29.98	8.9405	1	2	境内自然人持有股份	3110	境内法人持有股份,境内自然人持有股份	21.0395	29.98	8.9405	44072370
2103	0	2014	0	0	广博股份		C24	0	2007				-13.0959	28.6533	8.6326	6.8589	1.43209	8.6326	6.8589	1.43209	4060	-13.0959	28.6533	1271000000	广博股份	6	63585916	29.1103	19513546	8.93351	11111111	43.03	11111111	1	高管股,流通A股	3110	高管股,流通A股	21.3576	29.98	8.6224	1	2	高管股,流通A股	3110	高管股,流通A股	21.3576	29.98	8.6224	44072370
2103	0.8294	2015	0	0	广博股份		C24	0	2007				-28.1149	-3.6964	6.0932	5.0688	1.01692	6.0932	5.0688	1.01692	3487	-28.1149	-3.6964	1207000000	广博股份	6	62014166	28.3907	18426548	8.43587	11111111	39.1	11111111	1	高管股,流通A股	3110	高管股,流通A股	22.187	29.38	7.193	1	2	高管股,流通A股	3110	高管股,流通A股	22.187	29.38	7.193	42772370
2103	0.8294	2016	0	0	广博股份		C24	0	2007				-19.7231	-1.1492	5.0261	4.5984	1.04487	5.0261	4.5984	1.04487	3138	-19.7231	-1.1492	1173000000	广博股份	6	62001966	28.3851	18426548	8.43587	11111111	36.13	11111111	1	高管股,流通A股	3110	高管股,流通A股	22.187	29.38	7.193	1	2	高管股,流通A股	3110	高管股,流通A股	22.187	29.38	7.193	42772370
2103	0.8294	2017	0	0	广博股份		C24	0	2007				-52.6256	-18.5182	2.2748	2.624	1.1767	2.2748	2.624	1.1767	2507	-52.6256	-18.5182	1171000000	广博股份	6	62001966	28.3851	18426548	8.43587	11111111	35.77	11111111	1	境内自然人持有股份,流通A股	3110	境内自然人持有股份,流通A股	22.187	29.38	7.193	1	2	境内自然人持有股份,流通A股	3110	境内自然人持有股份,流通A股	22.187	29.38	7.193	42772370
2103	0.8294	2018	0	0	广博股份			0							2.2748	2.624								1171000000		6		28.3851	18426548			35.77		1	境内自然人持有股份,流通A股	3110	境内自然人持有股份,流通A股	22.1877	29.38	7.1923	1	2	境内自然人持有股份,流通A股	3110	境内自然人持有股份,流通A股	22.1877	29.38	7.1923	42772370
2104	0.53	2007	0	0	恒宝股份			0
2104	7.75	2008	0	0	恒宝股份			0
2104	0	2009	0	0	恒宝股份			0
2104	0	2010	0	0	恒宝股份		C41	0	2007				-2.9436	45.009	16.4263	16.0439	0.241074	16.4263	16.0439	0.241074	714	-2.9436	45.009	543300000	恒宝股份	5	53092800	46.0875	18532800	16.0875	11111111	25.04	11111111	1	境内自然人持有股份	3110	境内自然人持有股份	30	30	0	1	2	境内自然人持有股份	3110	境内自然人持有股份	30	30	0	34560000
2104	0.405	2011	0	0	恒宝股份		C41	0	2007				49.4702	41.119	14.853	15.2567	7.25807	14.853	15.2567	7.25807	831	49.4702	41.119	576900000	恒宝股份	6	90257760	46.0875	31505760	16.0875	11111111	20.29	11111111	1	境内自然人持有股份	3110	境内自然人持有股份	30	30	0	1	2	境内自然人持有股份	3110	境内自然人持有股份	30	30	0	58752000
2104	0.405	2012	0	0	恒宝股份		C41	0	2007				20.25	6.3559	17.6734	15.5549	2.48774	17.6734	15.5549	2.48774	811	20.25	6.3559	565600000	恒宝股份	6	125100000	42.5738	1321920	0.45	11111111	14.77	11111111	1	境内自然人持有股份	3110	境内自然人持有股份	30	30	0	1	2	境内自然人持有股份	3110	境内自然人持有股份	30	30	0	88128000
2104	0	2013	0	0	恒宝股份		C41	0	2007				22.7059	13.4786	18.3081	18.358	10.4758	18.3081	18.358	10.4758	831	22.7059	13.4786	592000000	恒宝股份	6	115800000	39.4304	1321920	0.45	11111111	7.67	11111111	1	境内自然人持有股份	3110	境内自然人持有股份	30	30	0	1	2	境内自然人持有股份	3110	境内自然人持有股份	30	30	0	88128000
2104	0	2014	0	0	恒宝股份		C41	0	2007				10.971	55.8861	17.7011	17.9434	10.1662	17.7011	17.9434	10.1662	855	10.971	55.8861	734200000	恒宝股份	6	133800000	30.3557	1567160	0.355655	11111111	13.32	11111111	1	境内自然人持有股份	3110	境内自然人持有股份	30	30	0	1	2	境内自然人持有股份	3110	境内自然人持有股份	30	30	0	132200000
2104	0	2015	0	0	恒宝股份		C39	0	2007				9.9574	16.9473	17.2444	16.6447	4.77251	17.2444	16.6447	4.77251	902	9.9574	16.9473	852200000	恒宝股份	5	133800000	30.3557	1567160	0.355655	11111111	17.11	11111111	1	境内自然人持有股份	3110	境内自然人持有股份	30	30	0	1	2	境内自然人持有股份	3110	境内自然人持有股份	30	30	0	132200000
2104	0	2016	0	0	恒宝股份		C39	0	2007				10.9728	19.9918	16.8438	15.13	3.79944	16.8438	15.13	3.79944	1022	10.9728	19.9918	1077000000	恒宝股份	5	133800000	30.3557	133800000	30.3557	11111111	24.95	11111111	1	高管股,流通A股	3110	高管股,流通A股	30	30	0	1	2	高管股,流通A股	3110	高管股,流通A股	30	30	0	132200000
2104	0	2017	0	0	恒宝股份		C39	0	2007				58.0469	35.6099	22.6406	20.3802	5.43429	22.6406	20.3802	5.43429	1341	58.0469	35.6099	1229000000	恒宝股份	6	133800000	30.3557	1567160	0.355655	11111111	21.49	11111111	1	境内自然人持有股份,流通A股	3110	境内自然人持有股份,流通A股	30	30	0	1	2	境内自然人持有股份,流通A股	3110	境内自然人持有股份,流通A股	30	30	0	132200000
2104	0	2018	0	0	恒宝股份			0							22.6406	20.3802								1229000000		6		30.3557	1567160			21.49		1	境内自然人持有股份,流通A股	3110	境内自然人持有股份,流通A股	22.25	22.25	0	1	2	境内自然人持有股份,流通A股	3110	境内自然人持有股份,流通A股	22.25	22.25	0	158700000
2105	0	2007	0	0	信隆实业			0
2105	0.223	2008	0	0	信隆实业			0
2105	0	2009	0	0	信隆实业			0
2105	0	2010	0	0	信隆实业		C24	0	2007				23.7415	1.9648	9.5563	5.6303	0.506724	9.5563	5.6303	0.506724	5720	23.7415	1.9648	1020000000	信隆实业	7	0	0	0	0	11111111	50.45	11111111	1	境外法人持有股份	3120	境外法人持有股份	15.6956	41.93	26.2344	1	2	境外法人持有股份	3120	境外法人持有股份	15.6956	41.93	26.2344	112400000
2105	0	2011	0	0	信隆实业		C24	0	2007				-17.0196	9.3588	5.5078	3.9885	2.39857	5.5078	3.9885	2.39857	7579	-17.0196	9.3588	1020000000	信隆实业	7	0	0	0	0	11111111	50.1	11111111	1	境外法人持有股份	3120	境外法人持有股份	15.6956	41.93	26.2344	1	2	境外法人持有股份	3120	境外法人持有股份	15.6956	41.93	26.2344	112400000
2105	0	2012	0	0	信隆实业		C24	0	2007				5.082	20.0501	5.566	4.36	0.8522	5.566	4.36	0.8522	8255	5.082	20.0501	1088000000	信隆实业	7	0	0	0	0	11111111	51.98	11111111	1	境外法人持有股份	3120	境外法人持有股份	15.6956	41.93	26.2344	1	2	境外法人持有股份	3120	境外法人持有股份	15.6956	41.93	26.2344	112400000
2105	0	2013	0	0	信隆实业		C24	0	2007				60.9468	-25.1902	9.3178	5.808	1.94161	9.3178	5.808	1.94161	6527	60.9468	-25.1902	1031000000	信隆实业	0	0	0	0	0	11111111	47.5	11111111	1	境外法人持有股份	3120	境外法人持有股份	15.6956	41.93	26.2344	1	2	境外法人持有股份	3120	境外法人持有股份	15.6956	41.93	26.2344	112400000
2105	0	2014	0	0	信隆实业		C24	0	2007				-11.0318	25.9261	8.4632	5.3805	1.78647	8.4632	5.3805	1.78647	7361	-11.0318	25.9261	1193000000	信隆实业	7	0	0	0	0	11111111	52.02	11111111	1	流通A股	3120	流通A股	15.6956	41.93	26.2344	1	2	流通A股	3120	流通A股	15.6956	41.93	26.2344	112400000
2105	0	2015	0	0	信隆实业		C24	0	2007				-81.0754	2.1222	3.2507	3.3609	0.837438	3.2507	3.3609	0.837438	7440	-81.0754	2.1222	1408000000	信隆实业	7	0	0	0	0	11111111	58.89	11111111	1	流通A股	3120	流通A股	15.6956	41.93	26.2344	1	2	流通A股	3120	流通A股	15.6956	41.93	26.2344	112400000
2105	0	2016	0	0	信隆实业		C37	0	2007				103.819	11.8142	4.7473	5.5185	0.867454	4.7473	5.5185	0.867454	7107	103.819	11.8142	1424000000	信隆实业	7	0	0	0	0	11111111	60.17	11111111	1	流通A股	3120	流通A股	15.6956	41.93	26.2344	1	2	流通A股	3120	流通A股	15.6956	41.93	26.2344	112400000
2105	0	2017	0	0	信隆实业		C37	0	2007				-140.189	-4.7775	0.7995	2.5475	0.949959	0.7995	2.5475	0.949959	5955	-140.189	-4.7775	1442000000	信隆实业	7	0	0	0	0	11111111	58.58	11111111	1	流通A股	3120	流通A股	15.6956	41.93	26.2344	1	2	流通A股	3120	流通A股	15.6956	41.93	26.2344	112400000
2105	0	2018	0	0	信隆实业			0							0.7995	2.5475								1442000000		7		0	0			58.58		1	流通A股	3120	流通A股	15.6956	41.93	26.2344	1	2	流通A股	3120	流通A股	15.6956	41.93	26.2344	140500000
2106	1.63	2007	0	0	莱宝高科			0
2106	0	2008	0	0	莱宝高科			0
2106	0.226	2009	0	0	莱宝高科			0
2106	23.98	2010	0	0	莱宝高科	2005	C39	0	2007	0.16	2	3562	-5.3133	-6.5121	22.3924	22.309	0.092704	22.3924	22.309	0.148766	663	-5.3133	-6.5121	1596000000	莱宝高科	8	8323350	4.26401	5160000	2.64344	11111111	9.26	11111111	1							1	2	国有法人股	2100	国有法人股	23.98	23.98	0
2106	0.262	2011	0	0	莱宝高科	2005	C39	0	2007	0.16	2	3562	7.6835	16.1313	15.7458	14.9915	4.95806	15.7458	14.9915	4.95806	897	7.6835	16.1313	1748000000	莱宝高科	8	10826855	4.26657	6786000	2.67418	11111111	10.63	11111111	1	国有法人股	2100	国有法人股	23.98	23.98	0	1	2	国有法人股	2100	国有法人股	23.98	23.98	0	60840000
2106	0	2012	0	0	莱宝高科	2005	C39	0	2007	0.16	2	3562	-7.2223	-4.7636	13.6859	13.658	1.25373	13.6859	13.658	1.25373	948	-7.2223	-4.7636	1831000000	莱宝高科	8	13782816	4.17803	8213400	2.48975	11111111	9.92	11111111	1	国有法人股	2100	国有法人股	23.98	23.98	0	1	2	国有法人股	2100	国有法人股	23.98	23.98	0	79092000
2106	23.98	2013	0	0	莱宝高科	2005	C39	0	2007	0.16	2	3562	-15.9566	18.1221	10.7576	11.2776	3.87148	10.7576	11.2776	3.87148	1369	-15.9566	18.1221	2079000000	莱宝高科	8	12567744	3.8097	6224400	1.88682	11111111	16.16	11111111	1	国有法人股					0	1	2	国有法人股	2100	国有法人股	23.98	23.98	0	79092000
2106	23.98	2014	0	0	莱宝高科	2005	C39	0	2007	0.16	2	3562	152.069	80.1671	23.9688	22.6508	11.1745	23.9688	22.6508	10.4913	1492	152.069	80.1671	2543000000	莱宝高科	8	1901075	0.443291	5255696	1.22552	11111111	16.22	11111111	1	流通A股					0	1	2	流通A股	2100	流通A股	23.98	23.98	0	102800000
2106	0	2015	0	0	莱宝高科	2005	C39	0	2007	0.16	2	3562	0.9459	7.8695	20.5029	19.5008	3.60707	20.5029	19.5008	3.60707	1625	0.9459	7.8695	2790000000	莱宝高科	8	2108864	0.351245	6442255	1.073	11111111	11.61	11111111	1	流通A股					0	1	2	流通A股	2100	流通A股	22.47	22.47	0	134900000
2106	0	2016	0	0	莱宝高科	2005	C39	0	2007	0.16	2	3562	-68.7467	-2.143	5.8026	5.3591	3.3058	5.8026	5.3591	3.3058	2039	-68.7467	-2.143	2781000000	莱宝高科	8	2108864	0.351245	5970355	0.994403	11111111	9.52	11111111	1	流通A股	2100	流通A股	22.47	22.47	0	1	2	流通A股	2100	流通A股	22.47	22.47	0	134900000
2106	0	2017	0	0	莱宝高科	2005	C39	0	2007	0.16	2	3562	-52.5932	65.3462	2.0264	0.8653	1.57049	2.0264	0.8653	1.57049	3225	-52.5932	65.3462	5191000000	莱宝高科	8	1801936	0.255298	5981901	0.847515	11111111	19.61	11111111	1	国有法人股,流通A股	2100	国有法人股,流通A股	20.84	20.84	0	1	2	国有法人股,流通A股	2100	国有法人股,流通A股	20.84	20.84	0	147100000
2106	0	2018	0	0	莱宝高科	2005		0		0.16					2.0264	0.8653								5191000000		8		0.255298	5981901			19.61		1	国有法人股,流通A股	2100	国有法人股,流通A股	20.84	20.84	0	1	2	国有法人股,流通A股	2100	国有法人股,流通A股	20.84	20.84	0	147100000
2107	16.304	2007	0	0	沃华医药			0
2107	0	2008	0	0	沃华医药			0
2107	0	2009	0	0	沃华医药			0
2107	0	2010	0	0	沃华医药		C27	0	2007				12.3783	10.4602	24.9385	18.7193	0.398475	24.9385	18.7193	0.398475	786	12.3783	10.4602	237000000	沃华医药	5	9101928	17.5071	6503797	12.5097	11111111	39.41	11111111	1	境内法人持有股份	3110	境内法人持有股份	63.416	79.27	15.854	1	2	境内法人持有股份	3110	境内法人持有股份	63.416	79.27	15.854	41213972
2107	0.693	2011	0	0	沃华医药		C27	0	2007				10.8366	5.2657	14.5329	12.1138	4.06759	14.5329	12.1138	4.06759	732	10.8366	5.2657	452500000	沃华医药	5	9101928	13.0046	6503797	9.29247	11111111	24.38	11111111	1	境内法人持有股份	3110	境内法人持有股份	47.112	58.89	11.778	1	2	境内法人持有股份	3110	境内法人持有股份	47.112	58.89	11.778	41213972
2107	0	2012	0	0	沃华医药		C27	0	2007				46.3658	48.5957	10.5984	10.4865	3.10984	10.5984	10.4865	3.10984	850	46.3658	48.5957	712100000	沃华医药	5	9101928	11.1013	6503797	7.93243	11111111	10.76	11111111	1	境内法人持有股份	3110	境内法人持有股份	40.216	50.27	10.054	1	2	境内法人持有股份	3110	境内法人持有股份	40.216	50.27	10.054	41213972
2107	0	2013	0	0	沃华医药		C27	0	2007				1.0244	-10.4804	7.9081	8.16	5.1915	7.9081	8.16	5.1915	916	1.0244	-10.4804	773900000	沃华医药	6	13653030	8.32603	9755768	5.94936	11111111	11.04	11111111	1	境内法人持有股份	3110	境内法人持有股份	40.216	50.27	10.054	1	2	境内法人持有股份	3110	境内法人持有股份	40.216	50.27	10.054	82427944
2107	0	2014	0	0	沃华医药		C27	0	2007				-286.759	-47.1992	-15.2939	-14.5994	3.55987	-15.2939	-14.5994	3.55987	711	-286.759	-47.1992	636100000	沃华医药	6	8664536	5.2839	5366421	3.27261	11111111	7.15	11111111	1	境内法人持有股份	3110	境内法人持有股份	40.216	50.27	10.054	1	2	境内法人持有股份	3110	境内法人持有股份	40.216	50.27	10.054	82427944
2107	6.896	2015	0	0	沃华医药		C27	0	2007				106.421	63.9107	1.0674	-0.1105	2.49648	1.0674	-0.1105	2.49648	730	106.421	63.9107	633200000	沃华医药	5	8588745	5.23768	5366421	3.27261	11111111	5.83	11111111	1	境内法人持有股份	3110	境内法人持有股份	40.216	50.27	10.054	1	2	境内法人持有股份	3110	境内法人持有股份	40.216	50.27	10.054	82427944
2107	6.896	2016	0	0	沃华医药		C27	0	2007				32.8042	40.6487	1.413	-0.2338	2.22904	1.413	-0.2338	2.22904	828	32.8042	40.6487	643700000	沃华医药	6	6167951	3.7614	2945627	1.79633	11111111	7.66	11111111	1	境内法人持有股份	3110	境内法人持有股份	40.216	50.27	10.054	1	2	境内法人持有股份	3110	境内法人持有股份	40.216	50.27	10.054	82427944
2107	6.896	2017	0	0	沃华医药		C27	0	2007				27.3479	21.9416	1.771	0.2639	2.73026	1.771	0.2639	2.73026	1059	27.3479	21.9416	645000000	沃华医药	5	3222324	1.96507	0	0	11111111	6.2	11111111	1	境内法人持有股份	3110	境内法人持有股份	40.216	50.27	10.054	1	2	境内法人持有股份	3110	境内法人持有股份	40.216	50.27	10.054	82427944
2107	6.896	2018	0	0	沃华医药			0							1.771	0.2639								645000000		5		1.96507	0			6.2		1	境内法人持有股份	3110	境内法人持有股份	40.216	50.27	10.054	1	2	境内法人持有股份	3110	境内法人持有股份	40.216	50.27	10.054	82427944
2108	1.957	2007	0	0	沧州明珠			0
2108	1.3898	2008	0	0	沧州明珠			0
2108	0	2009	0	0	沧州明珠			0
2108	2.7958	2010	0	0	沧州明珠	2012	C29	0	2007	0.02	3		1.9626	11.4671	22.1497	12.9332	0.533038	22.1497	12.9332	0.533038	415	1.9626	11.4671	308300000	沧州明珠	5	0	0	0	0	11111111	53.19	11111111	1	境内法人持有股份	3110	境内法人持有股份	23.6174	32.93	9.3126	1	2	境内法人持有股份	3110	境内法人持有股份	23.6174	32.93	9.3126	36397900
2108	2.4732	2011	0	0	沧州明珠	2012	C29	0	2007	0.02	3		-23.3104	-2.6523	10.3281	8.4729	2.9391	10.3281	8.4729	2.9391	517	-23.3104	-2.6523	432300000	沧州明珠	6	0	0	500	0.00072727	11111111	28.58	11111111	1	境内法人持有股份	3110	境内法人持有股份	21.1442	39.94	18.7958	1	2	境内法人持有股份	3110	境内法人持有股份	21.1442	39.94	18.7958	36397900
2108	3.2791	2012	0	0	沧州明珠	2012	C29	0	2007	0.02	3		106.659	99.6652	14.0465	14.1999	1.3888	14.0465	14.1999	1.3888	562	106.659	99.6652	548500000	沧州明珠	6	0	0	0	0	11111111	39.54	11111111	1	境内法人持有股份	3110	境内法人持有股份	21.1442	39.94	18.7958	1	2	境内法人持有股份	3110	境内法人持有股份	21.1442	39.94	18.7958	36397900
2108	1.1183	2013	0	0	沧州明珠	2012	C29	0	2007	0.02	3		128.271	13.1349	25.2745	18.2689	3.7191	25.2745	18.2689	3.7191	810	128.271	13.1349	972500000	沧州明珠	6	0	0	0	0	11111111	46.19	11111111	1	境内法人持有股份	3110	境内法人持有股份	18.3484	39.94	21.5916	1	2	境内法人持有股份	3110	境内法人持有股份	18.3484	39.94	21.5916	45285480
2108	0	2014	0	0	沧州明珠	2012	C29	0	2007	0.02	3		8.857	65.0009	21.1024	16.3569	2.69421	21.1024	16.3569	2.69421	1064	8.857	65.0009	1187000000	沧州明珠	6	0	0	0	0	11111111	46.83	11111111	1	境内法人持有股份,流通A股	3110	境内法人持有股份,流通A股	16.3914	39.94	23.5486	1	2	境内法人持有股份,流通A股	3110	境内法人持有股份,流通A股	16.3914	39.94	23.5486	68785316
2108	0.9393	2015	0	0	沧州明珠	2012	C29	0	2007	0.02	3		-15.5439	21.7986	15.4554	13.2274	1.69571	15.4554	13.2274	1.69571	1362	-15.5439	21.7986	1290000000	沧州明珠	6	0	0	0	0	11111111	43.8	11111111	1	境内法人持有股份,流通A股	3110	境内法人持有股份,流通A股	13.1123	31.95	18.8377	1	2	境内法人持有股份,流通A股	3110	境内法人持有股份,流通A股	13.1123	31.95	18.8377	123800000
2108	0.9393	2016	0	0	沧州明珠	2012	C29	0	2007	0.02	3		22.505	6.154	13.6608	12.3975	1.47538	13.6608	12.3975	1.47538	1516	22.505	6.154	1780000000	沧州明珠	6	0	0	0	0	11111111	37.68	11111111	1	境内法人持有股份,流通A股	3110	境内法人持有股份,流通A股	11.994	31.95	19.956	1	2	境内法人持有股份,流通A股	3110	境内法人持有股份,流通A股	11.994	31.95	19.956	127700000
2108	0.9393	2017	0	0	沧州明珠	2012	C29	0	2007	0.02	3		22.14	12.5168	13.2506	11.8773	1.32975	13.2506	11.8773	1.32975	1584	22.14	12.5168	2146000000	沧州明珠	4	0	0	0	0	11111111	44.09	11111111	1	境内法人持有股份,流通A股	3110	境内法人持有股份,流通A股	11.0547	31.95	20.8953	1	2	境内法人持有股份,流通A股	3110	境内法人持有股份,流通A股	11.0547	31.95	20.8953	117700000
2108	0.9393	2018	0	0	沧州明珠	2012		0		0.02					13.2506	11.8773								2146000000		4		0	0			44.09		1	境内法人持有股份,流通A股	3110	境内法人持有股份,流通A股	9.6649	30.25	20.5851	1	2	境内法人持有股份,流通A股	3110	境内法人持有股份,流通A股	9.6649	30.25	20.5851	110100000
2109	43.69	2007	0	0	兴化股份			0
2109	0	2008	0	0	兴化股份			0
2109	0	2009	0	0	兴化股份			0
2109	0	2010	0	0	兴化股份		C26	0	2007				10.9736	38.6551	28.4473	17.608	0.49772	28.4473	17.608	0.49772	1333	10.9736	38.6551	726600000	兴化股份	7	0	0	0	0	11111111	49.53	11111111	1	国有法人股	9999	国有法人股	57.725	57.725	0	1	2	国有法人股	2120	国有法人股				69270141
2109	0	2011	0	0	兴化股份		C26	0	2007				4.0384	-2.3138	16.5844	11.8545	2.43867	16.5844	11.8545	2.43867	1460	4.0384	-2.3138	1282000000	兴化股份	7	0	0	0	0	11111111	34.73	11111111	1	国有法人股	9999	国有法人股			0	1	2	国有法人股	2120	国有法人股				69270141
2109	14.435	2012	0	0	兴化股份		C26	0	2007				75.3063	25.2493	18.7902	15.8017	1.77893	18.7902	15.8017	1.77893	1523	75.3063	25.2493	1350000000	兴化股份	6	0	0	0	0	11111111	29.61	11111111	1	国有法人股	9999	国有法人股	43.69	43.69	0	1	2	国有法人股	2120	国有法人股	43.69	43.69	0	156600000
2109	0	2013	0	0	兴化股份		C26	0	2007				-45.9044	2.2537	9.2135	8.4984	2.61666	9.2135	8.4984	2.61666	1550	-45.9044	2.2537	1497000000	兴化股份	7	0	0	0	0	11111111	32.26	11111111	1	国有法人股	1100	国有法人股	43.69	43.69	0	1	2	国有法人股	1100	国有法人股	43.69	43.69	0	156600000
2109	2.31	2014	0	0	兴化股份		C26	0	2007				5.7845	20.417	9.1251	8.1316	2.28835	9.1251	8.1316	2.28835	1732	5.7845	20.417	1588000000	兴化股份	6	0	0	0	0	11111111	31.75	11111111	1	流通A股	1100	流通A股	43.69	43.69	0	1	2	流通A股	1100	流通A股	43.69	43.69	0	156600000
2109		2015	0	0	兴化股份		C26	0	2007				80.6209	35.5161	14.9811	13.3557	1.62608	14.9811	13.3557	1.62608	1527	80.6209	35.5161	1728000000	兴化股份	5	0	0	0	0	11111111	28.87	11111111	1	流通A股	1100	流通A股	41.38	41.38	0	1	2	流通A股	1100	流通A股	41.38	41.38	0	148300000
2109		2016	0	0	兴化股份		C26	0	2007				-25.8789	3.5438	10.0737	9.3062	1.55183	10.0737	9.3062	1.55183	1585	-25.8789	3.5438	1741000000	兴化股份	5	0	0	0	0	11111111	25.51	11111111	1	流通A股	1100	流通A股	41.38	41.38	0	1	2	流通A股	1100	流通A股	41.38	41.38	0	148300000
2109		2017	0	0	兴化股份		C26	0	2007				-52.0065	-22.4834	4.7002	4.1176	0.955014	4.7002	4.1176	0.955014	1554	-52.0065	-22.4834	1891000000	兴化股份	5	0	0	0	0	11111111	30.24	11111111	1	流通A股	1100	流通A股	41.38	41.38	0	1	2	流通A股	1100	流通A股	41.38	41.38	0	148300000
2109		2018	0	0	兴化股份			0							4.7002	4.1176								1891000000		5		0	0			30.24		1	流通A股	1100	流通A股	41.38	41.38	0	1	2	流通A股	2120	流通A股	21.1038	41.38	20.2762	148300000
2110	0.0661	2007	0	0	三钢闽光			0
2110	0	2008	0	0	三钢闽光			0
2110	4.0698	2009	0	0	三钢闽光			0
2110	0	2010	0	0	三钢闽光		C31	0	2007				150.972	3.0442	21.4715	14.8435	0.587019	21.4715	14.8435	0.587019	6276	150.972	3.0442	4678000000	三钢闽光	4	0	0	0	0	11111111	58.7	11111111	1	国有法人股	2120	国有法人股	90.87	90.87	0	1	2	国有法人股	2120	国有法人股	90.87	90.87	0	395000000
2110	3.7701	2011	0	0	三钢闽光		C31	0	2007				34.5225	28.9242	21.9311	17.0007	1.50386	21.9311	17.0007	1.50386	6990	34.5225	28.9242	6443000000	三钢闽光	4	0	0	0	0	11111111	58.22	11111111	1	国有法人股	2120	国有法人股	73.87	73.87	0	1	2	国有法人股	2120	国有法人股	73.87	73.87	0	395000000
2110	0	2012	0	0	三钢闽光		C31	0	2007				-93.0232	53.9058	1.3119	4.8258	0.444923	1.3119	4.8258	0.444923	7367	-93.0232	53.9058	7078000000	三钢闽光	4	0	0	0	0	11111111	62.99	11111111	1	国有法人股	2120	国有法人股	73.87	73.87	0	1	2	国有法人股	2120	国有法人股	73.87	73.87	0	395000000
2110	0	2013	0	0	三钢闽光		C31	0	2007				21.3247	-23.1289	1.6062	3.0586	1.29861	1.6062	3.0586	1.29861	7221	21.3247	-23.1289	7436000000	三钢闽光	4	0	0	0	0	11111111	64.45	11111111	1	国有法人股	2120	国有法人股	73.87	73.87	0	1	2	国有法人股	2120	国有法人股	73.87	73.87	0	395000000
2110	0.8694	2014	0	0	三钢闽光		C31	0	2007				160.095	19.0068	4.1027	4.941	0.756554	4.1027	4.941	0.756554	7329	160.095	19.0068	7647000000	三钢闽光	4	0	0	0	0	11111111	64.48	11111111	1	国有法人股	2120	国有法人股	69.8002	73.87	4.0698	1	2	国有法人股	2120	国有法人股	69.8002	73.87	4.0698	395000000
2110	17	2015	0	0	三钢闽光		C31	0	2007				130.353	20.6625	8.9259	7.4617	0.421407	8.9259	7.4617	0.421407	7736	130.353	20.6625	9021000000	三钢闽光	4	0	0	0	0	11111111	67.2	11111111	1	流通A股	2120	流通A股	69.7341	73.8	4.0659	1	2	流通A股	2120	流通A股	69.7341	73.8	4.0659	394600000
2110	17	2016	0	0	三钢闽光		C31	0	2007				-185.066	-5.1876	-7.5638	1.0275	0.306058	-7.5638	1.0275	0.306058	7964	-185.066	-5.1876	8753000000	三钢闽光	4	0	0	0	0	11111111	68.72	11111111	1	流通A股	2120	流通A股	69.7341	73.8	4.0659	1	2	流通A股	2120	流通A股	69.7341	73.8	4.0659	394600000
2110	17	2017	0	0	三钢闽光		C31	0	2007				125.018	5.5625	1.9494	4.5569	0.286527	1.9494	4.5569	0.286527	7803	125.018	5.5625	8596000000	三钢闽光	4	0	0	0	0	11111111	67.52	11111111	1	流通A股	2120	流通A股	68.8647	72.88	4.0153	1	2	流通A股	2120	流通A股	68.8647	72.88	4.0153	389700000
2110	17	2018	0	0	三钢闽光			0							1.9494	4.5569								8596000000		4		0	0			67.52		1	流通A股	2120	流通A股	65.0946	68.89	3.7954	1	2	流通A股	2120	流通A股	65.0946	68.89	3.7954	368400000
2111	12.1017	2007	0	0	威海广泰			0
2111	18.6936	2008	0	0	威海广泰			0
2111	0	2009	0	0	威海广泰			0
2111	1.2996	2010	0	0	威海广泰		C35	0	2007				49.4782	54.2856	34.4056	17.6914	0.52807	34.4056	17.6914	0.52807	482	49.4782	54.2856	266500000		0	19869285	31.2902	2479568	3.90483	11111111	51.93	11111111	1	境内法人持有股份	3110	境内法人持有股份,境内自然人持有股份	54.2551	72.843	18.5879	1	2	境内法人持有股份	3110	境内法人持有股份,境内自然人持有股份	54.2551	72.843	18.5879	36408624
2111	0.4645	2011	0	0	威海广泰		C35	0	2007				42.4588	37.0008	22.4002	14.8775	7.80751	22.4002	14.8775	7.80751	640	42.4588	37.0008	562300000	威海广泰	7	21069285	24.8752	2479568	2.92747	11111111	38.91	11111111	1	境内法人持有股份	3110	境内法人持有股份,境内自然人持有股份	41.3707	64.94	23.5693	1	2	境内法人持有股份	3110	境内法人持有股份,境内自然人持有股份	41.3707	64.94	23.5693	36408624
2111	1.2165	2012	0	0	威海广泰		C35	0	2007				22.7506	31.3237	17.7773	13.1637	2.62058	17.7773	13.1637	2.62058	656	22.7506	31.3237	717600000	威海广泰	6	35696014	24.7906	2040000	1.41677	11111111	44.83	11111111	1	境内法人持有股份	3110	境内法人持有股份,境内自然人持有股份	40.0711	64.94	24.8689	1	2	境内法人持有股份	3110	境内法人持有股份,境内自然人持有股份	40.0711	64.94	24.8689	61894661
2111	1.2535	2013	0	0	威海广泰		C35	0	2007				-26.9017	-11.345	12.3676	8.3833	4.05018	12.3676	8.3833	4.05018	706	-26.9017	-11.345	852500000	威海广泰	7	35401827	24.5863	2040000	1.41677	11111111	48.35	11111111	1	境内法人持有股份	3110	境内法人持有股份,境内自然人持有股份	52.1728	64.94	12.7672	1	2	境内法人持有股份	3110	境内法人持有股份,境内自然人持有股份	52.1728	64.94	12.7672	61894661
2111	12.8844	2014	0	0	威海广泰		C35	0	2007				37.0361	29.8551	13.8994	8.627	3.07938	13.8994	8.627	3.07938	776	37.0361	29.8551	1206000000	威海广泰	7	34090646	23.1239	1530000	1.03781	11111111	53.53	11111111	1	境内法人持有股份	3110	境内法人持有股份,境内自然人持有股份	50.9193	63.07	12.1507	1	2	境内法人持有股份	3110	境内法人持有股份,境内自然人持有股份	50.9193	63.07	12.1507	62186681
2111	0.2699	2015	0	0	威海广泰		C35	0	2007				17.3501	24.7206	9.6093	7.4619	1.60995	9.6093	7.4619	1.60995	1073	17.3501	24.7206	1590000000	威海广泰	6	58293147	18.9713	2754000	0.896278	11111111	35.24	11111111	1	境内法人持有股份,流通A股	3110	境内法人持有股份,高管股,流通A股,境内自然人持有股份	32.2257	53.53	21.3043	1	2	境内法人持有股份,流通A股	3110	境内法人持有股份,高管股,流通A股,境内自然人持有股份	32.2257	53.53	21.3043	111900000
2111	0.2699	2016	0	0	威海广泰		C35	0	2007				16.4229	28.4832	8.3588	6.9855	1.34218	8.3588	6.9855	1.34218	1118	16.4229	28.4832	1820000000	威海广泰	6	58143147	18.9224	2754000	0.896277	11111111	39.57	11111111	1	境内法人持有股份,流通A股	3110	境内法人持有股份,境内自然人持有股份,流通A股	32.4956	54.18	21.6844	1	2	境内法人持有股份,流通A股	3110	境内法人持有股份,境内自然人持有股份,流通A股	32.4956	54.18	21.6844	113900000
2111	0.2699	2017	0	0	威海广泰		C35	0	2007				4.8324	9.1937	8.2615	6.2582	1.49908	8.2615	6.2582	1.49908	1277	4.8324	9.1937	2091000000	威海广泰	5	58143147	18.9224	2754000	0.896278	11111111	44.15	11111111	1	流通A股	3110	境内自然人持有股份,流通A股	31.2791	51.25	19.9709	1	2	流通A股	3110	境内自然人持有股份,流通A股	31.2791	51.25	19.9709	104900000
2111	0.2699	2018	0	0	威海广泰			0							8.2615	6.2582								2091000000		5		18.9224	2754000			44.15		1	流通A股	3110	境内自然人持有股份,流通A股	30.8146	51.25	20.4354	1	2	流通A股	3110	境内自然人持有股份,流通A股	30.8146	51.25	20.4354	104900000
2112	0.336	2007	0	0	三变科技			0
2112	0	2008	0	0	三变科技			0
2112	8.53	2009	0	0	三变科技			0
2112	0	2010	0	0	三变科技	2013	C38	0	2007	0.01	3	274	11.1015	14.7454	16.6883	10.0582	0.69043	16.6883	10.0582	0.69043	758	11.1015	14.7454	564300000		7	8155500	13.5925	9778300	16.2972	11111111	68.4	11111111	1	国家股	2120	国家股	34.12	34.12	0	1	2	国家股	2120	国家股	34.12	34.12	0	20470900
2112	20.26	2011	0	0	三变科技	2013	C38	0	2007	0.01	3	274	-3.2032	24.637	9.4501	7.7944	1.9243	9.4501	7.7944	1.9243	853	-3.2032	24.637	847700000	三变科技	7	8155500	10.1944	9778300	12.2229	11111111	55.12	11111111	1	国家股	2120	国家股	25.59	25.59	0	1	2	国家股	2120	国家股	25.59	25.59	0	20470900
2112	4.49	2012	0	0	三变科技	2013	C38	0	2007	0.01	3	274	-11.107	16.0886	6.0448	5.6953	0.827248	6.0448	5.6953	0.827248	885	-11.107	16.0886	1144000000	三变科技	7	8155500	10.1944	1622800	2.0285	11111111	65.17	11111111	1	国家股	2120	国家股	25.59	25.59	0	1	2	国家股	2120	国家股	25.59	25.59	0	20470900
2112	2.81	2013	0	0	三变科技	2013	C38	0	2007	0.01	3	274	69.0848	-0.9507	9.5428	5.6515	1.35081	9.5428	5.6515	1.35081	898	69.0848	-0.9507	1224000000	三变科技	7	11417700	10.1944	2271920	2.0285	11111111	64.39	11111111	1	国家股	2120	国家股	25.59	25.59	0	1	2	国家股	2120	国家股	25.59	25.59	0	28659260
2112	2.52	2014	0	0	三变科技	2013	C38	0	2007	0.01	3	274	10.8271	-19.8762	9.6819	5.2855	1.39507	9.6819	5.2855	1.39507	888	10.8271	-19.8762	1223000000	三变科技	0	11417700	10.1944	2271920	2.0285	11111111	61.11	11111111	1	流通A股	2120	流通A股	22.78	22.78	0	1	2	流通A股	2120	流通A股	22.78	22.78	0	25512773
2112	0	2015	0	0	三变科技	2013	C38	0	2007	0.01	3	274	-172.735	18.2673	-7.0184	-0.6624	0.765193	-7.0184	-0.6624	0.765193	908	-172.735	18.2673	1142000000	三变科技	7	8942206	7.98411	0	0	11111111	61.56	11111111	1	流通A股	2120	流通A股	20.26	20.26	0	1	2	流通A股	2120	流通A股	20.26	20.26	0	22686295
2112	0	2016	0	0	三变科技	2013	C38	0	2007	0.01	3	274	118.311	-18.8244	1.3298	2.3539	0.785366	1.3298	2.3539	0.785366	860	118.311	-18.8244	1047000000	三变科技	7	8942206	7.98411	3451455	3.08166	11111111	57.51	11111111	1	流通A股	2120	流通A股	20.26	20.26	0	1	2	流通A股	2120	流通A股	20.26	20.26	0	22686295
2112	0	2017	0	0	三变科技	2013	C38	0	2007	0.01	3	274	232.484	9.9106	4.3083	3.0544	1.32459	4.3083	3.0544	1.32459	890	232.484	9.9106	1081000000	三变科技	5	16095970	7.98411	0	0	11111111	57.24	11111111	1	流通A股					0	1	2	流通A股	2120	流通A股	19.75	19.75	0	39820931
2112	0	2018	0	0	三变科技	2013		0		0.01					4.3083	3.0544								1081000000		5		7.98411	0			57.24		1	流通A股	2120	流通A股	15.26	15.26	0	1	2	流通A股	2120	流通A股	15.26	15.26	0	30765931
2113	6.435	2007	0	0	天润控股			0
2113	11.62	2008	0	0	天润控股			0
2113	12.46	2009	0	0	天润控股			0
2113	0	2010	0	0	天润控股	2001	C26	0	2007		2	560	24.0749	8.3282	11.1899	9.6804	0.475418	11.1899	9.6804	0.475418	642	24.0749	8.3282	474800000		9	18352	0.0352923	55083	0.105929	1111...1	47.4	1111...1	1	国家股	2000	国家股	51	51	0	1	2	国家股	2000	国家股	51	51	0	26520000
2113	0	2011	0	0	天润控股	2001	C26	0	2007		2	560	-12.765	3.8136	6.8638	7.3966	2.43954	6.8638	7.3966	2.43954	882	-12.765	3.8136	553600000	天润发展	6	16058	0.0217	55056	0.0744	1111...1	22.29	1111...1	1	国家股	2000	国家股	38.54	38.54	0	1	2	国家股	2000	国家股	38.54	38.54	0	26520000
2113	2.7	2012	0	0	天润控股	2001	C26	0	2007		2	560	-77.1976	-31.2749	1.2295	2.4052	0.664795	1.2295	2.4052	0.664795	882	-77.1976	-31.2749	708800000	天润发展	6	16515	0.0139485	52299	0.0441715	1111...1	38.67	1111...1	1	国家股	2000	国家股	35.84	35.84	0	1	2	国家股	2000	国家股	35.84	35.84	0	42432000
2113	2.77	2013	0	0	天润控股	2001	C26	0	2007		2	560	-1444.29	40.8258	-17.8791	-9.2927	1.63977	-17.8791	-9.2927	1.63977	921	-1444.29	40.8258	662100000	天润发展	6	18349	0.0154975	57804	0.048821	1111...1	44.91	1111...1	1	国家股	2000	国家股	33.07	33.07	0	1	2	国家股	2000	国家股	33.07	33.07	0	39158844
2113	0	2014	0	0	天润控股	2001		0	2007						-17.8791	-9.2927								662100000		6		0.0154975	57804			44.91		1	流通A股	1220	流通A股	21.45	21.45	0	1	2	流通A股	1220	流通A股	21.45	21.45	0	25400000
2113	0	2015	0	0	天润控股	2001		0	2007						-17.8791	-9.2927								662100000		6		0.0154975	57804			44.91		1	境内法人持有股份	3110	境内法人持有股份	15.015	21.45	6.435	1	2	境内法人持有股份	3110	境内法人持有股份	15.015	21.45	6.435	25400000
2113	0	2016	0	0	天润控股	2001		0	2007						-17.8791	-9.2927								662100000		6		0.0154975	57804			44.91		1	境内法人持有股份	3110	境内法人持有股份	15.015	21.45	6.435	1	2	境内法人持有股份	3110	境内法人持有股份	15.015	21.45	6.435	25400000
2113	0	2017	0	0	天润控股	2001	K70	0	2007		2	560	-35.1723	26.9613	3.5327	2.0975	9.109	3.5327	2.0975	9.109	29	-35.1723	26.9613	118900000	天润控股	4	0	0	0	0	1111...1	21.5	1111...1	1	流通A股	3110	流通A股	15.015	21.45	6.435	1	2	流通A股	3110	流通A股	15.015	21.45	6.435	25400000
2113	0	2018	0	0	天润控股	2001		0							3.5327	2.0975								118900000		4		0	0			21.5		1	流通A股	3110	流通A股	15.015	21.45	6.435	1	2	流通A股	3110	流通A股	15.015	21.45	6.435	25400000
2114	2.51	2007	0	0	罗平锌电			0
2114	0	2008	0	0	罗平锌电			0
2114	17.73	2009	0	0	罗平锌电			0
2114	4.94	2010	0	0	罗平锌电		C32	0	2007				134.425	170.565	44.4615	18.7756	0.710826	44.4615	18.7756	0.710826	1353	134.425	170.565	740700000		6	0	0	0	0	111111	70.87	111111	1	国有法人股	1100	国有法人股	81.52	81.52	0	1	2	国有法人股	1100	国有法人股	81.52	81.52	0	62392000
2114	0	2011	0	0	罗平锌电		C32	0	2007				14.8831	26.2402	26.067	13.2778	3.69771	26.067	13.2778	3.69771	1545	14.8831	26.2402	1155000000	罗平锌电	6	0	0	0	0	111111	50.23	111111	1	国有法人股	1100	国有法人股	61.08	61.08	0	1	2	国有法人股	2000	国有法人股	61.08	61.08	0	62392000
2114	0.587	2012	0	0	罗平锌电		C32	0	2007				-152.054	-30.1922	-10.2745	-3.229	1.31725	-10.2745	-3.229	1.31725	1442	-152.054	-30.1922	944900000	罗平锌电	6	0	0	0	0	111111	49.67	111111	1	国有法人股	2000	国有法人股	61.08	61.08	0	1	2	国有法人股	2000	国有法人股	61.08	61.08	0	112300000
2114	20.44	2013	0	0	罗平锌电		C32	0	2007				112.45	31.4929	1.6785	3.3455	2.93017	1.6785	3.3455	2.93017	1429	112.45	31.4929	1126000000	罗平锌电	0	0	0	0	0	111111	56.61	111111	1	国有法人股	2000	国有法人股	61.08	61.08	0	1	2	国有法人股	2000	国有法人股	61.08	61.08	0	112300000
2114	0	2014	0	0	罗平锌电		C32	0	2007				-285.571	6.4027	-3.5099	1.8424	2.303	-3.5099	1.8424	2.303	1462	-285.571	6.4027	1332000000	罗平锌电	6	0	0	0	0	111111	64.21	111111	1	流通A股	2000	流通A股	56.14	56.14	0	1	2	流通A股	2000	流通A股	56.14	56.14	0	103200000
2114	0	2015	0	0	罗平锌电		C32	0	2007				-2216.22	3.9645	-88.5356	-17.8929	1.13402	-54.1913	-17.6909	1.13402	1479	-2123	3.9645	1083000000	罗平锌电	6	0	0	0	0	111111	82.02	111111	1	流通A股	2000	流通A股	53.63	53.63	0	1	2	流通A股	2000	流通A股	53.63	53.63	0	98597600
2114	0	2016	0	0	罗平锌电			0	2007						-88.5356	-17.8929								1083000000		6		0	0			82.02		1	流通A股	2000	流通A股	53.63	53.63	0	1	2	流通A股	2000	流通A股	53.63	53.63	0	98597600
2114	0	2017	0	0	罗平锌电		C32	0	2007				-336.997	-32.2235	-10.5756	-0.6772	1.16413	-10.5756	-0.6772	1.16413	1350	-336.997	-32.2235	1770000000	罗平锌电	4	0	0	0	0	111111	55.84	111111	1	国有法人股	2120	国有法人股	35.9	35.9	0	1	2	国有法人股	2120	国有法人股	35.9	35.9	0	97597600
2114	0	2018	0	0	罗平锌电			0							-10.5756	-0.6772								1770000000		4		0	0			55.84		1	国有法人股	2120	国有法人股	35.9	35.9	0	1	2	国有法人股	2120	国有法人股	35.9	35.9	0	97597600
2115	2.7455	2007	0	0	三维通信			0
2115	9.752	2008	0	0	三维通信			0
2115	2.7069	2009	0	0	三维通信			0
2115	0.405	2010	0	0	三维通信	2011	C39	0	2007	0.03	3		15.2178	9.4242	25.0229	13.0986	0.54229	25.0229	13.0986	0.54229	539	15.2178	9.4242	298100000		4	24450000	40.75	27420000	45.7	11111111	54.04	11111111	1	境内自然人持有股份	3110	境内法人持有股份,境内自然人持有股份	53.184	58.8	5.616	1	2	境内自然人持有股份	3110	境内法人持有股份,境内自然人持有股份	53.184	58.8	5.616	22800000
2115	25.3116	2011	0	0	三维通信	2011	C39	0	2007	0.03	3		43.539	27.5957	18.2356	9.5389	3.02266	18.2356	9.5389	3.02266	692	43.539	27.5957	685200000	三维通信	4	23850000	29.8125	4620000	5.775	11111111	49.18	11111111	1	境内自然人持有股份	3110	境内法人持有股份,境内自然人持有股份	62.936	74.09	11.154	1	2	境内自然人持有股份	3110	境内法人持有股份,境内自然人持有股份	62.936	74.09	11.154	22800000
2115	0	2012	0	0	三维通信	2011	C39	0	2007	0.03	3		39.4277	66.261	16.3008	10.3222	1.83576	16.3008	10.3222	1.83576	1071	39.4277	66.261	768700000	三维通信	4	35381250	29.4844	6930000	5.775	11111111	48.59	11111111	1	境内自然人持有股份	3110	境内法人持有股份,境内自然人持有股份	37.6244	44.1	6.4756	1	2	境内自然人持有股份	3110	境内法人持有股份,境内自然人持有股份	37.6244	44.1	6.4756	34200000
2115	4.1826	2013	0	0	三维通信	2011	C39	0	2007	0.03	3		52.1791	82.2798	15.1231	10.5748	2.34348	15.1231	10.5748	2.34348	1903	52.1791	82.2798	1476000000	三维通信	4	35085937	26.164	6930000	5.16779	11111111	52.42	11111111	1	境内自然人持有股份	3110	境内法人持有股份,境内自然人持有股份	33.4418	39.46	6.0182	1	2	境内自然人持有股份	3110	境内法人持有股份,境内自然人持有股份	33.4418	39.46	6.0182	34200000
2115	0	2014	0	0	三维通信	2011	C39	0	2007	0.03	3		9.6419	24.0875	14.4586	8.1516	2.499	14.4586	8.1516	2.499	1891	9.6419	24.0875	1587000000	三维通信	6	54651125	25.4713	10323390	4.81142	11111111	49.93	11111111	1	高管股,流通A股	3110	高管股,流通A股	30.6963	34.75	4.0537	1	2	高管股,流通A股	3110	高管股,流通A股	30.6963	34.75	4.0537	49120000
2115	1.1389	2015	0	0	三维通信	2011	C39	0	2007	0.03	3		9.7282	11.1757	12.3821	8.2929	1.34929	12.3821	8.2929	1.34929	2197	9.7282	11.1757	2063000000	三维通信	6	54631125	23.9442	10730789	4.70319	11111111	47.75	11111111	1	高管股,流通A股	3110	高管股,流通A股	29.5574	32.69	3.1326	1	2	高管股,流通A股	3110	高管股,流通A股	29.5574	32.69	3.1326	49120000
2115	1.1389	2016	0	0	三维通信	2011	C39	0	2007	0.03	3		-18.2986	-3.2827	8.6731	5.951	1.27929	8.6731	5.951	1.27929	2739	-18.2986	-3.2827	1958000000	三维通信	6	75274688	21.9947	11884235	3.47249	11111111	42.54	11111111	1	高管股,流通A股	3110	高管股,流通A股	29.5574	32.69	3.1326	1	2	高管股,流通A股	3110	高管股,流通A股	29.5574	32.69	3.1326	73680000
2115	1.1389	2017	0	0	三维通信	2011	C39	0	2007	0.03	3		-254.049	-27	-13.7337	-6.0833	1.3171	-13.7337	-6.0833	1.3171	2162	-254.049	-27	1986000000	三维通信	6	81365626	19.812	15618162	3.80293	11111111	52.41	11111111	1	境内自然人持有股份,流通A股	3110	境内自然人持有股份,流通A股	26.8505	29.36	2.5095	1	2	境内自然人持有股份,流通A股	3110	境内自然人持有股份,流通A股	26.8505	29.36	2.5095	79452000
2115	1.1389	2018	0	0	三维通信	2011		0		0.03					-13.7337	-6.0833								1986000000		6		19.812	15618162			52.41		1	境内自然人持有股份,流通A股	3110	境内自然人持有股份,流通A股	26.8505	29.36	2.5095	1	2	境内自然人持有股份,流通A股	3110	境内自然人持有股份,流通A股	26.8505	29.36	2.5095	79452000
2116	0	2007	0	0	中国海诚			0
2116	2.17	2008	0	0	中国海诚			0
2116	0	2009	0	0	中国海诚			0
2116	19.28	2010	0	0	中国海诚		M74	0	2007				2.2335	30.2067	18.1874	8.3445	0.560513	18.1874	8.3445	0.560513	2581	2.2335	30.2067	461500000		8	529616	0.623078	863073	1.01538	11111111	56.05	11111111	1	国有法人股	2100	国有法人股	75.77	75.77	0	1	2	国有法人股	2100	国有法人股	75.77	75.77	0	64403846
2116	0	2011	0	0	中国海诚		M74	0	2007				41.9327	70.7998	16.0344	6.5431	3.03116	16.0344	6.5431	3.03116	3315	41.9327	70.7998	1023000000	中国海诚	7	529616	0.464575	863074	0.757082	11111111	57.87	11111111	1	国有法人股	2100	国有法人股	56.49	56.49	0	1	2	国有法人股	2100	国有法人股	56.49	56.49	0	64403846
2116	0.59	2012	0	0	中国海诚		M74	0	2007				22.7717	32.7108	13.6974	5.5036	0.860505	13.6974	5.5036	0.860505	3345	22.7717	32.7108	1179000000	中国海诚	0	529616	0.464575	863074	0.757082	11111111	60.02	11111111	1	国有法人股	2100	国有法人股	56.49	56.49	0	1	2	国有法人股	2100	国有法人股	56.49	56.49	0	64403846
2116	0	2013	0	0	中国海诚		M74	0	2007				9.2062	15.7722	13.9086	5.2682	1.71999	13.9086	5.2682	1.71999	3670	9.2062	15.7722	1385000000	中国海诚	8	418463	0.367073	863074	0.757082	11111111	63.91	11111111	1	国有法人股	2100	国有法人股	54.32	54.32	0	1	2	国有法人股	2100	国有法人股	54.32	54.32	0	61919933
2116	0.586	2014	0	0	中国海诚		M74	0	2007				3.7641	30.595	13.7647	5.0272	1.36118	13.7647	5.0272	1.36118	4116	3.7641	30.595	1942000000	中国海诚	8	418463	0.367073	928459	0.814438	11111111	72.82	11111111	1	国有法人股	2100	国有法人股	54.32	54.32	0	1	2	国有法人股	2100	国有法人股	54.32	54.32	0	61919933
2116	0	2015	0	0	中国海诚		M74	0	2007				38.2294	48.7536	17.6576	5.2101	0.794584	17.6576	5.2101	0.794584	4493	38.2294	48.7536	2377000000	中国海诚	8	418463	0.367073	928459	0.814438	11111111	75.34	11111111	1	流通A股	2100	流通A股	54.32	54.32	0	1	2	流通A股	2100	流通A股	54.32	54.32	0	61919933
2116	0	2016	0	0	中国海诚		M74	0	2007				30.3778	28.3975	21.373	5.6151	1.00583	21.373	5.6151	1.00583	4592	30.3778	28.3975	2907000000	中国海诚	8	553156	0.269569	1471148	0.716934	11111111	79.76	11111111	1	流通A股	2100	流通A股	54.32	54.32	0	1	2	流通A股	2100	流通A股	54.32	54.32	0	111500000
2116	0	2017	0	0	中国海诚		M74	0	2007				18.9323	10.0762	24.5687	5.7249	0.894591	24.5687	5.7249	0.894591	4576	18.9323	10.0762	3383000000	中国海诚	8	553156	0.269569	1471148	0.716934	11111111	79.02	11111111	1	流通A股	2100	流通A股	54.32	54.32	0	1	2	流通A股	2100	流通A股	54.32	54.32	0	111500000
2116	0	2018	0	0	中国海诚			0							24.5687	5.7249								3383000000		8		0.269569	1471148			79.02		1	流通A股	2100	流通A股	53.73	53.73	0	1	2	流通A股	2100	流通A股	53.73	53.73	0	166700000
2117	0	2007	0	0	东港股份			0
2117	0.4998	2008	0	0	东港股份			0
2117	4.93	2009	0	0	东港股份			0
2117	14.3607	2010	0	0	东港股份		C23	0	2007				5.8396	4.7395	28.2625	16.3912	0.576919	28.2625	16.3912	0.576919	592	5.8396	4.7395	498700000		5	43460000	53	6150000	7.5	11111111	57.62	11111111	1	境外法人持有股份	3120	境外法人持有股份	47.5	47.5	0	1	2	境外法人持有股份	3120	境外法人持有股份	47.5	47.5	0	38950000
2117	0.56	2011	0	0	东港股份		C23	0	2007				7.3271	12.7264	16.0797	12.1255	2.96987	16.0797	12.1255	2.96987	659	7.3271	12.7264	710800000	东港股份	5	43460000	39.5091	6150000	5.59091	11111111	26.62	11111111	1	境外法人持有股份	3120	境外法人持有股份	35.41	35.41	0	1	2	境外法人持有股份	3120	境外法人持有股份	35.41	35.41	0	38950000
2117	1.813	2012	0	0	东港股份		C23	0	2007				7.3577	12.5606	11.5132	10.7311	1.46972	11.5132	10.7311	1.46972	646	7.3577	12.5606	692300000	东港股份	5	43460000	39.5091	6150000	5.59091	11111111	18.54	11111111	1	境外法人持有股份	3120	境外法人持有股份	35.41	35.41	0	1	2	境外法人持有股份	3120	境外法人持有股份	35.41	35.41	0	38950000
2117	0	2013	0	0	东港股份		C23	0	2007				17.7462	4.4255	13.4394	10.7969	2.18999	13.4394	10.7969	2.18999	646	17.7462	4.4255	993000000	东港股份	5	43159400	39.2358	6150000	5.59091	11111111	38.36	11111111	1	境外法人持有股份	3120	境外法人持有股份	35.41	35.41	0	1	2	境外法人持有股份	3120	境外法人持有股份	35.41	35.41	0	38950000
2117	12.09	2014	0	0	东港股份		C23	0	2007				9.5839	29.2914	10.3033	9.5018	2.65078	10.3033	9.5018	2.65078	1313	9.5839	29.2914	1337000000	东港股份	5	41806785	33.6814	6150000	4.95472	11111111	24.43	11111111	1	流通A股	3120	流通A股	30.48	30.48	0	1	2	流通A股	3120	流通A股	30.48	30.48	0	37827385
2117	0	2015	0	0	东港股份		C23	0	2007				10.4336	9.7626	8.6367	8.171	1.78837	8.6367	8.171	1.78837	1557	10.4336	9.7626	1350000000	东港股份	5	41806785	33.0713	6250000	4.94407	11111111	18.68	11111111	1	流通A股	3120	流通A股	29.92	29.92	0	1	2	流通A股	3120	流通A股	29.92	29.92	0	37827385
2117	0	2016	0	0	东港股份		C23	0	2007				21.1059	4.5583	9.5567	9.2378	1.27485	9.5567	9.2378	1.27485	1592	21.1059	4.5583	1454000000	东港股份	5	45900133	18.1604	12500000	4.94563	11111111	20.22	11111111	1	流通A股	3120	流通A股	15.5593	29.98	14.4207	1	2	流通A股	3120	流通A股	15.5593	29.98	14.4207	74394770
2117	0	2017	0	0	东港股份		C23	0	2007				24.7642	13.3716	11.3256	11.231	2.81838	11.3256	11.231	2.81838	1464	24.7642	13.3716	1594000000	东港股份	5	56502159	18.6304	14940000	4.92614	11111111	21.76	11111111	1	流通A股	3120	流通A股	15.0595	29	13.9405	1	2	流通A股	3120	流通A股	15.0595	29	13.9405	86273724
2117	0	2018	0	0	东港股份			0							11.3256	11.231								1594000000		5		18.6304	14940000			21.76		1	流通A股	3120	流通A股	13.2465	25.57	12.3235	1	2	流通A股	3120	流通A股	13.2465	25.57	12.3235	91528469
2118	0.0029	2007	0	0	紫鑫药业			0
2118	28.6974	2008	0	0	紫鑫药业			0
2118	0.693	2009	0	0	紫鑫药业			0
2118	10.6	2010	0	0	紫鑫药业	2010	C27	0	2007	0.08	3		3.6609	1.1919	23.7813	23.5073	0.40135	23.7813	23.5073	0.40135	442	3.6609	1.1919	230700000		4	0	0	0	0	11111111	39.94	11111111	1	境内法人持有股份	3000	境内法人持有股份				1	2	境内法人持有股份	3000	境内法人持有股份	34.4323	42.42	7.9877	41090689
2118	0	2011	0	0	紫鑫药业	2010	C27	0	2007	0.08	3		62.721	38.2929	20.6806	16.6053	5.02497	20.6806	16.6053	5.02497	513	62.721	38.2929	455300000	紫鑫药业	4	0	0	0	0	11111111	28.72	11111111	1	境内法人持有股份	3000	境内法人持有股份	54.51	54.51	0	1	2	境内法人持有股份	3000	境内法人持有股份	25.8126	42.42	16.6074	41090689
2118	1.5452	2012	0	0	紫鑫药业	2010	C27	0	2007	0.08	3		11.2034	30.8721	15.238	13.3115	3.03864	15.238	13.3115	3.03864	565	11.2034	30.8721	546000000	紫鑫药业	4	0	0	0	0	11111111	31.2	11111111	1	境内法人持有股份	3000	境内法人持有股份	54.51	68.35	13.84	1	2	境内法人持有股份	3000	境内法人持有股份	54.51	68.35	13.84	73963240
2118	0.6708	2013	0	0	紫鑫药业	2010	C27	0	2007	0.08	3		14.5407	14.7562	15.1522	13.1331	3.64887	15.1522	13.1331	3.64887	658	14.5407	14.7562	655200000	紫鑫药业	4	0	0	0	0	11111111	34.28	11111111	1	境内法人持有股份	3000	境内法人持有股份	54.51	68.35	13.84	1	2	境内法人持有股份	3000	境内法人持有股份	54.51	68.35	13.84	73963240
2118	20.0777	2014	0	0	紫鑫药业	2010	C27	0	2007	0.08	3		183.487	150.663	17.1258	12.4332	3.20462	17.1258	12.4332	3.20462	860	183.487	150.663	2569000000	紫鑫药业	4	0	0	0	0	11111111	38.05	11111111	1	境内法人持有股份	3000	境内法人持有股份,流通A股	43.91	55.06	11.15	1	2	境内法人持有股份	3000	境内法人持有股份,流通A股	43.91	55.06	11.15	125700000
2118	0	2015	0	0	紫鑫药业	2010	C27	0	2007	0.08	3		25.4768	44.3951	12.7786	10.6867	1.51185	12.7786	10.6867	1.51185	1017	25.4768	44.3951	2789000000	紫鑫药业	5	0	0	0	0	11111111	35.14	11111111	1	境内法人持有股份	3000	境内法人持有股份,流通A股	43.91	55.06	11.15	1	2	境内法人持有股份	3000	境内法人持有股份,流通A股	43.91	55.06	11.15	251500000
2118	0	2016	0	0	紫鑫药业	2010	C27	0	2007	0.08	3		-60.2792	-54.8845	4.6598	5.5011	1.23641	4.6598	5.5011	1.23641	1088	-60.2792	-54.8845	3045000000	紫鑫药业	4	207400	0.0404295	338300	0.0659465	11111111	37.76	11111111	1	流通A股	3000	流通A股	43.9129	55.06	11.1471	1	2	流通A股	3000	流通A股	43.9129	55.06	11.1471	251500000
2118	0	2017	0	0	紫鑫药业	2010	C27	0	2007	0.08	3		-41.528	13.4209	2.6282	4.2323	1.33066	2.6282	4.2323	1.33066	1269	-41.528	13.4209	3778000000	紫鑫药业	3	207400	0.0404295	245300	0.0478176	11111111	48.49	11111111	1	流通A股	3110	流通A股	42.3677	53.06	10.6923	1	2	流通A股	3110	流通A股	42.3677	53.06	10.6923	241200000
2118	0	2018	0	0	紫鑫药业	2010		0		0.08					2.6282	4.2323								3778000000		3		0.0404295	245300			48.49		1	流通A股	3110	流通A股	41.6969	52.14	10.4431	1	2	流通A股	3110	流通A股	41.6969	52.14	10.4431	236500000
2119	0	2007	0	0	康强电子			0
2119	0	2008	0	0	康强电子			0
2119	0.517	2009	0	0	康强电子			0
2119	0	2010	0	0	康强电子			0	2007				31.131	57.4653	21.8773	12.5148		21.8773	12.5148		566	31.131	57.4653								11111111	63.21	11111111
2119	1.3215	2011	0	0	康强电子		C39	0	2007				26.9049	11.381	13.7814	11.3491	2.50085	13.7814	11.3491	2.50085	689	26.9049	11.381	969900000	康强电子	7	8263160	8.50995	0	0	11111111	42.63	11111111	1	境内法人持有股份	3000	境内法人持有股份	12.8294	33.41	20.5806	1	2	境内法人持有股份	3000	境内法人持有股份	12.8294	33.41	20.5806	20332200
2119	8.0459	2012	0	0	康强电子		C39	0	2007				-89.1168	-4.6632	1.1892	3.2946	0.849905	1.1892	3.2946	0.849905	516	-89.1168	-4.6632	952800000	康强电子	6	13095420	6.74326	0	0	11111111	41.96	11111111	1	境内法人持有股份	3110	境内法人持有股份	12.9096	33.41	20.5004	1	2	境内法人持有股份	3110	境内法人持有股份	12.9096	33.41	20.5004	40664400
2119	0.0802	2013	0	0	康强电子		C39	0	2007				705.088	-5.3655	8.4975	6.315	1.72475	8.4975	6.315	1.72475	620	705.088	-5.3655	1088000000	康强电子	6	12095420	6.22833	0	0	11111111	42.13	11111111	1	境内法人持有股份	3000	境内法人持有股份	12.9096	33.41	20.5004	1	2	境内法人持有股份	3000	境内法人持有股份	12.9096	33.41	20.5004	40664400
2119	2.0838	2014	0	0	康强电子		C39	0	2007				44.4645	64.1188	11.0192	8.5808	1.68602	11.0192	8.5808	1.68602	682	44.4645	64.1188	1423000000	康强电子	6	12095420	6.22833	0	0	11111111	51.48	11111111	1	流通A股	3110	流通A股	11.5881	29.99	18.4019	1	2	流通A股	3110	流通A股	11.5881	29.99	18.4019	40664400
2119	2.0838	2015	0	0	康强电子		C39	0	2007				-87.9872	44.5297	1.7619	3.3262	0.895873	1.7619	3.3262	0.895873	1247	-87.9872	44.5297	1665000000	康强电子	4	0	0	0	0	11111111	61.02	11111111	1	流通A股	3110	流通A股	11.5881	29.99	18.4019	1	2	流通A股	3110	流通A股	11.5881	29.99	18.4019	17568960
2119	2.0838	2016	0	0	康强电子		C39	0	2007				-29.5027	-17.4976	1.3662	3.0468	0.707322	1.3662	3.0468	0.707322	1163	-29.5027	-17.4976	1584000000	康强电子	4	0	0	0	0	11111111	58.88	11111111	1	流通A股	3110	流通A股	11.5881	29.99	18.4019	1	2	流通A股	3110	流通A股	11.5881	29.99	18.4019	17568960
2119	2.0838	2017	0	0	康强电子		C39	0	2007				278.281	2.4974	2.6042	3.845	0.921445	2.6042	3.845	0.921445	1128	278.281	2.4974	1616000000	康强电子	4	5700000	2.76431	5700000	2.76431	11111111	53.32	11111111	1	流通A股	3110	境内自然人持有股份,流通A股	13.6719	31	17.3281	1	2	流通A股	3110	境内自然人持有股份,流通A股	13.6719	31	17.3281	40664400
2119	2.0838	2018	0	0	康强电子			0							2.6042	3.845								1616000000		4		2.76431	5700000			53.32		1	流通A股	3120	流通A股	21.7178	21.72	0.0022	1	2	流通A股	3120	流通A股	21.7178	21.72	0.0022	40664400
2120	0	2007	0	0	新海股份			0
2120	0	2008	0	0	新海股份			0
2120	0	2009	0	0	新海股份			0
2120	0.262	2010	0	0	新海股份			0	2007				34.6673	11.5941	28.1632	12.0851		28.1632	12.0851		812	34.6673	11.5941								11111111	69.33	11111111
2120	0	2011	0	0	新海股份		C41	0	2007				44.7692	28.7957	20.671	11.1237	2.89578	20.671	11.1237	2.89578	867	44.7692	28.7957	745700000	新海股份	6	56872922	49.198	10961255	9.48205	11111111	54.6	11111111	1	境内自然人持有股份	3110	境内自然人持有股份	37.76	37.76	0	1	2	境内自然人持有股份	3110	境内自然人持有股份	37.76	37.76	0	43651364
2120	1.33	2012	0	0	新海股份		C41	0	2007				-6.6621	13.3632	12.9632	6.8293	0.904466	12.9632	6.8293	0.904466	5556	-6.6621	13.3632	930500000	新海股份	6	73567149	48.9534	13881982	9.23741	11111111	59.51	11111111	1	境内自然人持有股份	3110	境内自然人持有股份	37.76	37.76	0	1	2	境内自然人持有股份	3110	境内自然人持有股份	37.76	37.76	0	56746773
2120	0	2013	0	0	新海股份		C41	0	2007				-29.7383	-0.4054	8.9856	6.4046	1.79039	8.9856	6.4046	1.79039	4968	-29.7383	-0.4054	931700000	新海股份	6	72353570	48.1458	11351878	7.55382	11111111	57.48	11111111	1	境内自然人持有股份	3110	境内自然人持有股份	37.76	37.76	0	1	2	境内自然人持有股份	3110	境内自然人持有股份	37.76	37.76	0	56746773
2120	0	2014	0	0	新海股份		C41	0	2007				2.2026	-0.6306	8.7493	5.7521	1.59112	8.7493	5.7521	1.59112	4536	2.2026	-0.6306	993600000	新海股份	6	71213570	47.3873	10351878	6.88839	11111111	57.86	11111111	1	高管股,流通A股	3110	高管股,流通A股	37.76	37.76	0	1	2	高管股,流通A股	3110	高管股,流通A股	37.76	37.76	0	56746773
2120	0	2015	0	0	新海股份		C41	0	2007				-11.2232	3.6053	5.3901	6.2273	0.88818	5.3901	6.2273	0.88818	4698	-11.2232	3.6053	1108000000	新海股份	6	71213570	47.3873	10351878	6.88839	11111111	57.67	11111111	1	高管股,流通A股	3110	高管股,流通A股	37.76	37.76	0	1	2	高管股,流通A股	3110	高管股,流通A股	37.76	37.76	0	56746773
2120	0	2016	0	0	新海股份		C41	0	2007				204.128	7.5631	16.9523	12.6589	1.47812	16.9523	12.6589	1.47812	4967	204.128	7.5631	867200000	新海股份	6	69219718	46.0605	4347756	2.8931	11111111	39.21	11111111	1	高管股,流通A股	3110	高管股,流通A股	36.43	36.43	0	1	2	高管股,流通A股	3110	高管股,流通A股	36.43	36.43	0	54746773
2120	0	2017	0	0	新海股份		C41	0	2007				-38.4779	1.9661	7.5192	8.1787	1.4207	7.5192	8.1787	1.4207	4480	-38.4779	1.9661	858900000	新海股份	6	67783193	45.1046	4347756	2.8931	11111111	35.43	11111111	1	境内自然人持有股份,流通A股	3110	境内自然人持有股份,流通A股	36.43	36.43	0	1	2	境内自然人持有股份,流通A股	3110	境内自然人持有股份,流通A股	36.43	36.43	0	54746773
2120	0	2018	0	1	新海股份			1							7.5192	8.1787								858900000		6		45.1046	4347756			35.43		1	境内自然人持有股份,流通A股	3110	境内自然人持有股份,流通A股	36.43	36.43	0	1	2	境内自然人持有股份,流通A股	3110	境内自然人持有股份,流通A股	36.43	36.43	0	54746773
2121	0	2007	0	1	科陆电子			1
2121	0.693	2008	0	1	科陆电子			1
2121	0.405	2009	0	1	科陆电子			1
2121	0	2010	0	1	科陆电子	2000		1	2007	0.18	2	934	53.8775	30.5972	24.1518	15.7333		24.1518	15.7333		540	53.8775	30.5972								11111111	41.86	11111111
2121	0.3	2011	0	1	科陆电子	2000	C39	1	2007	0.18	2	934	78.0614	46.9371	24.2317	16.5521	8.59928	24.2317	16.5521	8.59928	851	78.0614	46.9371	577200000	科陆电子	7	65715000	54.7625	64815000	54.0125	11111111	31.66	11111111	1	境内自然人持有股份	3110	境内自然人持有股份	49.01	49.01	0	1	2	境内自然人持有股份	3110	境内自然人持有股份	49.01	49.01	0	58812000
2121	6.84	2012	0	1	科陆电子	2000	C39	1	2007	0.18	2	934	-18.5347	23.4601	13.6363	9.8606	3.36812	13.6363	9.8606	3.36812	1042	-18.5347	23.4601	676600000	科陆电子	7	65414600	54.5122	64664600	53.8872	11111111	36.82	11111111	1	高管股	3110	高管股	49.01	49.01	0	1	2	高管股	3110	高管股	49.01	49.01	0	58812000
2121	0	2013	0	1	科陆电子	2000	C39	1	2007	0.18	2	934	45.1039	10.1859	17.283	11.3382	5.03014	17.283	11.3382	5.03014	1541	45.1039	10.1859	972400000	科陆电子	7	119000000	49.5819	119000000	49.5819	11111111	48.86	11111111	1	境内自然人持有股份	3110	境内自然人持有股份	49.01	49.01	0	1	2	境内自然人持有股份	3110	境内自然人持有股份	49.01	49.01	0	117600000
2121	0.25	2014	0	1	科陆电子	2000	C39	1	2007	0.18	2	934	62.1837	113.875	16.263	10.9588	3.80026	16.263	10.9588	3.80026	2074	62.1837	113.875	2119000000	科陆电子	7	113200000	42.8006	113200000	42.8006	11111111	45.92	11111111	1	境内自然人持有股份,流通A股	3110	境内自然人持有股份,流通A股	42.17	42.17	0	1	2	境内自然人持有股份,流通A股	3110	境内自然人持有股份,流通A股	42.17	42.17	0	111500000
2121	0.25	2015	0	1	科陆电子	2000	C39	1	2007	0.18	2	934	-46.0928	20.6487	6.4667	4.0886	1.36467	6.4667	4.0886	1.36467	2760	-46.0928	20.6487	2593000000	科陆电子	7	169800000	42.8004	169400000	42.7034	11111111	53.76	11111111	1	高管股,流通A股	3110	高管股,流通A股	42.17	42.17	0	1	2	高管股,流通A股	3110	高管股,流通A股	42.17	42.17	0	167300000
2121	0.25	2016	0	1	科陆电子	2000	C40	1	2007	0.18	2	934	17.49	25.1556	6.9055	5.3447	1.02785	6.9055	5.3447	1.02785	2187	17.49	25.1556	2775000000	科陆电子	7	167700000	42.2732	169600000	42.762	11111111	53.66	11111111	1	高管股,流通A股	3110	高管股,流通A股	42.17	42.17	0	1	2	高管股,流通A股	3110	高管股,流通A股	42.17	42.17	0	167300000
2121	0.25	2017	0	1	科陆电子	2000	C40	1	2007	0.18	2	934	4.3426	0.3426	6.6162	4.819	1.00685	6.6162	4.819	1.00685	2642	4.3426	0.3426	2955000000	科陆电子	4	168700000	42.5198	168300000	42.4295	11111111	54.1	11111111	1	境内自然人持有股份,流通A股	3110	境内自然人持有股份,流通A股	42.42	42.42	0	1	2	境内自然人持有股份,流通A股	3110	境内自然人持有股份,流通A股	42.42	42.42	0	168300000
2121	0.25	2018	0	1	科陆电子	2000		1		0.18					6.6162	4.819								2955000000		4		42.5198	168300000			54.1		1	境内自然人持有股份,流通A股	3110	境内自然人持有股份,流通A股	42.12	42.12	0	1	2	境内自然人持有股份,流通A股	3110	境内自然人持有股份,流通A股	42.12	42.12	0	168300000
2122	2.531	2007	0	0	天马股份			0
2122	0	2008	0	0	天马股份			0
2122	0	2009	0	0	天马股份			0
2122	0.2943	2010	0	0	天马股份			0	2007				118.085	71.1117	62.7582	32.4189		62.7582	32.4189		3518	118.085	71.1117								11111111	56.31	11111111
2122	0.32	2011	0	0	天马股份		C34	0	2007				33.6553	32.6607	25.7567	11.9198	4.57943	25.7567	11.9198	4.57943	5314	33.6553	32.6607	4451000000	天马股份	6	16789000	12.3449	12301000	9.04485	11111111	58.17	11111111	1	境内法人持有股份	3000	境内法人持有股份	30.0934	48.75	18.6566	1	2	境内法人持有股份	3000	境内法人持有股份	30.0934	48.75	18.6566	66300000
2122	29.732	2012	0	0	天马股份		C34	0	2007				118.513	137.485	28.022	13.7517	2.6995	28.022	13.7517	2.6995	10236	118.513	137.485	5373000000	天马股份	6	33578000	12.3449	31742000	11.6699	11111111	54.93	11111111	1	境内法人持有股份	3110	境内法人持有股份	30.0934	48.75	18.6566	1	2	境内法人持有股份	3000	境内法人持有股份	30.0934	48.75	18.6566	132600000
2122	0.693	2013	0	0	天马股份		C34	0	2007				-0.0179	2.7236	18.862	12.3921	2.9725	18.862	12.3921	2.9725	10968	-0.0179	2.7236	5841000000	天马股份	5	67156000	11.3057	41412000	6.97172	11111111	31.12	11111111	1	境内法人持有股份	3110	境内法人持有股份	27.5624	44.65	17.0876	1	2	境内法人持有股份	3000	境内法人持有股份	27.5624	44.65	17.0876	265200000
2122	2.1439	2014	0	0	天马股份		C34	0	2007				17.2796	9.8412	16.0842	13.2557	2.4098	16.0842	13.2557	2.4098	11018	17.2796	9.8412	6537000000	天马股份	5	105000000	8.84032	91387000	7.69251	11111111	28.24	11111111	1	流通A股	3110	流通A股	29.7063	43.75	14.0437	1	2	流通A股	3110	流通A股	29.7063	43.75	14.0437	519800000
2122	2.1439	2015	0	0	天马股份		C34	0	2007				-37.0159	-13.5121	9.1718	7.9221	1.07759	9.1718	7.9221	1.07759	10106	-37.0159	-13.5121	7144000000	天马股份	5	56642045	4.76785	71896000	6.05185	11111111	30.08	11111111	1	流通A股	3110	流通A股	29.412	42.99	13.578	1	2	流通A股	3110	流通A股	29.412	42.99	13.578	509200000
2122	2.1439	2016	0	0	天马股份		C34	0	2007				-48.9566	-19.19	4.5413	4.0914	0.903799	4.5413	4.0914	0.903799	8629	-48.9566	-19.19	7256000000	天马股份	6	26131001	2.19958	20737281	1.74556	11111111	29.89	11111111	1	流通A股	3110	流通A股	29.732	43.31	13.578	1	2	流通A股	3110	流通A股	29.732	43.31	13.578	509200000
2122	2.1439	2017	0	0	天马股份		C34	0	2007				-87.1445	-18.8662	0.6521	1.23	0.663012	0.6521	1.23	0.663012	7361	-87.1445	-18.8662	7561000000	天马股份	6	111700000	9.39924	92633281	7.79741	11111111	34.14	11111111	1	流通A股	3110	流通A股			13.578	1	2	流通A股	3000	流通A股	29.732	43.31	13.578	509200000
2122	2.1439	2018	0	0	天马股份			0							0.6521	1.23								7561000000		6		9.39924	92633281			34.14		1	流通A股	3110	流通A股			13.578	1	2	流通A股	3000	流通A股	29.732	43.31	13.578	509200000
2123	0	2007	0	0	荣信股份			0
2123	15.2	2008	0	0	荣信股份			0
2123	10.999	2009	0	0	荣信股份			0
2123	12.771	2010	0	0	荣信股份	2003		0	2007	0.17	2	1134	40.7872	47.0774	38.9789	22.6426		38.9789	22.6426		198	40.7872	47.0774								11111111	43.1	11111111
2123	9.114	2011	0	0	荣信股份	2003	C38	0	2007	0.17	2	1134	64.0487	52.1103	24.9854	17.197	8.15028	24.9854	17.197	8.15028	485	64.0487	52.1103	730400000	荣信股份	6	10237327	15.9958	12063858	18.8498	11111111	29.07	11111111	1	境内自然人持有股份,境内法人持有股份	3000	境内自然人持有股份,境内法人持有股份	28.327	36.01	7.683	1	2	境内法人持有股份	3000	境内法人持有股份	13.127	20.81	7.683	21246472
2123	0.162	2012	0	0	荣信股份	2003	C38	0	2007	0.17	2	1134	57.5617	58.6889	22.3906	15.6982	4.1856	22.3906	15.6982	4.1856	651	57.5617	58.6889	1061000000	荣信股份	6	20474654	15.9958	24147716	18.8654	11111111	38.01	11111111	1	境内法人持有股份	3000	境内法人持有股份,境内自然人持有股份	28.327	36.01	7.683	1	2	境内法人持有股份	3000	境内法人持有股份	13.127	20.81	7.683	23036074
2123	0.2298	2013	0	0	荣信股份	2003	C38	0	2007	0.17	2	1134	49.2664	58.2796	19.0346	13.8157	4.13046	19.0346	13.8157	4.13046	859	49.2664	58.2796	2045000000	荣信股份	6	32647897	14.575	39757697	17.749	11111111	35.07	11111111	1	境内自然人持有股份	3000	境内自然人持有股份	25.898	32.92	7.022	1	2	境内法人持有股份	3000	境内法人持有股份	11.998	19.02	7.022	31130992
2123	0	2014	0	0	荣信股份	2003	C38	0	2007	0.17	2	1134	51.019	44.9682	18.5328	13.0277	5.48613	18.5328	13.0277	5.48613	1276	51.019	44.9682	2909000000	荣信股份	6	42553006	12.6646	47764356	14.2156	11111111	42.31	11111111	1	高管股,流通A股	3110	高管股,流通A股	12.16	12.16	0	1	2	流通A股	3000	高管股,流通A股	22.359	28.61	6.251	40846488
2123	0	2015	0	0	荣信股份	2003	C38	0	2007	0.17	2	1134	4.873	21.9859	16.0578	11.3099	2.38525	16.0578	11.3099	2.38525	1404	4.873	21.9859	3451000000	荣信股份	6	59829509	11.8709	67646534	13.4219	11111111	38.75	11111111	1	高管股,流通A股	3110	高管股,流通A股	11.36	11.36	0	1	2	流通A股	3110	高管股,流通A股	20.9638	26.85	5.8862	57269732
2123	0	2016	0	0	荣信股份	2003	C38	0	2007	0.17	2	1134	-65.1124	-21.0745	5.6639	4.4843	1.03574	5.6639	4.4843	1.03574	1699	-65.1124	-21.0745	4214000000	荣信股份	6	59149509	11.736	66966534	13.287	11111111	44.39	11111111	1	高管股,流通A股	3110	高管股,流通A股	11.62	11.62	0	1	2	流通A股	3110	高管股,流通A股	20.734	26.32	5.586	58589732
2123	0	2017	0	0	荣信股份	2003	C38	0	2007	0.17	2	1134	-38.7944	16.3462	3.6317	3.4605	0.826589	3.6317	3.4605	0.826589	1649	-38.7944	16.3462	4414000000	荣信股份	4	58589732	11.6249	66406757	13.1759	11111111	48.02	11111111	1	流通A股	3110	境内自然人持有股份,流通A股	20.734	26.32	5.586	1	2	流通A股	3110	境内自然人持有股份,流通A股	20.734	26.32	5.586	74073316
2123	0	2018	0	0	荣信股份	2003		0		0.17					3.6317	3.4605								4414000000		4		11.6249	66406757			48.02		1	流通A股	3110	境内自然人持有股份,流通A股	20.734	26.32	5.586	1	2	流通A股	3110	境内自然人持有股份,流通A股	20.734	26.32	5.586	74073316
2124	0.405	2007	0	0	天邦股份			0
2124	0	2008	0	0	天邦股份			0
2124	14.6	2009	0	0	天邦股份			0
2124	17.28	2010	0	0	天邦股份	2013	C13	0	2007	0.02	3	464	-26.9887	-26.5175	20.8284	9.4287	0.67668	20.8284	9.4287	0.67668	734	-26.9887	-26.5175	317500000		5	36750000	73.5	22500000	45	11111111	67.48	11111111	1	境内自然人持有股份	3000	境内自然人持有股份	64	64	0	1	2	境内自然人持有股份	3000	境内自然人持有股份	64	64	0	32000000
2124	21.82	2011	0	0	天邦股份	2013	C13	0	2007	0.02	3	464	34.6104	56.6301	11.1315	7.8791	3.43292	11.1315	7.8791	3.43292	1051	34.6104	56.6301	624000000	天邦股份	6	36750000	53.6496	16500000	24.0876	11111111	46.41	11111111	1	境内自然人持有股份	3000	境内自然人持有股份	46.72	46.72	0	1	2	高管股	3110	高管股	24.09	24.09	0	32000000
2124	0	2012	0	0	天邦股份	2013	C13	0	2007	0.02	3	464	249.311	88.2995	26.7513	17.8303	1.54532	26.7513	17.8303	1.54532	1325	249.311	88.2995	811200000	天邦股份	6	64892000	47.3664	33000000	24.0876	11111111	47.63	11111111	1	境内自然人持有股份	3110	境内自然人持有股份	22.63	22.63	0	1	2	境内自然人持有股份	3110	境内自然人持有股份	24.9	24.9	0	31000000
2124	0	2013	0	0	天邦股份	2013	C13	0	2007	0.02	3	464	-39.8273	-7.8383	14.0437	9.2834	2.79254	14.0437	9.2834	2.79254	1224	-39.8273	-7.8383	770700000	天邦股份	5	64669000	47.2037	33000000	24.0876	11111111	42.81	11111111	1		3000	境内自然人持有股份	46.72	46.72	0	1	2	境内自然人持有股份	3110	境内自然人持有股份	24.09	24.09	0
2124	0.53	2014	0	0	天邦股份	2013	C13	0	2007	0.02	3	464	-23.4557	14.1813	9.9903	6.7763	2.34538	9.9903	6.7763	2.34538	1305	-23.4557	14.1813	907700000	天邦股份	6	95000000	46.2287	49500000	24.0876	11111111	50.08	11111111	1	高管股,流通A股	3110	高管股,流通A股	24.09	24.09	0	1	2	高管股,流通A股	3110	高管股,流通A股	24.09	24.09	0	49500000
2124	1.46	2015	0	0	天邦股份	2013	C13	0	2007	0.02	3	464	4.0172	56.9404	7.5172	7.1152	1.34744	7.5172	7.1152	1.34744	1534	4.0172	56.9404	1072000000	天邦股份	6	89500000	43.5523	49500000	24.0876	11111111	54.83	11111111	1	高管股,流通A股	3110	高管股,流通A股	24.09	24.09	0	1	2	高管股,流通A股	3110	高管股,流通A股	24.09	24.09	0	49500000
2124	1.46	2016	0	0	天邦股份	2013	C13	0	2007	0.02	3	464	14.8822	17.5988	10.8993	7.4542	1.38131	10.8993	7.4542	1.38131	1749	14.8822	17.5988	1168000000	天邦股份	6	89500000	43.5523	49500000	24.0876	11111111	55.74	11111111	1	高管股,流通A股	3110	高管股,流通A股	19.46	19.46	0	1	2	高管股,流通A股	3110	高管股,流通A股	24.09	24.09	0	40000000
2124	1.46	2017	0	0	天邦股份	2013	C13	0	2007	0.02	3	464	144.141	1.7806	24.5628	10.9054	0.903127	24.5628	10.9054	0.903127	1747	144.141	1.7806	1715000000	天邦股份	4	79500000	38.6861	51198000	24.9139	11111111	66.77	11111111	1	境内自然人持有股份,流通A股	3110	境内自然人持有股份,流通A股	38.69	38.69	0	1	2	境内自然人持有股份,流通A股	3110	境内自然人持有股份,流通A股	38.69	38.69	0	79500000
2124	1.46	2018	0	0	天邦股份	2013		0		0.02					24.5628	10.9054								1715000000		4		38.6861	51198000			66.77		1	境内自然人持有股份,流通A股	3110	境内自然人持有股份,流通A股	38.16	38.16	0	1	2	境内自然人持有股份,流通A股	3110	境内自然人持有股份,流通A股	38.16	38.16	0	79500000
2125	0	2007	0	0	湘潭电化			0
2125	0	2008	0	0	湘潭电化			0
2125	0	2009	0	0	湘潭电化			0
2125	4.94	2010	0	0	湘潭电化	2011		0	2007	0.02	3		22.7255	14.0759	12.4204	8.9403		12.4204	8.9403		925	22.7255	14.0759								11111111	62.48	11111111
2125	0	2011	0	0	湘潭电化	2011	C26	0	2007	0.02	3		-70.7147	-10.6811	0.8214	2.3665	1.69048	0.8214	2.3665	1.69048	977	-70.7147	-10.6811	678900000	湘潭电化	6	0	0	0	0	11111111	51.6	11111111	1	国有法人股	2120	国有法人股	58.32	58.32	0	1	2	国有法人股	2120	国有法人股	58.32	58.32	0	43970400
2125	6.62	2012	0	0	湘潭电化	2011	C26	0	2007	0.02	3		-800.318	18.5524	-16.9556	-3.6956	0.606459	-16.9556	-3.6956	0.606459	1159	-800.318	18.5524	706200000	湘潭电化	6	0	0	0	0	11111111	59.95	11111111	1	国有法人股	2120	国有法人股	58.32	58.32	0	1	2	国有法人股	2120	国有法人股	58.32	58.32	0	43970400
2125	0	2013	0	0	湘潭电化	2011	C26	0	2007	0.02	3		129.332	34.6326	1.3461	4.1842	2.00448	1.3461	4.1842	2.00448	1049	129.332	34.6326	682700000	湘潭电化	6	0	0	0	0	11111111	57.23	11111111	1	国有法人股	2120	国有法人股	58.32	58.32	0	1	2	国有法人股	2120	国有法人股	58.32	58.32	0	43970400
2125	0	2014	0	0	湘潭电化	2011	C26	0	2007	0.02	3		270.793	24.0784	10.144	10.0261	2.53273	10.144	10.0261	2.53273	1059	270.793	24.0784	766900000	湘潭电化	6	0	0	0	0	11111111	58.04	11111111	1	流通A股	2120	流通A股	58.32	58.32	0	1	2	流通A股	2120	流通A股	58.32	58.32	0	43970400
2125	0	2015	0	0	湘潭电化	2011	C26	0	2007	0.02	3		-17.1628	21.5612	9.3645	7.6832	1.27591	9.3645	7.6832	1.27591	1568	-17.1628	21.5612	1048000000	湘潭电化	6	0	0	0	0	11111111	59.39	11111111	1	国有法人股,流通A股	2120	国有法人股,流通A股	51.7	51.7	0	1	2	国有法人股,流通A股	2120	国有法人股,流通A股	51.7	51.7	0	44957375
2125	0	2016	0	0	湘潭电化	2011	C26	0	2007	0.02	3		-219.301	-16.5001	-14.4187	-0.4359	0.795565	-14.4187	-0.4359	0.795565	1642	-219.301	-16.5001	1250000000	湘潭电化	7	0	0	0	0	11111111	70.2	11111111	1	国有法人股,流通A股	2120	国有法人股,流通A股	46.76	46.76	0	1	2	国有法人股,流通A股	2120	国有法人股,流通A股	46.76	46.76	0	65051800
2125	0	2017	0	0	湘潭电化	2011		0	2007	0.02	3		116.638	12.1477	1.7751	4.4663		1.7751	4.4663		1449	116.638	12.1477	1234000000	湘潭电化	5	0	0	0	0	11111111	69.1	11111111	1	国有法人股,流通A股	2120	国有法人股,流通A股	46.76	46.76	0	1	2	国有法人股,流通A股	2120	国有法人股,流通A股	46.76	46.76	0	65051800
2125	0	2018	0	0	湘潭电化	2011		0		0.02					1.7751	4.4663								1234000000		5		0	0			69.1		1	流通A股	2120	流通A股	46.76	46.76	0	1	2	流通A股	2120	流通A股	46.76	46.76	0	65051800
2126	0	2007	0	0	银轮股份			0
2126	0.693	2008	0	0	银轮股份			0
2126	0.0015	2009	0	0	银轮股份			0
2126	0	2010	0	0	银轮股份	2011		0	2007	0.09	3		-15.3029	29.5537	17.8046	9.0509		17.8046	9.0509		1817	-15.3029	29.5537								11111111	72.76	11111111
2126	0.2349	2011	0	0	银轮股份	2011	C36	0	2007	0.09	3		15.6669	33.3566	11.3447	8.3002	1.8141	11.3447	8.3002	1.8141	2260	15.6669	33.3566	940400000	银轮股份	5	13660080	13.6601	7178696	7.1787	11111111	50.36	11111111	1	境内法人持有股份	3110	境内法人持有股份,境内自然人持有股份	10.4892	15.12	4.6308	1	2	境内法人持有股份	3110	境内法人持有股份,境内自然人持有股份	10.4892	15.12	4.6308	49000000
2126	1.7413	2012	0	0	银轮股份	2011	C36	0	2007	0.09	3		29.1759	17.3633	9.4287	7.6012	0.763339	9.4287	7.6012	0.763339	2260	29.1759	17.3633	1093000000	银轮股份	5	13660080	13.6601	7178696	7.1787	11111111	54.94	11111111	1	境内法人持有股份	3110	境内法人持有股份,境内自然人持有股份	10.4892	15.12	4.6308	1	2	境内法人持有股份	3110	境内法人持有股份,境内自然人持有股份	10.4892	15.12	4.6308	49000000
2126	0	2013	0	0	银轮股份	2011	C36	0	2007	0.09	3		35.4383	-8.8503	10.9129	7.5959	1.74927	10.9129	7.5959	1.74927	2213	35.4383	-8.8503	1160000000	银轮股份	5	12213080	12.2131	5730787	5.73079	11111111	53.44	11111111	1	境内法人持有股份	3110	境内法人持有股份,境内自然人持有股份	10.4892	15.12	4.6308	1	2	境内法人持有股份	3110	境内法人持有股份,境内自然人持有股份	10.4892	15.12	4.6308	49000000
2126	0.0215	2014	0	0	银轮股份	2011	C36	0	2007	0.09	3		125.545	64.4959	22.633	12.6654	1.97363	22.633	12.6654	1.97363	2586	125.545	64.4959	1657000000	银轮股份	5	11983080	11.9831	5530787	5.53079	11111111	58.75	11111111	1		3110	高管股,流通A股	10.4907	21.51	11.0193	1	2	流通A股	3110	高管股,流通A股	10.4907	21.51	11.0193
2126	0.0215	2015	0	0	银轮股份	2011	C36	0	2007	0.09	3		-21.3178	23.2758	11.463	7.6337	0.928708	11.463	7.6337	0.928708	2659	-21.3178	23.2758	2339000000	银轮股份	5	12904168	8.11583	1760030	1.10694	11111111	45.84	11111111	1	流通A股	3110	高管股,流通A股	8.7494	17.76	9.0106	1	2	流通A股	3110	高管股,流通A股	8.7494	17.76	9.0106	20111000
2126	0.0215	2016	0	0	银轮股份	2011	C36	0	2007	0.09	3		-57.3627	-7.2744	3.4351	3.3972	0.731056	3.4351	3.3972	0.731056	3414	-57.3627	-7.2744	2479000000	银轮股份	7	26644428	8.37875	3520060	1.10694	11111111	45.69	11111111	1		3110	高管股,流通A股	8.7494	17.76	9.0106	1	2	流通A股	3110	高管股,流通A股	8.7494	17.76	9.0106
2126	0.0215	2017	0	0	银轮股份	2011	C36	0	2007	0.09	3		130.168	13.6718	7.5335	5.614	1.07831	7.5335	5.614	1.07831	3982	130.168	13.6718	3153000000	银轮股份	7	27450728	8.40526	6098060	1.86719	11111111	53.55	11111111	1		3110	境内自然人持有股份,流通A股	8.5145	17.29	8.7755	1	2	流通A股	3110	境内自然人持有股份,流通A股	8.5145	17.29	8.7755
2126	0.0215	2018	0	0	银轮股份	2011		0		0.09					7.5335	5.614								3153000000		7		8.40526	6098060			53.55		1		3110	境内自然人持有股份,流通A股	8.493	17.24	8.747	1	2	流通A股	3110	境内自然人持有股份,流通A股	8.493	17.24	8.747
2127	0.5582	2007	0	0	新民科技			0
2127	7.3752	2008	0	0	新民科技			0
2127	0	2009	0	0	新民科技			0
2127	0	2010	0	0	新民科技	2010		0	2007	0.03	3		12.185	8.3531	26.0075	10.1661		26.0075	10.1661		1919	12.185	8.3531								11111111	66.83	11111111
2127	4.3886	2011	0	0	新民科技	2010	C17	0	2007	0.03	3		15.6616	18.3109	15.6984	11.0343	1.9859	15.6984	11.0343	1.9859	2566	15.6616	18.3109	1030000000	新民科技	6	0	0	1000000	0.919227	11111111	45.54	11111111	1	境内法人持有股份	3110	境内法人持有股份	34.1909	53.44	19.2491	1	2	境内法人持有股份	3110	境内法人持有股份	34.1909	53.44	19.2491	69607838
2127	0.182	2012	0	0	新民科技	2010	C17	0	2007	0.03	3		-52.2386	6.2732	5.6416	5.2009	0.791575	5.6416	5.2009	0.791575	2621	-52.2386	6.2732	1077000000	新民科技	6	0	0	1400000	0.919227	11111111	45.5	11111111	1	境内法人持有股份	3110	境内法人持有股份	34.1909	53.44	19.2491	1	2	境内法人持有股份	3110	境内法人持有股份	34.1909	53.44	19.2491	97450973
2127	7.3159	2013	0	0	新民科技	2010	C17	0	2007	0.03	3		132.658	-8.7765	10.9779	8.6075	2.13188	10.9779	8.6075	2.13188	2404	132.658	-8.7765	1085000000	新民科技	6	0	0	0	0	11111111	40.47	11111111	1	境内法人持有股份	3110	境内法人持有股份	34.1909	53.44	19.2491	1	2	境内法人持有股份	3110	境内法人持有股份	34.1909	53.44	19.2491	116900000
2127	0.336	2014	0	0	新民科技	2010	C28	0	2007	0.03	3		139.763	36.1294	16.7947	14.0839	2.51257	16.7947	14.0839	2.51257	2872	139.763	36.1294	2154000000	新民科技	6	0	0	0	0	11111111	43.03	11111111	1	境内法人持有股份,流通A股	3110	境内法人持有股份,流通A股	26.875	50.29	23.415	1	2	境内法人持有股份,流通A股	3110	境内法人持有股份,流通A股	26.875	50.29	23.415	187100000
2127	0.336	2015	0	0	新民科技	2010	C28	0	2007	0.03	3		-52.6617	83.9161	6.3737	4.6272	0.644065	6.3737	4.6272	0.644065	3624	-52.6617	83.9161	3424000000	新民科技	6	0	0	0	0	11111111	64.33	11111111	1	境内法人持有股份,流通A股	3110	境内法人持有股份,流通A股	26.3168	50.29	23.9732	1	2	境内法人持有股份,流通A股	3110	境内法人持有股份,流通A股	26.3168	50.29	23.9732	224500000
2127	0.336	2016	0	0	新民科技	2010	C28	0	2007	0.03	3		-331.767	6.4524	-17.076	-3.0667	0.400215	-17.076	-3.0667	0.400215	3976	-331.767	6.4524	4061000000	新民科技	6	0	0	0	0	11111111	74.82	11111111	1	境内法人持有股份,流通A股	3110	境内法人持有股份,流通A股	26.3168	50.29	23.9732	1	2	境内法人持有股份,流通A股	3110	境内法人持有股份,流通A股	26.3168	50.29	23.9732	224500000
2127	0.336	2017	0	0	新民科技	2010		0	2007	0.03	3		-175.312	21.2341	-74.687	-11.8262		-54.1913	-11.8262		3461	-175.312	21.2341	2845000000	新民科技	6	0	0	0	0	11111111	83.55	11111111	1	境内法人持有股份,流通A股	3120	境内法人持有股份,流通A股	18.9416	29.69	10.7484	1	2	境内法人持有股份,流通A股	3120	境内法人持有股份,流通A股	18.9416	29.69	10.7484	132600000
2127	0.336	2018	0	0	新民科技	2010		0		0.03					-74.687	-11.8262								2845000000		6		0	0			83.55		1	流通A股	3120	流通A股	14.553	29.7	15.147	1	2	流通A股	3120	流通A股	14.553	29.7	15.147	132600000
2128	6.656	2007	0	0	露天煤业			0
2128	0.262	2008	0	0	露天煤业			0
2128	0.182	2009	0	0	露天煤业			0
2128	0.0009	2010	0	0	露天煤业	2010		0	2007		3		-13.3861	22.0185	42.5932	18.8057		42.5932	18.8057		3674	-13.3861	22.0185								11111111	64.25	11111111
2128	0	2011	0	0	露天煤业	2010	B06	0	2007		3		25.3395	34.7134	29.9981	18.8073	9.18948	29.9981	18.8073	9.18948	3873	25.3395	34.7134	3525000000	露天煤业	8	0	0	0	0	11111111	38.33	11111111	1	国家股	1100	国家股	45.7999	65	19.2001	1	2	国家股	1100	国家股	45.7999	65	19.2001	460900000
2128	0.689	2012	0	0	露天煤业	2010	B06	0	2007		3		33.8839	48.7074	28.2147	21.8848	1.93805	28.2147	21.8848	1.93805	4192	33.8839	48.7074	3989000000	露天煤业	7	0	0	0	0	11111111	39.52	11111111	1	国家股	1100	国家股	45.7999	65	19.2001	1	2	国家股	1100	国家股	45.7999	65	19.2001	599200000
2128	0	2013	0	0	露天煤业	2010	B06	0	2007		3		56.4257	23.3407	32.9228	23.1586	4.44542	32.9228	23.1586	4.44542	4206	56.4257	23.3407	4611000000	露天煤业	8	0	0	0	0	11111111	47.08	11111111	1	国家股	1100	国家股	45.799	65	19.201	1	2	国家股	1100	国家股	45.799	65	19.201	779000000
2128	0	2014	0	0	露天煤业	2010	B06	0	2007		3		49.3796	18.4342	39.6816	25.4577	4.53631	39.6816	25.4577	4.53631	4416	49.3796	18.4342	7464000000	露天煤业	0	0	0	0	0	11111111	47.51	11111111	1	流通A股	1100	流通A股	45.799	65	19.201	1	2	流通A股	1100	流通A股	45.799	65	19.201	934800000
2128	0	2015	0	0	露天煤业	2010	B06	0	2007		3		7.5695	14.6349	37.5967	25.939	2.20589	37.5967	25.939	2.20589	4378	7.5695	14.6349	8059000000	露天煤业	8	0	0	0	0	11111111	39.53	11111111	1	流通A股	1100	流通A股	45.11	65	19.89	1	2	流通A股	2100	流通A股	45.11	65	19.89	920700000
2128	0	2016	0	0	露天煤业	2010	B06	0	2007		3		-4.9192	5.6538	30.3259	22.7702	1.98095	30.3259	22.7702	1.98095	4431	-4.9192	5.6538	8988000000	露天煤业	8	0	0	1000	7.538e-05	11111111	36.75	11111111	1	流通A股	1100	流通A股	45.11	65	19.89	1	2	流通A股	2100	流通A股	45.11	65	19.89	920700000
2128	0	2017	0	0	露天煤业	2010	B06	0	2007		3		-41.9605	-9.4481	15.3365	12.7179	1.07739	15.3365	12.7179	1.07739	4416	-41.9605	-9.4481	9876000000	露天煤业	7	0	0	1000	7.538e-05	11111111	35.84	11111111	1	流通A股	1100	流通A股	45.11	65	19.89	1	2	流通A股	2100	流通A股	45.11	65	19.89	920700000
2128	0	2018	0	0	露天煤业	2010		0							15.3365	12.7179								9876000000		7		0	1000			35.84		1	国家股,流通A股	1100	流通A股	38.454	59.16	20.706	1	2	国家股,流通A股	2100	流通A股	38.454	59.16	20.706	966900000
2129	0	2007	0	0	中环股份			0
2129	3.47	2008	0	0	中环股份			0
2129	0	2009	0	0	中环股份			0
2129	29.1296	2010	0	0	中环股份	2012		0	2007	0.14	3		60.8128	68.8618	19.9625	14.322		19.9625	14.322		781	60.8128	68.8618								11111111	53.93	11111111
2129	0	2011	0	0	中环股份	2012	C39	0	2007	0.14	3		45.1874	22.7275	13.5025	13.8286	4.9113	13.5025	13.8286	4.9113	1150	45.1874	22.7275	1543000000	中环股份	7	2443848	0.673861	3665704	1.01077	11111111	22.19	11111111	1	国有法人股	2120	国有法人股	43.19	43.19	0	1	2	国有法人股	2120	国有法人股	43.19	43.19	0	156600000
2129	1.22	2012	0	0	中环股份	2012	C39	0	2007	0.14	3		15.5339	21.1502	10.7885	10.8253	1.46892	10.7885	10.8253	1.46892	960	15.5339	21.1502	2051000000	中环股份	7	1309180	0.271147	3749743	0.776618	11111111	23.17	11111111	1	国有法人股	2120	国有法人股	46.66	46.66	0	1	2	国有法人股	2120	国有法人股	46.66	46.66	0	225300000
2129	0.222	2013	0	0	中环股份	2012	C39	0	2007	0.14	3		-156.773	-34.0064	-6.2877	-2.7056	1.65267	-6.2877	-2.7056	1.65267	835	-156.773	-34.0064	2659000000	中环股份	6	981884	0.20336	1523673	0.315572	11111111	42.61	11111111	1	国有法人股	2120	国有法人股	46.66	46.66	0	1	2	国有法人股	2120	国有法人股	46.66	46.66	0	225300000
2129	17.6216	2014	0	0	中环股份	2012	C39	0	2007	0.14	3		224.055	135.081	6.6519	5.6856	3.32452	6.6519	5.6856	3.32452	2021	224.055	135.081	4056000000	中环股份	0	368206	0.07626	822048	0.170256	11111111	58.21	11111111	1	国有法人股	2120	国有法人股	46.66	46.66	0	1	2	国有法人股	2120	国有法人股	46.66	46.66	0	225300000
2129	17.6216	2015	0	0	中环股份	2012	C39	0	2007	0.14	3		97.6938	94.8593	11.2779	6.1523	1.15589	11.2779	6.1523	1.15589	2774	97.6938	94.8593	6516000000	中环股份	7	552309	0.07626	1233071	0.170256	11111111	70.77	11111111	1	流通A股	2120	流通A股	45.44	45.44	0	1	2	流通A股	2120	流通A股	45.44	45.44	0	329100000
2129	17.6216	2016	0	0	中环股份	2012	C39	0	2007	0.14	3		-143.618	-0.5549	-3.825	0.2844	1.15937	-3.825	0.2844	1.15937	3230	-143.618	-0.5549	9673000000	中环股份	7	552309	0.0628451	1233071	0.140306	11111111	62.4	11111111	1	国有法人股,流通A股	2120	国有法人股,流通A股	63.0616	65.88	2.8184	1	2	国有法人股,流通A股	2120	国有法人股,流通A股	63.0616	65.88	2.8184	361600000
2129	17.6216	2017	0	0	中环股份	2012	C39	0	2007	0.14	3		178.831	46.9459	2.067	2.3362	1.5322	2.067	2.3362	1.5322	3668	178.831	46.9459	10660000000	中环股份	7	0	0	397526	0.045233	11111111	65.96	11111111	1	国家股,流通A股	2120	国家股,流通A股	62.8396	65.58	2.7404	1	2	国家股,流通A股	2120	国家股,流通A股	62.8396	65.58	2.7404	361600000
2129	17.6216	2018	0	0	中环股份	2012		0		0.14					2.067	2.3362								10660000000		7		0	397526			65.96		1	国有法人股,流通A股	2120	国有法人股,流通A股	33.71	33.71	0	1	2	国有法人股,流通A股	2120	国有法人股,流通A股	33.71	33.71	0	351800000
2130	4.91	2007	0	0	沃尔核材			0
2130	0.45	2008	0	0	沃尔核材			0
2130	0.46	2009	0	0	沃尔核材			0
2130	0.14	2010	0	0	沃尔核材			0	2007				48.4377	41.0827	38.7535	21.5316		38.7535	21.5316		1020	48.4377	41.0827								11111111	54.17	11111111
2130	0.405	2011	0	0	沃尔核材		C41	0	2007				26.2123	22.2398	19.9713	13.3928	4.97811	19.9713	13.3928	4.97811	2056	26.2123	22.2398	521100000	沃尔核材	4	36397315	66.9684	30641018	56.3772	11111111	28.05	11111111	1	境内自然人持有股份	3110	境内自然人持有股份	55.7	55.7	0	1	2	境内自然人持有股份	3110	境内自然人持有股份	55.7	55.7	0	30272808
2130	8.93	2012	0	0	沃尔核材		C41	0	2007				-44.425	25.9234	6.9614	6.4682	2.27756	6.9614	6.4682	2.27756	2028	-44.425	25.9234	552700000	沃尔核材	4	72794630	66.9684	61282036	56.3772	11111111	26.71	11111111	1	境内自然人持有股份	3110	境内自然人持有股份	55.7	55.7	0	1	2	境内自然人持有股份	3110	境内自然人持有股份	55.7	55.7	0	60545616
2130	0.693	2013	0	0	沃尔核材		C41	0	2007				102.861	9.9625	13.0719	11.1785	4.84323	13.0719	11.1785	4.84323	2043	102.861	9.9625	650800000	沃尔核材	4	91623054	56.1932	1104630	0.677479	11111111	31.12	11111111	1	境内自然人持有股份	3110	境内自然人持有股份	55.7	55.7	0	1	2	境内自然人持有股份	3110	境内自然人持有股份	55.7	55.7	0	90818424
2130	0	2014	0	0	沃尔核材		C41	0	2007				40.3688	28.6634	16.6623	12.6509	7.59943	16.6623	12.6509	7.59943	2398	40.3688	28.6634	744400000	沃尔核材	4	125100000	51.165	905445	0.370212	11111111	34.1	11111111	1	高管股,流通A股	3110	高管股,流通A股	50.79	50.79	0	1	2	高管股,流通A股	3110	高管股,流通A股	50.79	50.79	0	124200000
2130	0	2015	0	0	沃尔核材		C41	0	2007				9.3144	24.3941	12.2264	10.4234	3.03733	12.2264	10.4234	3.03733	2315	9.3144	24.3941	1232000000	沃尔核材	5	149800000	51.4837	681534	0.234296	11111111	27.69	11111111	1	高管股,流通A股	3110	高管股,流通A股	51.25	51.25	0	1	2	高管股,流通A股	3110	高管股,流通A股	51.25	51.25	0	149100000
2130	0	2016	0	0	沃尔核材		C39	0	2007				9.1264	2.9282	9.9103	7.2307	1.98715	9.9103	7.2307	1.98715	2530	9.1264	2.9282	1823000000	沃尔核材	4	225600000	51.2596	2304801	0.523601	11111111	45.34	11111111	1	境内自然人持有股份,流通A股	3110	境内自然人持有股份,流通A股	50.8	50.8	0	1	2	境内自然人持有股份,流通A股	3110	境内自然人持有股份,流通A股	50.8	50.8	0	223600000
2130	0	2017	0	0	沃尔核材		C39	0	2007				-9.2317	99.7691	8.2502	7.1842	2.00851	8.2502	7.1842	2.00851	3783	-9.2317	99.7691	1878000000	沃尔核材	4	291100000	51.0038	482625	0.0845706	11111111	44.13	11111111	1	境内自然人持有股份,流通A股	3110	境内自然人持有股份,流通A股	50.94	50.94	0	1	2	境内自然人持有股份,流通A股	3110	境内自然人持有股份,流通A股	50.94	50.94	0	290700000
2130	0	2018	0	0	沃尔核材			0							8.2502	7.1842								1878000000		4		51.0038	482625			44.13		1	境内自然人持有股份,流通A股	3110	境内自然人持有股份,流通A股	42.01	42.01	0	1	2	境内自然人持有股份,流通A股	3110	境内自然人持有股份,流通A股	42.01	42.01	0	239200000
2131	0	2007	0	0	利欧股份			0
2131	1.57	2008	0	0	利欧股份			0
2131	0	2009	0	0	利欧股份			0
2131	0.693	2010	0	0	利欧股份			0	2007				67.7947	34.0643	37.6526	18.2072		37.6526	18.2072		2046	67.7947	34.0643								11111111	65.42	11111111
2131	0	2011	0	0	利欧股份		C35	0	2007				28.7774	26.6856	17.9946	13.904	4.09163	17.9946	13.904	4.09163	2196	28.7774	26.6856	643600000	利欧股份	4	50652000	67.2848	30954000	41.1185	11111111	35.82	11111111	1	境内自然人持有股份	3110	境内法人持有股份,境内自然人持有股份	30.498	32.89	2.392	1	2	境内自然人持有股份	3110	境内法人持有股份,境内自然人持有股份	30.498	32.89	2.392	20260800
2131	0.2	2012	0	0	利欧股份		C35	0	2007				52.0991	33.0216	15.7342	13.6246	1.47814	15.7342	13.6246	1.47814	2153	52.0991	33.0216	688600000	利欧股份	6	101600000	67.484	61908000	41.1185	11111111	25.94	11111111	1	境内自然人持有股份,流通A股	3110	境内自然人持有股份,流通A股	27.11	27.11	0	1	2	境内自然人持有股份,流通A股	3110	境内自然人持有股份,流通A股	27.11	27.11	0	40821504
2131	3.388	2013	0	0	利欧股份		C35	0	2007				38.0214	-18.5545	19.2562	17.2793	3.75493	19.2562	17.2793	3.75493	2600	38.0214	-18.5545	748600000	利欧股份	6	99898984	66.3516	74490367	49.4755	11111111	24.81	11111111	1	境内自然人持有股份,流通A股	3110	境内自然人持有股份,流通A股	27.11	27.11	0	1	2	境内自然人持有股份,流通A股	3110	境内自然人持有股份,流通A股	27.11	27.11	0	40821504
2131	1.54	2014	0	0	利欧股份			0	2007				16.4245	40.8771	18.8271	15.7742		18.8271	15.7742		2964	16.4245	40.8771	1055000000	利欧股份	5	153700000	51.0462	148500000	49.3051	11111111	36.5	11111111	1	境内自然人持有股份,流通A股	3110	境内自然人持有股份,流通A股	27.11	27.11	0	1	2	境内自然人持有股份,流通A股	3110	境内自然人持有股份,流通A股	27.11	27.11	0	81643008
2131	1.54	2015	0	0	利欧股份		C35	0	2007				2.2573	7.892	14.0197	10.4864	2.045	14.0197	10.4864	2.045	3617	2.2573	7.892	1818000000	利欧股份	6	153700000	48.0879	89800882	28.094	11111111	42.63	11111111	1	高管股,流通A股	3110	高管股,流通A股	27.11	27.11	0	1	2	高管股,流通A股	3110	高管股,流通A股	27.11	27.11	0	81643008
2131	1.54	2016	0	0	利欧股份		C34	0	2007				-68.3029	25.6625	4.5984	3.8302	1.49955	4.5984	3.8302	1.49955	4104	-68.3029	25.6625	2215000000	利欧股份	6	153700000	48.0879	89750882	28.0784	11111111	49.88	11111111	1	境内自然人持有股份,流通A股	3110	境内自然人持有股份,流通A股	25.54	25.54	0	1	2	境内自然人持有股份,流通A股	3110	境内自然人持有股份,流通A股	25.54	25.54	0	81643008
2131	1.54	2017	0	0	利欧股份		C34	0	2007				38.7454	13.6361	4.3483	4.2522	1.86776	4.3483	4.2522	1.86776	3961	38.7454	13.6361	2843000000	利欧股份	6	154900000	41.2487	90460409	24.085	11111111	45.27	11111111	1	境内自然人持有股份,流通A股	3110	境内自然人持有股份,流通A股	25.74	25.74	0	1	2	境内自然人持有股份,流通A股	3110	境内自然人持有股份,流通A股	25.74	25.74	0	82288438
2131	1.54	2018	0	0	利欧股份			0							4.3483	4.2522								2843000000		6		41.2487	90460409			45.27		1	境内自然人持有股份,流通A股	3110	境内自然人持有股份,流通A股	24.2	24.2	0	1	2	境内自然人持有股份,流通A股	3110	境内自然人持有股份,流通A股	24.2	24.2	0	94714205
2132	0	2007	0	0	恒星科技			0
2132	0.693	2008	0	0	恒星科技			0
2132	0	2009	0	0	恒星科技			0
2132	0	2010	0	0	恒星科技	2010		0	2007	0.03	3		58.7114	31.5591	25.8557	14.8112		25.8557	14.8112		765	58.7114	31.5591								11111111	56.2	11111111
2132	3.72	2011	0	0	恒星科技	2010	C33	0	2007	0.03	3		54.0774	52.2594	19.3273	14.6498	4.1245	19.3273	14.6498	4.1245	1050	54.0774	52.2594	1003000000	恒星科技	6	111100000	68.1214	26857000	16.4688	11111111	36.02	11111111	1	境内自然人持有股份	3110	境内自然人持有股份	38.18	38.18	0	1	2	境内自然人持有股份	3110	境内自然人持有股份	38.18	38.18	0	62260000
2132	0.1	2012	0	0	恒星科技	2010	C33	0	2007	0.03	3		-12.5324	28.8019	11.8561	10.2189	1.13669	11.8561	10.2189	1.13669	947	-12.5324	28.8019	1319000000	恒星科技	6	162200000	66.2884	37649675	15.3913	11111111	47.22	11111111	1	高管股,流通A股,境内自然人持有股份	3110	高管股,流通A股,境内自然人持有股份	38.38	38.38	0	1	2	高管股,流通A股,境内自然人持有股份	3110	高管股,流通A股,境内自然人持有股份	38.38	38.38	0	93889915
2132	0.2	2013	0	0	恒星科技	2010	C33	0	2007	0.03	3		26.7856	26.6898	12.2444	8.9597	1.90284	12.2444	8.9597	1.90284	1783	26.7856	26.6898	1825000000	恒星科技	6	155200000	63.4329	34679875	14.1772	11111111	49.59	11111111	1	高管股,流通A股,境内自然人持有股份	3110	高管股,流通A股,境内自然人持有股份	38.38	38.38	0	1	2	高管股,流通A股,境内自然人持有股份	3110	高管股,流通A股,境内自然人持有股份	38.38	38.38	0	93889915
2132	0	2014	0	0	恒星科技	2010	C33	0	2007	0.03	3		1.7321	45.311	9.176	7.3634	3.27122	9.176	7.3634	3.27122	1790	1.7321	45.311	2603000000	恒星科技	6	13304875	4.92892	0	0	11111111	55.05	11111111	1	高管股,流通A股	3110	高管股,流通A股	34.66	34.66	0	1	2	高管股,流通A股	3110	高管股,流通A股	34.66	34.66	0	93561000
2132	0	2015	0	0	恒星科技	2010	C33	0	2007	0.03	3		-26.2862	4.8673	6.4596	5.4755	1.21935	6.4596	5.4755	1.21935	2268	-26.2862	4.8673	3117000000	恒星科技	6	252200000	46.7227	41891100	7.75948	11111111	61.86	11111111	1	高管股,流通A股	3110	高管股,流通A股	34.66	34.66	0	1	2	高管股,流通A股	3110	高管股,流通A股	34.66	34.66	0	187100000
2132	0	2016	0	0	恒星科技	2010	C33	0	2007	0.03	3		-49.5533	-0.6764	1.815	4.4708	0.766784	1.815	4.4708	0.766784	2329	-49.5533	-0.6764	3295000000	恒星科技	7	252900000	46.8496	1100	0.00020375	11111111	63.4	11111111	1	高管股,流通A股	3110	高管股,流通A股	34.76	34.76	0	1	2	高管股,流通A股	3110	高管股,流通A股	34.76	34.76	0	187700000
2132	0	2017	0	0	恒星科技	2010	C33	0	2007	0.03	3		-9.8502	-9.9609	2.7391	3.8865	0.630076	2.7391	3.8865	0.630076	2452	-9.8502	-9.9609	3299000000	恒星科技	7	230000000	42.6116	42393000	7.85245	11111111	64.39	11111111	1	境内自然人持有股份,流通A股	3110	境内自然人持有股份,流通A股	34.76	34.76	0	1	2	境内自然人持有股份,流通A股	3110	境内自然人持有股份,流通A股	34.76	34.76	0	187700000
2132	0	2018	0	0	恒星科技	2010		0		0.03					2.7391	3.8865								3299000000		7		42.6116	42393000			64.39		1	境内自然人持有股份,流通A股	3110	境内自然人持有股份,流通A股	34.76	34.76	0	1	2	境内自然人持有股份,流通A股	3110	境内自然人持有股份,流通A股	34.76	34.76	0	187700000
2133	0	2007	0	0	广宇集团			0
2133	5.39	2008	0	0	广宇集团			0
2133	8.0248	2009	0	0	广宇集团			0
2133	0	2010	0	0	广宇集团	2011		0	2007	0.19	4	594	2.4376	-30.9014	27.0851	6.1735		27.0851	6.1735		89	2.4376	-30.9014								11111111	80.07	11111111
2133	4.0322	2011	0	0	广宇集团	2011	K70	0	2007	0.19	4	594	117.105	181.108	20.302	9.6542	1.39996	20.302	9.6542	1.39996	81	117.105	181.108	4431000000	广宇集团	6	72315450	29.0074	18650700	7.48123	11111111	68.7	11111111	1	境内法人持有股份	3000	境内法人持有股份,境内自然人持有股份	30.9546	44.05	13.0954	1	2	境内法人持有股份	3000	境内法人持有股份,境内自然人持有股份	30.9546	44.05	13.0954	56148750
2133	0.5059	2012	0	0	广宇集团	2011	K70	0	2007	0.19	4	594	-35.209	-27.5095	10.5323	3.9823	0.327871	10.5323	3.9823	0.327871	95	-35.209	-27.5095	5399000000	广宇集团	6	127500000	25.5634	20129648	4.03723	11111111	71.43	11111111	1	境内法人持有股份	3000	境内法人持有股份,境内自然人持有股份	30.9546	44.05	13.0954	1	2	境内法人持有股份	3000	境内法人持有股份,境内自然人持有股份	30.9546	44.05	13.0954	112300000
2133	0	2013	0	0	广宇集团	2011	K70	0	2007	0.19	4	594	27.3487	38.2967	14.1814	4.6467	0.744232	14.1814	4.6467	0.744232	181	27.3487	38.2967	6539000000	广宇集团	6	122900000	24.6562	15606385	3.13004	11111111	72.64	11111111	1	境内法人持有股份	3000	境内法人持有股份	30.9546	44.05	13.0954	1	2	境内法人持有股份	3000	境内法人持有股份	30.9546	44.05	13.0954	112300000
2133	0.693	2014	0	0	广宇集团	2011	K70	0	2007	0.19	4	594	31.3723	64.5584	16.6453	5.4035	0.452027	16.6453	5.4035	0.452027	187	31.3723	64.5584	6960000000	广宇集团	6	92925769	18.6373	7232622	1.45059	11111111	72.16	11111111	1	境内法人持有股份,流通A股	3000	境内法人持有股份,高管股,流通A股	25.5646	38.66	13.0954	1	2	境内法人持有股份,流通A股	3000	境内法人持有股份,高管股,流通A股	25.5646	38.66	13.0954	112300000
2133	0.693	2015	0	0	广宇集团	2011	K70	0	2007	0.19	4	594	51.1474	-11.193	19.1256	6.9348	0.340478	19.1256	6.9348	0.340478	306	51.1474	-11.193	6707000000	广宇集团	6	70203538	14.0801	5933622	1.19006	11111111	68.04	11111111	1	境内法人持有股份,流通A股	3000	境内法人持有股份,高管股,流通A股	21.5324	34.63	13.0976	1	2	境内法人持有股份,流通A股	3000	境内法人持有股份,高管股,流通A股	21.5324	34.63	13.0976	112300000
2133	0.693	2016	0	0	广宇集团	2011	K70	0	2007	0.19	4	594	-17.1951	2.4997	14.5101	5.3511	0.402441	14.5101	5.3511	0.402441	492	-17.1951	2.4997	7107000000	广宇集团	6	81906034	13.6893	5951239	0.994658	11111111	67.52	11111111	1	境内法人持有股份,流通A股	3110	境内法人持有股份,流通A股	13.5076	22.93	9.4224	1	2	境内法人持有股份,流通A股	3110	境内法人持有股份,流通A股	13.5076	22.93	9.4224	134800000
2133	0.693	2017	0	0	广宇集团	2011	K70	0	2007	0.19	4	594	-10.3961	-15.5186	11.5567	4.803	0.285183	11.5567	4.803	0.285183	358	-10.3961	-15.5186	8014000000	广宇集团	6	7704895	1.28775	2630489	0.439646	11111111	69.22	11111111	1	境内法人持有股份,流通A股	3110	境内法人持有股份,流通A股	13.5076	22.93	9.4224	1	2	境内法人持有股份,流通A股	3110	境内法人持有股份,流通A股	13.5076	22.93	9.4224	134800000
2133	0.693	2018	0	0	广宇集团	2011		0		0.19					11.5567	4.803								8014000000		6		1.28775	2630489			69.22		1	境内法人持有股份,流通A股	3110	境内法人持有股份,流通A股	13.0017	21.99	8.9883	1	2	境内法人持有股份,流通A股	3110	境内法人持有股份,流通A股	13.0017	21.99	8.9883	134800000
2134	0	2007	0	0	天津普林			0
2134	0	2008	0	0	天津普林			0
2134	0.13	2009	0	0	天津普林			0
2134	3.053	2010	0	0	天津普林			0	2007				49.0841	35.1754	24.5175	17.0708		24.5175	17.0708		1430	49.0841	35.1754								11111111	43.53	11111111
2134	3.89	2011	0	0	天津普林		C39	0	2007				11.0968	18.759	12.5762	11.3692	3.87012	12.5762	11.3692	3.87012	1565	11.0968	18.759	818700000	天津普林	6	0	0	0	0	11111111	14.96	11111111	1	国有法人股	2120	国有法人股	52.08	52.08	0	1	2	国有法人股	2120	国有法人股	52.08	52.08	0	52335358
2134	0.223	2012	0	0	天津普林		C39	0	2007				-70.2358	11.5916	2.5072	2.5244	1.49871	2.5072	2.5244	1.49871	1577	-70.2358	11.5916	803800000	天津普林	4	0	0	0	0	11111111	11.55	11111111	1	国有法人股	2120	国有法人股	52.08	52.08	0	1	2	国有法人股	2120	国有法人股	52.08	52.08	0	65419197
2134	25.47	2013	0	0	天津普林		C39	0	2007				-83.6865	-19.0345	0.404	0.4779	2.38014	0.404	0.4779	2.38014	1931	-83.6865	-19.0345	836700000	天津普林	4	0	0	0	0	11111111	14.68	11111111	1	国有法人股	1100	国有法人股	26.61	26.61	0	1	2	国有法人股	2120	国有法人股	52.08	52.08	0	65419197
2134	0	2014	0	0	天津普林		C39	0	2007				-774.959	52.4713	-2.7429	-2.7038	2.57128	-2.7429	-2.7038	2.57128	1723	-774.959	52.4713	824200000	天津普林	4	0	0	0	0	11111111	15.63	11111111	1	流通A股	2120	流通A股	52.08	52.08	0	1	2	流通A股	2120	流通A股	52.08	52.08	0	65419197
2134	0	2015	0	0	天津普林		C39	0	2007				113.149	-13.9574	0.4011	0.5377	1.66527	0.4011	0.5377	1.66527	1520	113.149	-13.9574	866600000	天津普林	6	0	0	0	0	11111111	19.47	11111111	1	流通A股	2120	流通A股	48.19	48.19	0	1	2	流通A股	2120	流通A股	48.19	48.19	0	62314645
2134	0	2016	0	0	天津普林		C39	0	2007				-3586.07	-9.3046	-13.5707	-10.1538	1.66923	-13.5707	-10.1538	1.66923	1718	-2123	-9.3046	810300000	天津普林	6	0	0	0	0	11111111	24.76	11111111	1	流通A股	2120	流通A股	48.32	48.32	0	1	2	流通A股	2120	流通A股	48.32	48.32	0	62314645
2134	0	2017	0	0	天津普林		C39	0	2007				45.5949	17.7197	-8.249	-5.5116	2.03481	-8.249	-5.5116	2.03481	1629	45.5949	17.7197	804700000	天津普林	4	0	0	0	0	11111111	30.29	11111111	1	流通A股	2120	流通A股	45.267	48.32	3.053	1	2	流通A股	2120	流通A股	45.267	48.32	3.053	62314645
2134	0	2018	0	0	天津普林			0							-8.249	-5.5116								804700000		4		0	0			30.29		1	流通A股	2120	流通A股	45.267	48.32	3.053	1	2	流通A股	2120	流通A股	45.267	48.32	3.053	62314645
2135	0.26	2007	0	0	东南网架			0
2135	0	2008	0	0	东南网架			0
2135	0	2009	0	0	东南网架			0
2135	0.01	2010	0	0	东南网架	2011		0	2007	0.1	3	580	115.522	54.1411	29.4955	11.1993		29.4955	11.1993		2357	115.522	54.1411								11111111	74.93	11111111
2135	6.3695	2011	0	0	东南网架	2011	E50	0	2007	0.1	3	580	-47.4947	12.6896	7.9077	6.7962	1.48005	7.9077	6.7962	1.48005	1855	-47.4947	12.6896	2462000000	东南网架	6	33566900	16.7834	22914100	11.4571	11111111	61.9	11111111	1	境内法人持有股份	3110	境内自然人持有股份,境内法人持有股份	34.605	55.86	21.255	1	2	境内法人持有股份	3110	境内自然人持有股份,境内法人持有股份	34.605	55.86	21.255	97500000
2135	0.27	2012	0	0	东南网架	2011	E50	0	2007	0.1	3	580	-43.6487	12.6395	3.1029	3.7763	0.421799	3.1029	3.7763	0.421799	2270	-43.6487	12.6395	3087000000	东南网架	6	33566900	16.7834	22914100	11.4571	11111111	69.01	11111111	1	境内法人持有股份	3110	境内自然人持有股份,境内法人持有股份	34.605	55.86	21.255	1	2	境内法人持有股份	3110	境内自然人持有股份,境内法人持有股份	34.605	55.86	21.255	97500000
2135	0	2013	0	0	东南网架	2011	E50	0	2007	0.1	3	580	57.8315	44.9253	4.4816	3.2796	0.739143	4.4816	3.2796	0.739143	2203	57.8315	44.9253	3491000000	东南网架	6	33566900	16.7834	22914100	11.4571	11111111	71.61	11111111	1	境内法人持有股份	3110	境内法人持有股份,境内自然人持有股份	34.605	55.86	21.255	1	2	境内法人持有股份	3110	境内法人持有股份,境内自然人持有股份	34.605	55.86	21.255	97500000
2135	0	2014	0	0	东南网架	2011	E50	0	2007	0.1	3	580	60.2184	7.6048	7.451	3.5084	0.862326	7.451	3.5084	0.862326	2450	60.2184	7.6048	3848000000	东南网架	6	33566900	16.7834	22914100	11.4571	11111111	72.64	11111111	1	流通A股	3110	高管股,流通A股	34.605	55.86	21.255	1	2	流通A股	3110	高管股,流通A股	34.605	55.86	21.255	97500000
2135	0	2015	0	0	东南网架	2011	E50	0	2007	0.1	3	580	13.1794	16.0602	6.7037	3.5816	0.567777	6.7037	3.5816	0.567777	2150	13.1794	16.0602	5228000000	东南网架	6	47752741	12.7579	25371150	6.77829	11111111	67.13	11111111	1	流通A股	3110	高管股,流通A股	28.2355	45.27	17.0345	1	2	流通A股	3110	高管股,流通A股	28.2355	45.27	17.0345	146300000
2135	0	2016	0	0	东南网架	2011	E48	0	2007	0.1	3	580	-1.7977	-8.3729	4.7867	3.5435	0.612269	4.7867	3.5435	0.612269	3932	-1.7977	-8.3729	5759000000	东南网架	6	95551163	12.764	50742300	6.77829	11111111	69	11111111	1	流通A股	3110	高管股,流通A股	28.5055	45.54	17.0345	1	2	流通A股	3110	高管股,流通A股	28.5055	45.54	17.0345	292500000
2135	0	2017	0	0	东南网架	2011	E48	0	2007	0.1	3	580	-27.327	11.0492	3.3934	2.6359	0.415046	3.3934	2.6359	0.415046	4324	-27.327	11.0492	6601000000	东南网架	6	97522891	13.0274	50742300	6.77829	11111111	72.18	11111111	1	流通A股	3110	高管股,流通A股	28.7655	45.8	17.0345	1	2	流通A股	3110	高管股,流通A股	28.7655	45.8	17.0345	292500000
2135	0	2018	0	0	东南网架	2011		0		0.1					3.3934	2.6359								6601000000		6		13.0274	50742300			72.18		1	流通A股	3110	境内自然人持有股份,流通A股	28.7755	45.81	17.0345	1	2	流通A股	3110	境内自然人持有股份,流通A股	28.7755	45.81	17.0345	217600000
2136	0.0892	2007	0	0	安纳达			0
2136	0.4468	2008	0	0	安纳达			0
2136	0.1355	2009	0	0	安纳达			0
2136	0	2010	0	0	安纳达			0	2007				52.0016	37.2047	28.6317	17.965		28.6317	17.965		476	52.0016	37.2047								11111111	63.33	11111111
2136	0.1355	2011	0	0	安纳达		C26	0	2007				-40.2463	13.5113	8.1002	7.375	4.36617	8.1002	7.375	4.36617	519	-40.2463	13.5113	340400000	安纳达	6	308800	0.391282	1545000	1.95768	11111111	30.82	11111111	1	国有法人股	1100	国有法人股	19.7811	35.92	16.1389	1	2	国有法人股	2120	国有法人股	19.7811	35.92	16.1389	28346400
2136	0	2012	0	0	安纳达		C26	0	2007				-516.939	0.0533	-25.0897	-17.1519	1.55396	-25.0897	-17.1519	1.55396	535	-516.939	0.0533	355000000	安纳达	6	308800	0.391282	1545000	1.95768	11111111	48.46	11111111	1	国有法人股	1100	国有法人股	19.7811	35.92	16.1389	1	2	国有法人股	2120	国有法人股	19.7811	35.92	16.1389	28346400
2136	0	2013	0	0	安纳达		C26	0	2007				121.995	7.6283	6.1171	4.9252	2.84864	6.1171	4.9252	2.84864	539	121.995	7.6283	405900000	安纳达	6	308800	0.391282	1236200	1.5664	11111111	52.07	11111111	1	国有法人股	1100	国有法人股	19.7811	35.92	16.1389	1	2	国有法人股	2120	国有法人股	19.7811	35.92	16.1389	28346400
2136	3.2058	2014	0	0	安纳达		C26	0	2007				131.869	65.7885	12.8767	9.0092	3.13402	12.8767	9.0092	3.13402	567	131.869	65.7885	412500000	安纳达	6	308800	0.391282	1452400	1.84034	11111111	46.35	11111111	1	流通A股	1100	流通A股	20.2279	40.84	20.6121	1	2	流通A股	2120	流通A股	20.2279	40.84	20.6121	28346400
2136	3.2058	2015	0	0	安纳达		C26	0	2007				111.572	30.7266	13.2014	10.0805	3.57106	13.2014	10.0805	3.57106	586	111.572	30.7266	850200000	安纳达	6	617600	0.287229	1329420	0.618277	11111111	25.1	11111111	1	国有法人股,流通A股	1100	国有法人股,流通A股	17.0221	30.91	13.8879	1	2	国有法人股,流通A股	2120	国有法人股,流通A股	17.0221	30.91	13.8879	66466784
2136	3.2058	2016	0	0	安纳达		C26	0	2007				-61.3083	-4.6607	3.4403	3.2379	2.02672	3.4403	3.2379	2.02672	729	-61.3083	-4.6607	927300000	安纳达	6	617600	0.287229	1329420	0.618277	11111111	31.28	11111111	1	国有法人股,流通A股	1100	国有法人股,流通A股	17.1576	35.83	18.6724	1	2	国有法人股,流通A股	2120	国有法人股,流通A股	17.1576	35.83	18.6724	66466784
2136	3.2058	2017	0	0	安纳达		C26	0	2007				-309.356	-27.698	-7.4657	-4.1445	1.32547	-7.4657	-4.1445	1.32547	713	-309.356	-27.698	1071000000	安纳达	6	617600	0.287229	1329420	0.618277	11111111	44.43	11111111	1	国有法人股,流通A股	1100	国有法人股,流通A股	17.0221	30.91	13.8879	1	2	国有法人股,流通A股	2120	国有法人股,流通A股	17.0221	30.91	13.8879	66466784
2136	3.2058	2018	0	0	安纳达			0							-7.4657	-4.1445								1071000000		6		0.287229	1329420			44.43		1	流通A股	1100	流通A股	17.1113	34.2	17.0887	1	2	流通A股	2120	流通A股	17.1113	34.2	17.0887	66466784
2137	20.0032	2007	0	0	实益达			0
2137	0.1166	2008	0	0	实益达			0
2137	1.9616	2009	0	0	实益达			0
2137	29.1	2010	0	0	实益达			0	2007				44.6035	-3.1271	42.6526	15.6067		42.6526	15.6067		1864	44.6035	-3.1271								11111111	61.95	11111111
2137	1.5726	2011	0	0	实益达		C39	0	2007				24.7818	149.43	19.2057	10.3171	4.85865	19.2057	10.3171	4.85865	1714	24.7818	149.43	900600000	实益达	5	2142000	1.6057	1200000	0.89955	11111111	40.3	11111111	1	境内法人持有股份	3000	境内自然人持有股份,境内法人持有股份	73.2232	73.62	0.3968	1	2	境内法人持有股份	3000	境内自然人持有股份,境内法人持有股份	44.1232	61.03	16.9068	70000000
2137	25.768	2012	0	0	实益达		C39	0	2007				-51.776	-26.5332	6.6061	4.1975	0.859749	6.6061	4.1975	0.859749	1022	-51.776	-26.5332	1217000000	实益达	5	3213000	1.6057	1800000	0.89955	11111111	56.83	11111111	1	境内法人持有股份	3000	境内法人持有股份,境内自然人持有股份	73.2232	73.62	0.3968	1	2	境内法人持有股份	3000	境内法人持有股份,境内自然人持有股份	53.22	53.22	0	105000000
2137	0	2013	0	0	实益达		C39	0	2007				-75.9916	-30.2642	1.2189	0.7586	3.41039	1.2189	0.7586	3.41039	1034	-75.9916	-30.2642	755900000	实益达	5	4176900	1.6057	2340000	0.89955	11111111	34.58	11111111	1	境内法人持有股份	3000	境内法人持有股份,境内自然人持有股份	73.2232	73.62	0.3968	1	2	境内法人持有股份	3000	境内法人持有股份,境内自然人持有股份	44.1232	61.03	16.9068	136500000
2137	7.2004	2014	0	0	实益达		C39	0	2007				294.91	115.837	5.3046	2.3753	2.44473	5.3046	2.3753	2.44473	2301	294.91	115.837	1293000000	实益达	7	4094400	1.57398	2257500	0.867835	11111111	61.73	11111111	1	流通A股	3110	高管股,流通A股	69.8912	70.22	0.3288	1	2	流通A股	3110	高管股,流通A股	69.8912	70.22	0.3288	136500000
2137	7.2004	2015	0	0	实益达		C39	0	2007				38.1211	29.632	7.0934	3.5474	1.63519	7.0934	3.5474	1.63519	2718	38.1211	29.632	1164000000	实益达	6	4796280	1.5365	2709000	0.867835	11111111	53.17	11111111	1	流通A股	3110	高管股,流通A股	68.3186	68.63	0.3114	1	2	流通A股	3110	高管股,流通A股	68.3186	68.63	0.3114	161500000
2137	7.2004	2016	0	0	实益达		C39	0	2007				-15.1468	-34.1344	6.0299	3.2099	1.90686	6.0299	3.2099	1.90686	1560	-15.1468	-34.1344	884000000	实益达	5	4766280	1.52689	2709000	0.867835	11111111	37.68	11111111	1	流通A股	3110	高管股,流通A股	66.357	66.63	0.273	1	2	流通A股	3110	高管股,流通A股	66.357	66.63	0.273	161300000
2137	7.2004	2017	0	0	实益达		C39	0	2007				-720.317	-45.5194	-36.7551	-21.0138	2.08715	-36.7551	-17.6909	2.08715	1154	-720.317	-45.5194	869800000	实益达	3	5502978	1.20045	3159000	0.68912	11111111	43.16	11111111	1	流通A股	3110	境内自然人持有股份,流通A股	59.1566	59.37	0.2134	1	2	流通A股	3110	境内自然人持有股份,流通A股	59.1566	59.37	0.2134	217700000
2137	7.2004	2018	0	0	实益达			0							-36.7551	-21.0138								869800000		3		1.20045	3159000			43.16		1	流通A股	3110	境内自然人持有股份,流通A股	59.04	59.04	0	1	2	流通A股	3110	境内自然人持有股份,流通A股	59.04	59.04	0	217700000
2138	2.5297	2007	0	0	顺络电子			0
2138	3.8965	2008	0	0	顺络电子			0
2138	0	2009	0	0	顺络电子			0
2138	0.262	2010	0	0	顺络电子	2003		0	2007	0.2	2	969	22.0876	24.4502	38.1956	24.4645		38.1956	24.4645		640	22.0876	24.4502								11111111	44.83	11111111
2138	1.9598	2011	0	0	顺络电子	2003	C39	0	2007	0.2	2	969	25.2858	27.6815	18.9139	14.5562	5.03962	18.9139	14.5562	5.03962	679	25.2858	27.6815	561400000	顺络电子	7	0	0	0	0	11111111	18.2	11111111	1	境外法人持有股份	3120	境外法人持有股份	44.6755	44.68	0.0045	1	2	境外法人持有股份	3120	境外法人持有股份	44.6755	44.68	0.0045	42000000
2138	0	2012	0	0	顺络电子	2003	C39	0	2007	0.2	2	969	-24.2068	57.8629	8.8243	7.9854	1.59914	8.8243	7.9854	1.59914	1195	-24.2068	57.8629	670100000	顺络电子	7	0	0	0	0	11111111	25.74	11111111	1	境外法人持有股份	3120	境外法人持有股份	44.6755	44.68	0.0045	1	2	境外法人持有股份	3120	境外法人持有股份	44.6755	44.68	0.0045	42000000
2138	5.72	2013	0	0	顺络电子	2003	C39	0	2007	0.2	2	969	45.5626	29.8451	12.0296	11.142	3.71465	12.0296	11.142	3.71465	1303	45.5626	29.8451	665500000	顺络电子	7	0	0	0	0	11111111	21.24	11111111	1	境外法人持有股份	3120	境外法人持有股份	44.6755	44.68	0.0045	1	2	境外法人持有股份	3120	境外法人持有股份	44.6755	44.68	0.0045	54600000
2138	5.3695	2014	0	0	顺络电子	2003	C39	0	2007	0.2	2	969	55.9595	37.7719	16.4986	14.3058	5.23488	16.4986	14.3058	5.23488	1681	55.9595	37.7719	1028000000	顺络电子	7	0	0	702000	0.361246	11111111	37.98	11111111	1	流通A股	3120	流通A股	42.1458	42.15	0.0042	1	2	流通A股	3120	流通A股	42.1458	42.15	0.0042	81900000
2138	5.3695	2015	0	0	顺络电子	2003	C39	0	2007	0.2	2	969	-16.4113	22.5514	9.1146	8.6668	2.22754	9.1146	8.6668	2.22754	1718	-16.4113	22.5514	1315000000	顺络电子	4	0	0	70200	0.0330604	11111111	14.84	11111111	1	流通A股	3120	流通A股	36.7763	36.78	0.0037	1	2	流通A股	3120	流通A股	36.7763	36.78	0.0037	78100000
2138	5.3695	2016	0	0	顺络电子	2003	C39	0	2007	0.2	2	969	52.7776	35.3356	10.5927	10.0756	2.46294	10.5927	10.0756	2.46294	2148	52.7776	35.3356	1620000000	顺络电子	4	0	0	789750	0.251247	11111111	26.48	11111111	1	流通A股	3120	流通A股	34.8165	34.82	0.0035	1	2	流通A股	3120	流通A股	34.8165	34.82	0.0035	109500000
2138	5.3695	2017	0	0	顺络电子	2003	C39	0	2007	0.2	2	969	22.5511	36.8983	11.7354	9.2788	2.61806	11.7354	9.2788	2.61806	2444	22.5511	36.8983	2160000000	顺络电子	4	3000000	0.914405	724850	0.220935	11111111	36.03	11111111	1	流通A股	3120	流通A股	30.92	30.92	0	1	2	流通A股	3120	流通A股	30.92	30.92	0	101500000
2138	5.3695	2018	0	1	顺络电子	2003		1		0.2					11.7354	9.2788								2160000000		4		0.914405	724850			36.03		1	流通A股	3120	流通A股	25.2	25.2	0	1	2	流通A股	3120	流通A股	25.2	25.2	0	93359990
2139	0	2007	0	1	拓邦股份			1
2139	0	2008	0	1	拓邦股份			1
2139	0	2009	0	1	拓邦股份			1
2139	3.71	2010	0	1	拓邦股份	2001		1	2007	0.23	2	1039	11.6838	-0.1548	26.0982	8.6316		26.0982	8.6316		1361	11.6838	-0.1548								11111111	70.82	11111111
2139	0	2011	0	1	拓邦股份	2001	C39	1	2007	0.23	2	1039	1.6431	10.9707	11.4266	5.5842	3.11843	11.4266	5.5842	3.11843	1600	1.6431	10.9707	490200000	拓邦电子	6	23488000	46.976	840000	1.68	11111111	43.14	11111111	1	境内自然人持有股份	3110	境内自然人持有股份	32.14	32.14	0	1	2	境内自然人持有股份	3110	境内自然人持有股份	32.14	32.14	0	16072000
2139	0.336	2012	0	1	拓邦股份	2001	C39	1	2007	0.23	2	1039	77.2904	29.1452	12.4298	8.3296	1.94978	12.4298	8.3296	1.94978	1459	77.2904	29.1452	466700000	拓邦电子	4	45200000	45.2	33697500	33.6975	11111111	32.83	11111111	1	境内自然人持有股份	3110	境内自然人持有股份	32.14	32.14	0	1	2	境内自然人持有股份	3110	境内自然人持有股份	32.14	32.14	0	32144000
2139	0.35	2013	0	1	拓邦股份	2001	C39	1	2007	0.23	2	1039	22.1189	-8.465	13.6831	10.7471	4.42988	13.6831	10.7471	4.42988	2309	22.1189	-8.465	508500000	拓邦股份	5	58714220	41.9387	46603825	33.2884	11111111	32.46	11111111	1	境内自然人持有股份	3110	境内自然人持有股份	32.14	32.14	0	1	2	境内自然人持有股份	3110	境内自然人持有股份	32.14	32.14	0	45001600
2139	0.693	2014	0	1	拓邦股份	2001	C39	1	2007	0.23	2	1039	60.6724	61.2252	19.37	13.8559	5.03099	19.37	13.8559	5.03099	2760	60.6724	61.2252	705900000	拓邦股份	5	68975264	41.0567	55290510	32.911	11111111	41.89	11111111	1	高管股,流通A股	3110	高管股,流通A股	31.79	31.79	0	1	2	高管股,流通A股	3110	高管股,流通A股	31.79	31.79	0	53401920
2139	0.693	2015	0	1	拓邦股份	2001	C39	1	2007	0.23	2	1039	-1.6791	8.9539	15.4957	10.7673	1.77049	15.4957	10.7673	1.77049	3160	-1.6791	8.9539	864400000	拓邦股份	6	66546672	39.6111	57290760	34.1016	11111111	41.95	11111111	1	高管股,流通A股	3110	高管股,流通A股	31.79	31.79	0	1	2	高管股,流通A股	3110	高管股,流通A股	31.79	31.79	0	53401920
2139	0.693	2016	0	1	拓邦股份	2001	C38	1	2007	0.23	2	1039	-52.8782	-1.1502	6.7544	5.544	1.50334	6.7544	5.544	1.50334	3278	-52.8782	-1.1502	880400000	拓邦股份	7	79807502	36.5419	63544884	29.0956	11111111	42.82	11111111	1	高管股,流通A股	3110	高管股,流通A股	28.08	28.08	0	1	2	高管股,流通A股	3110	高管股,流通A股	28.08	28.08	0	61322496
2139	0.693	2017	0	1	拓邦股份	2001	C38	1	2007	0.23	2	1039	17.0168	4.0991	8.0699	5.4974	2.26025	8.0699	5.4974	2.26025	3389	17.0168	4.0991	891900000	拓邦股份	6	79547388	36.4228	63284770	28.9765	11111111	42.29	11111111	1	境内自然人持有股份,流通A股	3110	境内自然人持有股份,流通A股	28.08	28.08	0	1	2	境内自然人持有股份,流通A股	3110	境内自然人持有股份,流通A股	28.08	28.08	0	61322496
2139	0.693	2018	0	1	拓邦股份	2001		1		0.23					8.0699	5.4974								891900000		6		36.4228	63284770			42.29		1	境内自然人持有股份,流通A股	3110	境内自然人持有股份,流通A股	28.08	28.08	0	1	2	境内自然人持有股份,流通A股	3110	境内自然人持有股份,流通A股	28.08	28.08	0	61322496
2140	0.693	2007	0	0	东华科技			0
2140	0	2008	0	0	东华科技			0
2140	0	2009	0	0	东华科技			0
2140	0.262	2010	0	0	东华科技			0	2007				34.48	29.1818	27.7658	9.6832		27.7658	9.6832		624	34.48	29.1818								11111111	69.86	11111111
2140	15.1765	2011	0	0	东华科技		M74	0	2007				41.5217	68.2797	17.7274	6.9187	4.23176	17.7274	6.9187	4.23176	685	41.5217	68.2797	1539000000	东华科技	6	2050000	3.05914	2100000	3.13375	11111111	62.4	11111111	1	国有法人股	1100	国有法人股	60.01	60.01	0	1	2	国有法人股	1100	国有法人股	60.01	60.01	0	40212400
2140	4.8008	2012	0	0	东华科技		M74	0	2007				30.9836	50.8064	14.6148	5.3635	1.18316	14.6148	5.3635	1.18316	726	30.9836	50.8064	2293000000	东华科技	6	3256000	3.03675	3360000	3.13375	11111111	71.19	11111111	1	国有法人股	1100	国有法人股	55.2092	60.01	4.8008	1	2	国有法人股	1100	国有法人股	55.2092	60.01	4.8008	64339840
2140	0.6004	2013	0	0	东华科技		M74	0	2007				44.5704	28.1196	19.2678	6.3455	2.48781	19.2678	6.3455	2.48781	733	44.5704	28.1196	2342000000	东华科技	6	3980800	2.85596	4134000	2.96587	11111111	70.11	11111111	1	国有法人股	1100	国有法人股	55.2092	60.01	4.8008	1	2	国有法人股	1100	国有法人股	55.2092	60.01	4.8008	83641792
2140	0	2014	0	0	东华科技		M74	0	2007				51.0873	3.6964	25.1862	9.1123	4.43168	25.1862	9.1123	4.43168	762	51.0873	3.6964	2585000000	东华科技	6	6312900	2.26454	7737700	2.77564	11111111	66.11	11111111	1	流通A股	1100	流通A股	55.2092	60.01	4.8008	1	2	流通A股	1100	流通A股	55.2092	60.01	4.8008	167300000
2140	0	2015	0	0	东华科技		E50	0	2007				40.9895	27.8156	28.0713	9.9063	2.68003	28.0713	9.9063	2.68003	823	40.9895	27.8156	3828000000	东华科技	6	0	0	0	0	11111111	70.89	11111111	1	流通A股	1100	流通A股	40.0327	60.01	19.9773	1	2	流通A股	1100	流通A股	40.0327	60.01	19.9773	267700000
2140	0	2016	0	0	东华科技		E48	0	2007				21.3739	29.9932	26.7616	9.3122	2.18564	26.7616	9.3122	2.18564	1008	21.3739	29.9932	4486000000	东华科技	6	8480115	1.90122	9978480	2.23715	11111111	68.83	11111111	1	流通A股	1100	流通A股	40.0327	60.01	19.9773	1	2	流通A股	1100	流通A股	40.0327	60.01	19.9773	267700000
2140	0	2017	0	0	东华科技		E48	0	2007				-29.3853	-10.9715	15.7622	5.8599	1.8244	15.7622	5.8599	1.8244	1069	-29.3853	-10.9715	4611000000	东华科技	5	5216136	1.16945	5600840	1.2557	11111111	65.04	11111111	1	流通A股	1100	流通A股	39.4323	59.11	19.6777	1	2	流通A股	1100	流通A股	39.4323	59.11	19.6777	263700000
2140	0	2018	0	0	东华科技			0							15.7622	5.8599								4611000000		5		1.16945	5600840			65.04		1	流通A股	1100	流通A股	39.4323	59.11	19.6777	1	2	流通A股	1100	流通A股	39.4323	59.11	19.6777	263700000
2141	0	2007	0	0	蓉胜超微			0
2141	8.104	2008	0	0	蓉胜超微			0
2141	3.601	2009	0	0	蓉胜超微			0
2141	0.6633	2010	0	0	蓉胜超微	2000		0	2007	0.25	1	422	25.8118	61.0448	22.1	11.5677		22.1	11.5677		735	25.8118	61.0448								11111111	59	11111111
2141	0	2011	0	0	蓉胜超微	2000	C39	0	2007	0.25	1	422	3.4742	21.7476	11.7255	8.9572	3.48048	11.7255	8.9572	3.48048	648	3.4742	21.7476	464000000	蓉胜超微	6	0	0	0	0	11111111	32.35	11111111	1	境内法人持有股份	3110	境内法人持有股份	17.7731	22.69	4.9169	1	2	境内法人持有股份	3110	境内法人持有股份	17.7731	22.69	4.9169	18422250
2141	0	2012	0	0	蓉胜超微	2000	C39	0	2007	0.25	1	422	-96.8484	-3.3562	0.4637	2.1984	1.28858	0.4637	2.1984	1.28858	521	-96.8484	-3.3562	436700000	蓉胜超微	6	0	0	0	0	11111111	30.13	11111111	1	境内法人持有股份	3110	境内法人持有股份,境外法人持有股份	25.8771	32.82	6.9429	1	2	境内法人持有股份	3110	境内法人持有股份,境外法人持有股份	25.8771	32.82	6.9429	18422250
2141	1.4608	2013	0	0	蓉胜超微	2000	C39	0	2007	0.25	1	422	315.12	-21.6992	1.1033	1.8863	2.30268	1.1033	1.8863	2.30268	684	315.12	-21.6992	538100000	蓉胜超微	5	0	0	0	0	11111111	42.68	11111111	1	境内法人持有股份	3110	境内法人持有股份,境外法人持有股份	17.7731	22.69	4.9169	1	2	境内法人持有股份	3110	境内法人持有股份,境外法人持有股份	17.7731	22.69	4.9169	25791150
2141	8.104	2014	0	0	蓉胜超微	2000	C39	0	2007	0.25	1	422	432.492	92.5136	5.2307	5.0905	2.05578	5.2307	5.0905	2.05578	1128	432.492	92.5136	671900000	蓉胜超微	5	0	0	0	0	11111111	51.31	11111111	1	流通A股	3110	流通A股	17.7731	22.69	4.9169	1	2	流通A股	3110	流通A股	17.7731	22.69	4.9169	25791150
2141	8.104	2015	0	0	蓉胜超微	2000	C39	0	2007	0.25	1	422	-78.7942	14.0912	1.0169	2.7721	1.53614	1.0169	2.7721	1.53614	1292	-78.7942	14.0912	740000000	蓉胜超微	3	0	0	0	0	11111111	55.33	11111111	1	流通A股	3110	流通A股	21.3741	21.59	0.2159	1	2	流通A股	3110	流通A股	21.3741	21.59	0.2159	39265840
2141	8.104	2016	0	0	蓉胜超微	2000	C39	0	2007	0.25	1	422	31.2877	-19.1362	1.0754	3.7012	1.31253	1.0754	3.7012	1.31253	829	31.2877	-19.1362	665200000	蓉胜超微	3	0	0	0	0	11111111	49.64	11111111	1	流通A股	3110	流通A股	21.3741	21.59	0.2159	1	2	流通A股	3110	流通A股	21.3741	21.59	0.2159	39265840
2141	8.104	2017	0	0	蓉胜超微	2000	C39	0	2007	0.25	1	422	88.0226	10.2805	2.7108	4.3625	1.91959	2.7108	4.3625	1.91959	848	88.0226	10.2805	677500000	蓉胜超微	3	0	0	0	0	11111111	49.51	11111111	1	流通A股	3110	流通A股	20.7108	20.92	0.2092	1	2	流通A股	3110	流通A股	20.7108	20.92	0.2092	38045840
2141	8.104	2018	0	0	蓉胜超微	2000		0		0.25					2.7108	4.3625								677500000		3		0	0			49.51		1	流通A股	3110	流通A股	19.25	25	5.75	1	2	流通A股	3110	流通A股	17.5	25	7.5	45472000
2142	0	2007	0	0	宁波银行			0
2142	0	2008	0	0	宁波银行			0
2142	10.8	2009	0	0	宁波银行			0
2142	10.8	2010	0	0	宁波银行	2006		0	2007	0.12	3		33.9302	30.0859	23.4829			23.4829			1393	33.9302	30.0859								11111111		11111111
2142	10.8	2011	0	0	宁波银行	2006	J66	0	2007	0.12	3		50.4661	40.1662	16.9554		0.726055	16.9554		0.726055	1943	50.4661	40.1662		宁波银行	12	26301947	1.05208	31955547	1.27822	11111111		11111111	1							1	2	国家股	2000	国家股	10.8	10.8	0
2142	0	2012	0	0	宁波银行	2006	J66	0	2007	0.12	3		40.0248	51.6987	15.8283		0.164628	15.8283		0.164628	2818	40.0248	51.6987		宁波银行	12	26301947	1.05208	26585547	1.06342	11111111		11111111	1							1	2	国家股	2000	国家股	10.8	10.8	0
2142	13.74	2013	0	0	宁波银行	2006	J66	0	2007	0.12	3		9.4394	22.6721	15.7163		0.267674	15.7163		0.267674	3412	9.4394	22.6721		宁波银行	11	22750000	0.91	18628000	0.74512	11111111		11111111	1							1	2	国家股	2000	国家股	10.8	10.8	0
2142	6.26	2014	0	0	宁波银行	2006	J66	0	2007	0.12	3		59.3188	41.5857	18.1273		0.135826	18.1273		0.148766	4057	59.3188	41.5857		宁波银行	12	19268500	0.668159	16433000	0.569834	11111111		11111111	1							1	2	境外法人持有股份,流通A股	1230	境外法人持有股份,流通A股	13.74	13.74	0
2142	6.26	2015	0	0	宁波银行	2006	J66	0	2007	0.12	3		40.1176	34.747	18.8115		0.101405	18.8115		0.148766	4776	40.1176	34.747		宁波银行	13	15270692	0.52953	13432770	0.465798	11111111		11111111	1							1	2	境外法人持有股份,流通A股	1230	境外法人持有股份,流通A股	13.74	13.74	0
2142	6.26	2016	0	0	宁波银行	2006	J66	0	2007	0.12	3		25.0384	29.8225	19.9267		0.082299	19.9267		0.148766	5329	25.0384	29.8225		宁波银行	11	9911831	0.343705	9556097	0.331369	11111111		11111111									2	境外法人持有股份,流通A股	1230	境外法人持有股份,流通A股	13.74	13.74	0
2142	6.26	2017	0	0	宁波银行	2006	J66	0	2007	0.12	3		19.152	23.3966	20.3557		0.056903	20.3557		0.148766	6310	19.152	23.3966		宁波银行	12	8617460	0.298821	8287117	0.287366	11111111		11111111	1							1	2	流通A股	1230	流通A股	13.74	13.74	0
2142	6.26	2018	0	0	宁波银行	2006		0		0.12					20.3557											12		0.298821	8287117					1							1	2	国有法人股,流通A股	2120	国有法人股,流通A股	20	20	0
2143	30.23	2007	0	0	印纪传媒			0
2143	3.12	2008	0	0	印纪传媒			0
2143	0	2009	0	0	印纪传媒			0
2143	0.262	2010	0	0	印纪传媒			0	2007				148.487	3.4377	25.1655	9.243		25.1655	9.243		3508	148.487	3.4377								11111111	68.33	11111111
2143	15.9322	2011	0	0	印纪传媒		C13	0	2007				24.8219	16.7979	14.8853	8.2585	2.99674	14.8853	8.2585	2.99674	3800	24.8219	16.7979	1010000000	高金食品	6	75360012	70.4299	40320494	37.6827	11111111	49.24	11111111	1	境内自然人持有股份	3110	境内自然人持有股份	33.35	33.35	0	1	2	境内自然人持有股份	3110	境内自然人持有股份	33.35	33.35	0	35680006
2143	0.405	2012	0	0	印纪传媒		C13	0	2007				-80.8589	8.2964	1.4217	3.4445	0.845973	1.4217	3.4445	0.845973	2794	-80.8589	8.2964	999800000	高金食品	6	119000000	74.1682	66280741	41.2964	11111111	48.88	11111111	1	境内自然人持有股份	3110	境内自然人持有股份	33.35	33.35	0	1	2	境内自然人持有股份	3110	境内自然人持有股份	33.35	33.35	0	53520009
2143	0	2013	0	0	印纪传媒		C13	0	2007				-31.4177	-19.6062	1.5598	1.7591	1.60556	1.5598	1.7591	1.60556	2931	-31.4177	-19.6062	1369000000	高金食品	6	113000000	70.4299	60089995	37.4392	11111111	58.7	11111111	1	境内自然人持有股份	3110	境内自然人持有股份	33.35	33.35	0	1	2	境内自然人持有股份	3110	境内自然人持有股份	33.35	33.35	0	53520009
2143	0	2014	0	0	印纪传媒		C13	0	2007				-630.681	21.4496	-4.9677	-0.2582	1.09868	-4.9677	-0.2582	1.09868	4177	-630.681	21.4496	1500000000	高金食品	6	102400000	63.793	5847686	3.64342	11111111	61.12	11111111	1	高管股,流通A股	3110	高管股,流通A股	30.23	30.23	0	1	2	高管股,流通A股	3110	高管股,流通A股	30.23	30.23	0	48520009
2143	0	2015	0	0	印纪传媒		C13	0	2007				372.902	20.2167	13.6531	9.1528	0.753737	13.6531	9.1528	0.753737	3091	372.902	20.2167	1623000000	高金食品	6	101100000	62.96	4510761	2.81044	11111111	58.66	11111111	1	高管股,流通A股	3110	高管股,流通A股	30.23	30.23	0	1	2	高管股,流通A股	3110	高管股,流通A股	30.23	30.23	0	48520009
2143	0	2016	0	0	印纪传媒		C13	0	2007				-80.1835	18.4635	2.0726	4.0309	0.532407	2.0726	4.0309	0.532407	2836	-80.1835	18.4635	2026000000	高金食品	6	131400000	62.96	5863990	2.81044	11111111	67.42	11111111	1	高管股,流通A股	3110	高管股,流通A股	30.23	30.23	0	1	2	高管股,流通A股	3110	高管股,流通A股	30.23	30.23	0	63076012
2143	0	2017	0	0	印纪传媒			0	2007				-293.443	24.7777	-5.022	0.3638		-5.022	0.3638		2785	-293.443	24.7777	1826000000	高金食品	6	3914008	1.87587	3914008	1.87587	11111111	67.97	11111111	1	境内自然人持有股份,流通A股	3110	境内自然人持有股份,流通A股	60.46	60.46	0	1	2	境内自然人持有股份,流通A股	3110	境内自然人持有股份,流通A股	60.46	60.46	0	126200000
2143	0	2018	0	0	印纪传媒			0							-5.022	0.3638								1826000000		6		1.87587	3914008			67.97		1	境内自然人持有股份,流通A股	3110	境内法人持有股份,境内自然人持有股份,流通A股	76.3922	76.52	0.1278	1	2	境内自然人持有股份,流通A股	3110	境内法人持有股份,境内自然人持有股份,流通A股	76.3922	76.52	0.1278	705100000
2144	0	2007	0	0	宏达高科			0
2144	0	2008	0	0	宏达高科			0
2144	0	2009	0	0	宏达高科			0
2144	10.23	2010	0	0	宏达高科	2013		0	2007	0.11	3	604	83.3632	80.3767	17.2533	10.9674		17.2533	10.9674		422	83.3632	80.3767								11111111	61.36	11111111
2144	3.59	2011	0	0	宏达高科	2013	C17	0	2007	0.11	3	604	-8.8755	3.8886	9.6716	8.8502	6.38723	9.6716	8.8502	6.38723	436	-8.8755	3.8886	442800000	宏达经编	7	46195615	43.0372	8436379	7.85958	11111111	33.09	11111111	1	境内自然人持有股份	3110	境内自然人持有股份	35.18	35.18	0	1	2	境内自然人持有股份	3110	境内自然人持有股份	35.18	35.18	0	37759236
2144	0	2012	0	0	宏达高科	2013	C17	0	2007	0.11	3	604	-65.4457	-14.0815	2.3685	3.1748	1.40211	2.3685	3.1748	1.40211	439	-65.4457	-14.0815	437900000	宏达经编	7	46195615	43.0372	8436379	7.85958	11111111	33.14	11111111	1	境内自然人持有股份	3110	境内自然人持有股份	35.18	35.18	0	1	2	境内自然人持有股份	3110	境内自然人持有股份	35.18	35.18	0	37759236
2144	0	2013	0	0	宏达高科	2013	C17	0	2007	0.11	3	604	57.2642	-1.3778	3.8557	3.2083	3.2759	3.8557	3.2083	3.2759	441	57.2642	-1.3778	433800000	宏达经编	2	37759236	35.1776	8436379	7.85958	11111111	32.37	11111111	1	境内自然人持有股份	3110	境内自然人持有股份	35.18	35.18	0	1	2	境内自然人持有股份	3110	境内自然人持有股份	35.18	35.18	0	37759236
2144	0	2014	0	0	宏达高科	2013	C17	0	2007	0.11	3	604	254.392	37.2313	5.6269	4.7495	1.75349	5.6269	4.7495	1.75349	459	254.392	37.2313	968500000	宏达高科	5	67639518	44.6941	3101882	2.04963	11111111	23.92	11111111	1	境内自然人持有股份,流通A股	3110	境内自然人持有股份,流通A股	24.95	24.95	0	1	2	境内自然人持有股份,流通A股	3110	境内自然人持有股份,流通A股	24.95	24.95	0	37759236
2144	0	2015	0	0	宏达高科	2013	C17	0	2007	0.11	3	604	75.0338	43.548	6.2682	5.4549	1.39621	6.2682	5.4549	1.39621	698	75.0338	43.548	1458000000	宏达高科	6	67539618	44.6281	3091882	2.04302	11111111	24.4	11111111	1	境内自然人持有股份,流通A股	3110	境内自然人持有股份,流通A股	24.95	24.95	0	1	2	境内自然人持有股份,流通A股	3110	境内自然人持有股份,流通A股	24.95	24.95	0	37759236
2144	0	2016	0	0	宏达高科	2013	C17	0	2007	0.11	3	604	63.2847	6.9642	9.7486	9.1953	1.26228	9.7486	9.1953	1.26228	735	63.2847	6.9642	1535000000	宏达高科	6	61111652	40.3807	3063916	2.02454	11111111	18.13	11111111	1	境内自然人持有股份,流通A股	3110	境内自然人持有股份,流通A股	24.95	24.95	0	1	2	境内自然人持有股份,流通A股	3110	境内自然人持有股份,流通A股	24.95	24.95	0	37759236
2144	0	2017	0	0	宏达高科	2013	C17	0	2007	0.11	3	604	-29.4365	-6.8146	5.2182	4.7688	1.61561	5.2182	4.7688	1.61561	712	-29.4365	-6.8146	2179000000	宏达高科	6	60211652	34.0636	4157302	2.35191	11111111	14.63	11111111	1	境内自然人持有股份,流通A股	3110	境内自然人持有股份,流通A股	21.36	21.36	0	1	2	境内自然人持有股份,流通A股	3110	境内自然人持有股份,流通A股	21.36	21.36	0	37759236
2144	0	2018	0	0	宏达高科	2013		0		0.11					5.2182	4.7688								2179000000		6		34.0636	4157302			14.63		1	境内自然人持有股份,流通A股	3110	境内自然人持有股份,流通A股	21.36	21.36	0	1	2	境内自然人持有股份,流通A股	3110	境内自然人持有股份,流通A股	21.36	21.36	0	37759236
2145	0	2007	0	0	中核钛白			0
2145	2.63	2008	0	0	中核钛白			0
2145	40.2522	2009	0	0	中核钛白			0
2145	0.0022	2010	0	0	中核钛白			0	2007				25.4109	16.3879	12.4213	6.5933		12.4213	6.5933		1113	25.4109	16.3879								111...11	64.11	111...11
2145	0	2011	0	0	中核钛白		C26	0	2007				-58.315	-12.7231	3.3431	3.7637	3.59778	3.3431	3.7637	3.59778	1116	-58.315	-12.7231	1123000000	中核钛白	7	0	0	0	0	111...11	38.06	111...11	1	国家股						1	2	国家股	1100	国家股	40.2522	40.2522	0	76479232
2145	24.46	2012	0	0	中核钛白		C26	0	2007				-1627.88	-38.3107	-48.4356	-23.8843	0.993885	-48.4356	-17.6909	0.993885	1132	-1627.88	-38.3107	919500000	中核钛白	6	0	0	0	0	111...11	53.46	111...11	1	国家股	1100	国家股	40.2522	40.2522	0	1	2	国家股	1100	国家股	40.2522	40.2522	0	76479232
2145	29.55	2013	0	0	中核钛白			0	2007						-48.4356	-23.8843								919500000		6		0	0			53.46		1	国家股					0	1	2	国家股	1100	国家股	40.2522	40.2522	0	76479232
2145	40.2522	2014	0	0	中核钛白			0	2007						-48.4356	-23.8843								919500000		6		0	0			53.46		1	国有法人股					0	1	2	国有法人股	1100	国有法人股	40.2522	40.2522	0	76479232
2145	40.2522	2015	0	0	中核钛白			0	2007						-48.4356	-23.8843								919500000		6		0	0			53.46		1	流通A股	1100	流通A股	40.25	40.25	0	1	2	流通A股	1100	流通A股	40.25	40.25	0	76479232
2145	40.2522	2016	0	0	中核钛白		C26	0	2007				102.481	5.0832	1.4212	2.8633	4.04294	1.4212	2.8633	4.04294	961	102.481	5.0832	520700000	中核钛白	6	45000000	23.6842	37000000	19.4737	111...11	66.27	111...11							0		2	境内自然人持有股份	3110	境内自然人持有股份	15.79	15.79	0
2145	40.2522	2017	0	0	中核钛白		C26	0	2007				254.889	260.098	2.4487	5.4092	1.01667	2.4487	5.4092	1.01667	2847	254.889	260.098	3005000000	中核钛白	7	179100000	43.6673	146100000	35.6136	111...11	60.42	111...11	1	境内自然人持有股份	3110	境内自然人持有股份	29.55	29.55	0	1	2	境内自然人持有股份	3110	境内自然人持有股份	29.55	29.55	0	121200000
2145	40.2522	2018	0	0	中核钛白			0							2.4487	5.4092								3005000000		7		43.6673	146100000			60.42		1	境内自然人持有股份	3110	境内自然人持有股份	26.92	26.92	0	1	2	境内自然人持有股份	3110	境内自然人持有股份	26.92	26.92	0	121200000
2146	0.8787	2007	0	0	荣盛发展			0
2146	5.4757	2008	0	0	荣盛发展			0
2146	1.8024	2009	0	0	荣盛发展			0
2146	0.0846	2010	0	0	荣盛发展			0	2007				32.6267	14.3507	33.6856	13.8329		33.6856	13.8329		351	32.6267	14.3507								11111111	74.43	11111111
2146	0	2011	0	0	荣盛发展		K70	0	2007				64.1761	27.6533	24.1949	11.9493	2.99402	24.1949	11.9493	2.99402	611	64.1761	27.6533	4840000000	荣盛发展	6	71808000	17.952	1782000	0.4455	11111111	63.66	11111111	1	境内法人持有股份	3110	境内自然人持有股份,境内法人持有股份	61.7145	78.35	16.6355	1	2	境内法人持有股份	3110	境内自然人持有股份,境内法人持有股份	61.7145	78.35	16.6355	171800000
2146	8.086	2012	0	0	荣盛发展		K70	0	2007				30.3277	16.3111	19.2861	8.6775	0.665207	19.2861	8.6775	0.665207	753	30.3277	16.3111	6530000000	荣盛发展	6	143700000	17.9615	3564000	0.4455	11111111	67.98	11111111	1	境内法人持有股份	3110	境内法人持有股份,境内自然人持有股份	53.6285	78.36	24.7315	1	2	境内法人持有股份	3110	境内法人持有股份,境内自然人持有股份	53.6285	78.36	24.7315	343600000
2146	2.3105	2013	0	0	荣盛发展		K70	0	2007				64.4197	62.1164	20.7619	8.0614	1.35926	20.7619	8.0614	1.35926	826	64.4197	62.1164	13650000000	荣盛发展	6	143700000	16.0371	3564000	0.397768	11111111	71.69	11111111	1	境内法人持有股份	3110	境内法人持有股份,境内自然人持有股份	48.1528	70.07	21.9172	1	2	境内法人持有股份	3110	境内法人持有股份,境内自然人持有股份	48.1528	70.07	21.9172	344600000
2146	0.0239	2014	0	0	荣盛发展		K70	0	2007				67.7731	98.454	23.9091	8.0138	0.916642	23.9091	8.0138	0.916642	4332	67.7731	98.454	21250000000	荣盛发展	6	229200000	15.9859	5765440	0.402165	11111111	74.98	11111111	1	境内法人持有股份,流通A股	3110	境内法人持有股份,高管股,流通A股	48.0682	70.22	22.1518	1	2	境内法人持有股份,流通A股	3110	境内法人持有股份,高管股,流通A股	48.0682	70.22	22.1518	553200000
2146	0.0239	2015	0	0	荣盛发展		K70	0	2007				49.4831	45.5713	28.1244	8.5533	0.582169	28.1244	8.5533	0.582169	6054	49.4831	45.5713	28170000000	荣盛发展	6	298000000	15.9913	7495072	0.402165	11111111	74.87	11111111	1	境内法人持有股份,流通A股	3110	境内法人持有股份,高管股,流通A股	48.0921	70.26	22.1679	1	2	境内法人持有股份,流通A股	3110	境内法人持有股份,高管股,流通A股	48.0921	70.26	22.1679	720000000
2146	0.0239	2016	0	0	荣盛发展		K70	0	2007				41.6979	41.1891	29.9149	8.2769	0.646853	29.9149	8.2769	0.646853	7757	41.6979	41.1891	40480000000	荣盛发展	6	286300000	15.2972	9625472	0.514236	11111111	76.56	11111111	1	流通A股	3110	高管股,流通A股	47.2134	69.33	22.1166	1	2	流通A股	3110	高管股,流通A股	47.2134	69.33	22.1166	720000000
2146	0.0239	2017	0	0	荣盛发展		K70	0	2007				44.0569	42.9016	30.3848	8.2898	0.318416	30.3848	8.2898	0.318416	9880	44.0569	42.9016	59410000000	荣盛发展	6	292400000	15.459	14973396	0.791587	11111111	78.99	11111111	1	流通A股	3110	境内自然人持有股份,流通A股	44.9029	65.55	20.6471	1	2	流通A股	3110	境内自然人持有股份,流通A股	44.9029	65.55	20.6471	678200000
2146	0.0239	2018	0	0	荣盛发展			0							30.3848	8.2898								59410000000		6		15.459	14973396			78.99		1	流通A股	3110	境内自然人持有股份,流通A股	46.7053	68.65	21.9447	1	2	流通A股	3110	境内自然人持有股份,流通A股	46.7053	68.65	21.9447	730800000
2147	1.35	2007	0	0	方圆支承			0
2147	0	2008	0	0	方圆支承			0
2147	0	2009	0	0	方圆支承			0
2147	2.66	2010	0	0	方圆支承	2010		0	2007	0.04	3		171.488	52.4061	52.3521	32.4927		52.3521	32.4927		420	171.488	52.4061								11111111	46.24	11111111
2147	12.29	2011	0	0	方圆支承	2010	C34	0	2007	0.04	3		114.931	63.9771	32.2406	31.5399	11.1847	32.2406	31.5399	10.4913	606	114.931	63.9771	374800000	方圆支承	5	33187394	35.3057	33364585	35.4942	11111111	12.35	11111111	1	境内自然人持有股份	3000	境内自然人持有股份	33.19	33.19	0	1	2	境内自然人持有股份	3000	境内自然人持有股份	20.9	20.9	0	31207675
2147	27.13	2012	0	0	方圆支承	2010	C34	0	2007	0.04	3		38.2145	31.6809	25.2961	23.8955	3.98442	25.2961	23.8955	3.98442	795	38.2145	31.6809	519000000	方圆支承	5	66195988	35.2106	71297516	37.9242	11111111	19.45	11111111	1	境内自然人持有股份	3000	境内自然人持有股份	20.9	20.9	0	1	2	境内自然人持有股份	3000	境内自然人持有股份	20.9	20.9	0	39298554
2147	23.68	2013	0	0	方圆支承	2010	C34	0	2007	0.04	3		-59.1309	-15.3321	9.5769	8.8581	5.08946	9.5769	8.8581	5.08946	878	-59.1309	-15.3321	526600000	方圆支承	7	83797244	37.1442	85003716	37.679	11111111	20.69	11111111	1	境内自然人持有股份	3000	境内自然人持有股份	33.19	33.19	0	1	2	境内自然人持有股份	3000	境内自然人持有股份	20.9	20.9	0	74898420
2147	0.693	2014	0	0	方圆支承	2010	C34	0	2007	0.04	3		121.503	56.8799	13.0838	13.0707	3.98428	13.0838	13.0707	3.98428	904	121.503	56.8799	1014000000	方圆支承	7	82735364	32.0032	82735364	32.0032	11111111	13.38	11111111	1	境内自然人持有股份	3000	境内自然人持有股份	18.24	18.24	0	1	2	境内自然人持有股份	3000	境内自然人持有股份	18.24	18.24	0	47158265
2147	0.693	2015	0	0	方圆支承	2010	C34	0	2007	0.04	3		15.7305	35.9123	10.665	10.4574	1.8436	10.665	10.4574	1.8436	1106	15.7305	35.9123	1192000000	方圆支承	6	70428922	27.2429	70441122	27.2477	11111111	18.85	11111111	1	高管股,流通A股	3110	高管股,流通A股	28.48	28.48	0	1	2	高管股,流通A股	3110	高管股,流通A股	28.48	28.48	0	73643740
2147	0.693	2016	0	0	方圆支承	2010	C34	0	2007	0.04	3		-97.5339	-43.3139	0.6202	0.6494	1.21221	0.6202	0.6494	1.21221	982	-97.5339	-43.3139	1211000000	方圆支承	0	69463532	26.8695	10039480	3.88342	11111111	22.93	11111111	1	高管股,流通A股	3110	高管股,流通A股	27.13	27.13	0	1	2	高管股,流通A股	3110	高管股,流通A股	27.13	27.13	0	70125128
2147	0.693	2017	0	0	方圆支承	2010	C34	0	2007	0.04	3		-1750.97	6.3849	-4.0688	-1.4772	0.959688	-4.0688	-1.4772	0.959688	1238	-1750.97	6.3849	1468000000	方圆支承	3	11376050	4.40042	0	0	11111111	40.11	11111111							0
2147	0.693	2018	1	0	方圆支承		C34	0	2007	0.04					0.2518	0.1185								1500000000		3		4.40042	0			40.11								0
2148	0.405	2007	0	0	北纬通信			0
2148	0.93	2008	0	0	北纬通信			0
2148	0	2009	0	0	北纬通信			0
2148	2.57	2010	0	0	北纬通信	2001		0	2007	0.13	2		6.1963	21.1985	30.8897	27.5526		30.8897	27.5526		410	6.1963	21.1985								11111111	19.2	11111111
2148	0	2011	0	0	北纬通信	2001	I63	0	2007	0.13	2		1.0118	-5.8638	14.0016	14.1599	6.97366	14.0016	14.1599	6.97366	389	1.0118	-5.8638	357000000	北纬通信	4	18144000	36	22680000	45	11111111	2.72	11111111	1	境内自然人持有股份	3110	境内自然人持有股份	27	27	0	1	2	境内自然人持有股份	3110	境内自然人持有股份	27	27	0	13608000
2148	0.92	2012	0	0	北纬通信	2001	I63	0	2007	0.13	2		8.1411	35.3984	9.5936	8.9161	2.69574	9.5936	8.9161	2.69574	385	8.1411	35.3984	379700000	北纬通信	4	27216000	36	34020000	45	11111111	2.1	11111111	1	境内自然人持有股份	3110	境内自然人持有股份	27	27	0	1	2	境内自然人持有股份	3110	境内自然人持有股份	27	27	0	20412000
2148	1.59	2013	0	0	北纬通信	2001	I63	0	2007	0.13	2		2.9318	13.2571	9.2958	9.3371	6.53319	9.2958	9.3371	6.53319	452	2.9318	13.2571	399200000	北纬通信	4	25515000	33.75	30619300	40.5017	11111111	1.78	11111111	1	境内自然人持有股份	3110	境内自然人持有股份	27	27	0	1	2	境内自然人持有股份	3110	境内自然人持有股份	27	27	0	20412000
2148	0.94	2014	0	0	北纬通信	2001	I63	0	2007	0.13	2		34.1485	37.4792	11.6373	12.0573	7.72927	11.6373	12.0573	7.72927	495	34.1485	37.4792	437900000	北纬通信	4	23831749	31.5235	24153900	31.9496	11111111	2.62	11111111	1	高管股,流通A股	3110	高管股,流通A股	26.07	26.07	0	1	2	高管股,流通A股	3110	高管股,流通A股	26.07	26.07	0	19712000
2148	0.94	2015	0	0	北纬通信	2001	I63	0	2007	0.13	2		-75.5217	5.5609	2.6469	3.0058	4.43526	2.6469	3.0058	4.43526	496	-75.5217	5.5609	464800000	北纬通信	5	41340474	36.4554	0	0	11111111	2.22	11111111	1	高管股,流通A股	3110	高管股,流通A股	25.13	25.13	0	1	2	高管股,流通A股	3110	高管股,流通A股	25.13	25.13	0	28498000
2148	0.94	2016	0	0	北纬通信	2001	I63	0	2007	0.13	2		293.106	-5.567	9.6336	9.3689	2.86678	9.6336	9.3689	2.86678	518	293.106	-5.567	513000000	北纬通信	5	38474761	33.9284	0	0	11111111	3.14	11111111	1	高管股,流通A股	3110	高管股,流通A股	23.54	23.54	0	1	2	高管股,流通A股	3110	高管股,流通A股	23.54	23.54	0	26698000
2148	0.94	2017	0	0	北纬通信	2001	I65	0	2007	0.13	2		22.6786	24.9181	10.8403	11.5418	8.9338	10.8403	11.5418	8.9338	612	22.6786	24.9181	577400000	北纬通信	5	35367875	31.1886	25653645	22.6223	11111111	6.06	11111111	1	境内自然人持有股份,流通A股	3110	境内自然人持有股份,流通A股	22.62	22.62	0	1	2	境内自然人持有股份,流通A股	3110	境内自然人持有股份,流通A股	22.62	22.62	0	25653645
2148	0.94	2018	0	0	北纬通信	2001		0		0.13					10.8403	11.5418								577400000		5		31.1886	25653645			6.06		1	境内自然人持有股份,流通A股	3110	境内自然人持有股份,流通A股	20.05	20.05	0	1	2	境内自然人持有股份,流通A股	3110	境内自然人持有股份,流通A股	20.05	20.05	0	51307290
2149	0	2007	0	0	西部材料			0
2149	0	2008	0	0	西部材料			0
2149	0	2009	0	0	西部材料			0
2149	0	2010	0	0	西部材料	2002		0	2007	0.22	2	437	41.2428	43.2874	22.384	11.7903		22.384	11.7903		569	41.2428	43.2874								11111111	59.21	11111111
2149	0	2011	0	0	西部材料	2002	C32	0	2007	0.22	2	437	31.4259	1.7343	12.9329	10.8371	5.25638	12.9329	10.8371	5.25638	661	31.4259	1.7343	640400000	西部材料	6	0	0	0	0	11111111	40.35	11111111	1	国有法人股	2120	国有法人股	46.95	46.95	0	1	2	国有法人股	2120	国有法人股	46.95	46.95	0	42920000
2149	8.8	2012	0	0	西部材料	2002	C32	0	2007	0.22	2	437	2.7101	33.8981	8.6191	7.9975	1.26459	8.6191	7.9975	1.26459	810	2.7101	33.8981	885600000	西部材料	6	0	0	0	0	11111111	53.1	11111111	1	国有法人股	2120	国有法人股	46.95	46.95	0	1	2	国有法人股	2120	国有法人股	46.95	46.95	0	42920000
2149	0	2013	0	0	西部材料	2002	C32	0	2007	0.22	2	437	-2.4089	5.7078	4.9195	4.8538	2.05064	4.9195	4.8538	2.05064	1216	-2.4089	5.7078	2043000000	西部材料	8	0	0	0	0	11111111	54.73	11111111	1	国有法人股	2120	国有法人股	38.15	38.15	0	1	2	国有法人股	2120	国有法人股	38.15	38.15	0	66630000
2149	1.68	2014	0	0	西部材料	2002	C32	0	2007	0.22	2	437	49.827	60.1963	4.605	4.6877	1.79287	4.605	4.6877	1.79287	1235	49.827	60.1963	2423000000	西部材料	7	0	0	0	0	11111111	56.89	11111111	1	国有法人股,流通A股	2120	国有法人股,流通A股	38.15	38.15	0	1	2	国有法人股,流通A股	2120	国有法人股,流通A股	38.15	38.15	0	66630000
2149	1.68	2015	0	0	西部材料	2002	C32	0	2007	0.22	2	437	-90.8027	19.2153	-2.7398	2.8162	0.752514	-2.7398	2.8162	0.752514	1282	-90.8027	19.2153	2673000000	西部材料	7	0	0	0	0	11111111	62.74	11111111	1	国有法人股,流通A股	2120	国有法人股,流通A股	36.47	36.47	0	1	2	国有法人股,流通A股	2120	国有法人股,流通A股	36.47	36.47	0	63693189
2149	1.68	2016	0	0	西部材料	2002	C32	0	2007	0.22	2	437	783.04	-6.0134	2.6626	5.4234	0.732084	2.6626	5.4234	0.732084	1266	783.04	-6.0134	2622000000	西部材料	9	0	0	0	0	11111111	60.38	11111111	1	流通A股	2120	流通A股	36.47	36.47	0	1	2	流通A股	2120	流通A股	36.47	36.47	0	63693189
2149	1.68	2017	0	0	西部材料	2002	C32	0	2007	0.22	2	437	-4.726	-18.4875	2.3326	5.2077	0.831468	2.3326	5.2077	0.831468	1326	-4.726	-18.4875	2783000000	西部材料	7	0	0	0	0	11111111	62.06	11111111	1	流通A股	2120	流通A股	36.47	36.47	0	1	2	流通A股	2120	流通A股	36.47	36.47	0	63693189
2149	1.68	2018	0	0	西部材料	2002		0		0.22					2.3326	5.2077								2783000000		7		0	0			62.06		1	流通A股	2120	流通A股	36.47	36.47	0	1	2	流通A股	2120	流通A股	36.47	36.47	0	63693189
2150	0	2007	0	0	通润装备			0
2150	0	2008	0	0	通润装备			0
2150	0.7818	2009	0	0	通润装备			0
2150	0	2010	0	0	通润装备			0	2007				55.211	15.0287	39.0961	24.3561		39.0961	24.3561		576	55.211	15.0287								11111111	48.25	11111111
2150	0.47	2011	0	0	通润装备		C33	0	2007				25.7366	25.5506	20.6608	17.1411	5.37315	20.6608	17.1411	5.37315	638	25.7366	25.5506	474700000	江苏通润	7	0	0	0	0	11111111	16.26	11111111	1	境内法人持有股份	3110	境内法人持有股份	7.8369	31.64	23.8031	1	2	境内法人持有股份	3110	境内法人持有股份	7.8369	31.64	23.8031	29120000
2150	0	2012	0	0	通润装备		C33	0	2007				-15.4522	3.1504	10.9937	12.1606	2.00436	10.9937	12.1606	2.00436	775	-15.4522	3.1504	475900000	江苏通润	7	0	0	0	0	11111111	11.39	11111111	1	境内法人持有股份	3110	境内法人持有股份	7.8369	12.93	5.0931	1	2	境内法人持有股份	3110	境内法人持有股份	7.8369	12.93	5.0931	43680000
2150	0.405	2013	0	0	通润装备		C33	0	2007				0.4168	20.8472	10.3002	11.3366	2.76679	10.3002	11.3366	2.76679	831	0.4168	20.8472	623600000	江苏通润	8	0	0	0	0	11111111	28.48	11111111	1	境内法人持有股份	3110	境内法人持有股份,境外法人持有股份	7.8369	31.64	23.8031	1	2	境内法人持有股份	3110	境内法人持有股份,境外法人持有股份	7.8369	31.64	23.8031	43680000
2150	0	2014	0	0	通润装备		C33	0	2007				20.0304	35.2952	11.6659	10.9623	3.26243	11.6659	10.9623	3.26243	1106	20.0304	35.2952	743900000	江苏通润	7	0	0	0	0	11111111	34.87	11111111	1	境内法人持有股份	3110	境内法人持有股份,境外法人持有股份	8.6187	14.22	5.6013	1	2	境内法人持有股份	3110	境内法人持有股份,境外法人持有股份	8.6187	14.22	5.6013	65520000
2150	0	2015	0	0	通润装备		C33	0	2007				-17.2178	12.7847	9.125	8.0864	1.82045	9.125	8.0864	1.82045	1228	-17.2178	12.7847	834300000	江苏通润	7	0	0	0	0	11111111	39.35	11111111	1	境内法人持有股份	3110	境内法人持有股份,境外法人持有股份	8.6187	14.22	5.6013	1	2	境内法人持有股份	3110	境内法人持有股份,境外法人持有股份	8.6187	14.22	5.6013	104800000
2150	0	2016	0	0	通润装备		C33	0	2007				-0.274	7.1908	8.7007	7.6585	1.54935	8.7007	7.6585	1.54935	1209	-0.274	7.1908	881700000	江苏通润	7	0	0	0	0	11111111	40.37	11111111	1	流通A股	3110	流通A股	8.6187	14.22	5.6013	1	2	流通A股	3110	流通A股	8.6187	14.22	5.6013	104800000
2150	0	2017	0	0	通润装备		C33	0	2007				12.9894	6.3001	9.0689	7.9532	1.74862	9.0689	7.9532	1.74862	1169	12.9894	6.3001	902900000	通润装备	6	0	0	0	0	11111111	38.01	11111111	1	流通A股	3110	流通A股	8.6187	14.22	5.6013	1	2	流通A股	3110	流通A股	8.6187	14.22	5.6013	104800000
2150	0	2018	0	0	通润装备			0							9.0689	7.9532								902900000		6		0	0			38.01		1	流通A股	3110	流通A股	8.6187	14.22	5.6013	1	2	流通A股	3110	流通A股	8.6187	14.22	5.6013	104800000
2151	2	2007	0	0	北斗星通			0
2151	2.43	2008	0	0	北斗星通			0
2151	0	2009	0	0	北斗星通			0
2151	5.47	2010	0	0	北斗星通	2010		0	2007	0.04	3		48.6422	15.6523	45.6516	27.1449		45.6516	27.1449		120	48.6422	15.6523								11111111	45.83	11111111
2151	0	2011	0	0	北斗星通	2010	C39	0	2007	0.04	3		58.2145	48.1056	23.6666	19.8146	9.70365	23.6666	19.8146	9.70365	182	58.2145	48.1056	319800000	北斗星通	3	33712000	63.0131	9056000	16.9271	11111111	20.64	11111111	1	境内自然人持有股份	3110	境内自然人持有股份	55.26	55.26	0	1	2	境内自然人持有股份	3110	境内自然人持有股份	55.26	55.26	0	30632000
2151	0.27	2012	0	0	北斗星通	2010	C39	0	2007	0.04	3		21.9126	52.2004	16.9821	15.1713	4.34657	16.9821	15.1713	4.34657	264	21.9126	52.2004	367600000	北斗星通	4	66150000	72.7323	14736000	16.2023	11111111	22.16	11111111	1	境内自然人持有股份	3110	境内自然人持有股份	57.26	57.26	0	1	2	境内自然人持有股份	3110	境内自然人持有股份	57.26	57.26	0	52074400
2151	1.47	2013	0	0	北斗星通	2010	C39	0	2007	0.04	3		10.8691	28.8912	16.8035	14.1383	6.35218	16.8035	14.1383	6.35218	353	10.8691	28.8912	482900000	北斗星通	4	0	0	0	0	11111111	30.37	11111111	1	境内自然人持有股份	3110	境内自然人持有股份	57.26	57.26	0	1	2	境内自然人持有股份	3110	境内自然人持有股份	57.26	57.26	0	52074400
2151	0	2014	0	0	北斗星通	2010	C39	0	2007	0.04	3		-19.4141	11.6999	8.6	7.3112	4.78238	8.6	7.3112	4.78238	658	-19.4141	11.6999	919000000	北斗星通	4	57188000	56.8752	5185000	5.15664	11111111	25.13	11111111	1	境内自然人持有股份,流通A股	3110	境内自然人持有股份,流通A股	51.79	51.79	0	1	2	境内自然人持有股份,流通A股	3110	境内自然人持有股份,流通A股	51.79	51.79	0	52074400
2151	0	2015	0	0	北斗星通	2010	C39	0	2007	0.04	3		-6.2123	47.1255	5.9589	5.26	3.12809	5.9589	5.26	3.12809	1177	-6.2123	47.1255	1245000000	北斗星通	4	86776400	57.3715	10758900	7.11315	11111111	39.12	11111111	1	高管股,流通A股	3110	高管股,流通A股	50.32	50.32	0	1	2	高管股,流通A股	3110	高管股,流通A股	50.32	50.32	0	76111600
2151	0	2016	0	0	北斗星通	2010	C39	0	2007	0.04	3		45.7592	17.4873	7.0108	6.665	2.89664	7.0108	6.665	2.89664	1209	45.7592	17.4873	1440000000	北斗星通	4	99539221	54.8412	12721780	7.00908	11111111	44.41	11111111	1	高管股,流通A股	3110	高管股,流通A股	47.89	47.89	0	1	2	高管股,流通A股	3110	高管股,流通A股	47.89	47.89	0	86921941
2151	0	2017	0	0	北斗星通	2010	C39	0	2007	0.04	3		15.4058	36.6641	6.2485	6.1029	3.71114	6.2485	6.1029	3.71114	1393	15.4058	36.6641	1691000000	北斗星通	4	99539221	54.8412	12721780	7.00908	11111111	49.77	11111111	1	境内自然人持有股份,流通A股	3110	境内自然人持有股份,流通A股	47.89	47.89	0	1	2	境内自然人持有股份,流通A股	3110	境内自然人持有股份,流通A股	47.89	47.89	0	86921941
2151	0	2018	0	0	北斗星通	2010		0		0.04					6.2485	6.1029								1691000000		4		54.8412	12721780			49.77		1	境内自然人持有股份,流通A股	3110	境内自然人持有股份,流通A股	48.16	48.16	0	1	2	境内自然人持有股份,流通A股	3110	境内自然人持有股份,流通A股	48.16	48.16	0	113000000
2152	0.182	2007	0	0	广电运通			0
2152	0	2008	0	0	广电运通			0
2152	2.5432	2009	0	0	广电运通			0
2152	0.182	2010	0	0	广电运通	2004		0	2007	0.11	2		143.714	71.8129	46.5271	22.2118		46.5271	22.2118		831	143.714	71.8129								11111111	59.53	11111111
2152	0.175	2011	0	0	广电运通	2004	C35	0	2007	0.11	2		156.729	93.8985	36.4941	23.1611	9.49874	36.4941	23.1611	9.49874	706	156.729	93.8985	1614000000	广电运通	6	7570800	5.31064	4864239	3.41209	11111111	36.35	11111111	1	国有法人股	2120	国有法人股	50.6847	54.44	3.7553	1	2	国有法人股	2120	国有法人股	50.6847	54.44	3.7553	71600700
2152	0.0143	2012	0	0	广电运通	2004	C35	0	2007	0.11	2		43.1745	53.6669	28.1325	19.1835	4.05728	28.1325	19.1835	4.05728	880	43.1745	53.6669	2078000000	广电运通	5	12232312	4.29026	8814345	3.09147	11111111	35.29	11111111	1	国有法人股	2120	国有法人股,流通A股	50.5097	52.82	2.3103	1	2	国有法人股	2120	国有法人股,流通A股	50.5097	52.82	2.3103	143200000
2152	0.1784	2013	0	0	广电运通	2004	C35	0	2007	0.11	2		16.8068	24.0638	25.9412	19.3327	5.06641	25.9412	19.3327	5.06641	946	16.8068	24.0638	2218000000	广电运通	6	12408060	3.62659	9781055	2.85877	11111111	24.5	11111111	1	国有法人股	2120	国有法人股,流通A股	50.3313	51.15	0.8187	1	2	国有法人股	2120	国有法人股,流通A股	50.3313	51.15	0.8187	171800000
2152	0.0738	2014	0	0	广电运通	2004	C35	0	2007	0.11	2		22.8349	15.8168	25.9018	20.8573	6.70732	25.9018	20.8573	6.70732	1196	22.8349	15.8168	2774000000	广电运通	4	11701560	3.42009	8768785	2.56291	11111111	26.96	11111111	1	流通A股	2120	流通A股	50.2575	50.48	0.2225	1	2	流通A股	2120	流通A股	50.2575	50.48	0.2225	171800000
2152	0.0738	2015	0	0	广电运通	2004	C35	0	2007	0.11	2		6.6718	21.184	22.7925	19.0511	3.0617	22.7925	19.0511	3.0617	4048	6.6718	21.184	3378000000	广电运通	5	19120947	4.29893	11337123	2.5489	11111111	27.14	11111111	1	流通A股	2120	流通A股	47.7143	47.83	0.1157	1	2	流通A股	2120	流通A股	47.7143	47.83	0.1157	212200000
2152	0.0738	2016	0	0	广电运通	2004	C34	0	2007	0.11	2		14.5643	3.7781	21.4105	17.2152	2.1978	21.4105	17.2152	2.1978	4729	14.5643	3.7781	4020000000	广电运通	5	25745165	4.13446	10060313	1.6156	11111111	25.54	11111111	1	流通A股	2120	流通A股	47.7	47.7	0	1	2	流通A股	2120	流通A股	47.7	47.7	0	297000000
2152	0.0738	2017	0	0	广电运通	2004	C34	0	2007	0.11	2		22.3131	16.025	21.8505	16.8302	2.8366	21.8505	16.8302	2.8366	6805	22.3131	16.025	5055000000	广电运通	5	30482417	4.07935	11513172	1.54077	11111111	28.38	11111111	1	流通A股	2120	流通A股	47.7	47.7	0	1	2	流通A股	2120	流通A股	47.7	47.7	0	356400000
2152	0.0738	2018	0	0	广电运通	2004		0		0.11					21.8505	16.8302								5055000000		5		4.07935	11513172			28.38		1	流通A股	2120	流通A股	47.7	47.7	0	1	2	流通A股	2120	流通A股	47.7	47.7	0	427700000
2153	0	2007	0	0	石基信息			0
2153	0	2008	0	0	石基信息			0
2153	0.322	2009	0	0	石基信息			0
2153	0	2010	0	0	石基信息			0	2007				61.6707	30.1181	46.7256	31.3007		46.7256	31.3007		254	61.6707	30.1181								11111111	34.75	11111111
2153	0	2011	0	0	石基信息		I65	0	2007				75.8317	44.7242	30.4175	24.542	12.2736	30.4175	24.542	10.4913	328	75.8317	44.7242	634200000	石基信息	4	35952000	64.2	35952000	64.2	11111111	14.27	11111111	1	境内自然人持有股份	3110	境内自然人持有股份	63	63	0	1	2	境内自然人持有股份	3110	境内自然人持有股份	63	63	0	35280000
2153	0.693	2012	0	0	石基信息		I65	0	2007				48.772	58.4156	24.4128	22.9689	6.93949	24.4128	22.9689	6.93949	723	48.772	58.4156	782100000	石基信息	4	71785142	64.0939	70560000	63	11111111	14.86	11111111	1	境内自然人持有股份	3110	境内自然人持有股份	63	63	0	1	2	境内自然人持有股份	3110	境内自然人持有股份	63	63	0	70560000
2153	0	2013	0	0	石基信息		I65	0	2007				-6.2702	-8.1565	19.3621	16.8966	8.50111	19.3621	16.8966	8.50111	721	-6.2702	-8.1565	869000000	石基信息	4	143600000	64.0939	141100000	63	11111111	14.25	11111111	1	高管股	3110	高管股	63	63	0	1	2	高管股	3110	高管股	63	63	0	141100000
2153	0.693	2014	0	0	石基信息		I65	0	2007				61.7932	50.0777	26.858	24.8778	11.8276	26.858	24.8778	10.4913	763	61.7932	50.0777	1070000000	石基信息	4	141100000	63	141100000	63.0031	11111111	15.35	11111111	1	高管股,流通A股	3110	高管股,流通A股	63	63	0	1	2	高管股,流通A股	3110	高管股,流通A股	63	63	0	141100000
2153	0.693	2015	0	0	石基信息		I65	0	2007				19.9802	18.1278	26.8672	24.7212	6.05967	26.8672	24.7212	6.05967	1001	19.9802	18.1278	1302000000	石基信息	3	194700000	63	194800000	63.0031	11111111	13.59	11111111	1	境内自然人持有股份,流通A股	3110	境内自然人持有股份,流通A股	63	63	0	1	2	境内自然人持有股份,流通A股	3110	境内自然人持有股份,流通A股	63	63	0	194700000
2153	0.693	2016	0	0	石基信息		I65	0	2007				11.6299	9.5876	24.7688	23.7723	4.40184	24.7688	23.7723	4.40184	1211	11.6299	9.5876	1525000000	石基信息	3	194700000	63	194800000	63.0031	11111111	12.88	11111111	1	境内自然人持有股份,流通A股	3110	境内自然人持有股份,流通A股	63	63	0	1	2	境内自然人持有股份,流通A股	3110	境内自然人持有股份,流通A股	63	63	0	194700000
2153	0.693	2017	0	0	石基信息		I65	0	2007				18.4152	38.5576	24.8434	20.0559	6.15479	24.8434	20.0559	6.15479	1438	18.4152	38.5576	2385000000	石基信息	3	194700000	63	194800000	63.0031	11111111	22.18	11111111	1	境内自然人持有股份,流通A股	3110	境内自然人持有股份,流通A股	63	63	0	1	2	境内自然人持有股份,流通A股	3110	境内自然人持有股份,流通A股	63	63	0	194700000
[truncated: 13,182 more rows]
[truncated: 44 more columns]
